# Supplementary material for: Consolidating the set of known human protein-protein interactions in preparation for large-scale mapping of the human interactome
Source: Genome Biol. 2005 Apr 15;6(5):R40. doi: 10.1186/gb-2005-6-5-r40 (PMC1175952; doi:10.1186/gb-2005-6-5-r40)
Supplement: Additional File 1 — Training set of 200 Medline abstracts with all occurrences of protein names tagged [file gb-2005-6-5-r40-S1.gz]

Archive with 200 entries (200 files):
- abstract_for_10074428
- abstract_for_10206993
- abstract_for_10208590
- abstract_for_10318773
- abstract_for_10318834
- abstract_for_10346902
- abstract_for_10369872
- abstract_for_10393925
- abstract_for_10428074
- abstract_for_10477718
- abstract_for_10488147
- abstract_for_10508860
- abstract_for_10618369
- abstract_for_10638746
- abstract_for_10681548
- abstract_for_10712517
- abstract_for_10713102
- abstract_for_10768840
- abstract_for_10860730
- abstract_for_10880444
- abstract_for_10881198
- abstract_for_10910894
- abstract_for_10950949
- abstract_for_10984492
- abstract_for_11069186
- abstract_for_11121055
- abstract_for_11251120
- abstract_for_11297552
- abstract_for_11470772
- abstract_for_1280226
- abstract_for_1310678
- abstract_for_1322798
- abstract_for_1325437
- abstract_for_1326789
- abstract_for_1328224
- abstract_for_1396586
- abstract_for_1680916
- abstract_for_1722683
- abstract_for_1827203
- abstract_for_1833068
- abstract_for_1833185
- abstract_for_1836978
- abstract_for_1846781
- abstract_for_1860836
- abstract_for_1922387
- abstract_for_2005966
- abstract_for_2147685
- abstract_for_2158863
- abstract_for_2555171
- abstract_for_2922050
- abstract_for_7513045
- abstract_for_7525601
- abstract_for_7531639
- abstract_for_7538672
- abstract_for_7538907
- abstract_for_7538908
- abstract_for_7539137
- abstract_for_7539796
- abstract_for_7559507
- abstract_for_7565724
- abstract_for_7565735
- abstract_for_7589433
- abstract_for_7589456
- abstract_for_7592883
- abstract_for_7594592
- abstract_for_7597030
- abstract_for_7616616
- abstract_for_7617032
- abstract_for_7622448
- abstract_for_7630397
- abstract_for_7642713
- abstract_for_7644468
- abstract_for_7644510
- abstract_for_7664335
- abstract_for_7680771
- abstract_for_7685215
- abstract_for_7724524
- abstract_for_7729427
- abstract_for_7739537
- abstract_for_7744001
- abstract_for_7744247
- abstract_for_7782277
- abstract_for_7809597
- abstract_for_7816143
- abstract_for_7824954
- abstract_for_7829531
- abstract_for_7831290
- abstract_for_7834747
- abstract_for_7844150
- abstract_for_7854423
- abstract_for_7877691
- abstract_for_7890768
- abstract_for_7911228
- abstract_for_7913207
- abstract_for_7915282
- abstract_for_7926727
- abstract_for_7929081
- abstract_for_7935368
- abstract_for_7935795
- abstract_for_7937747
- abstract_for_7961947
- abstract_for_7973658
- abstract_for_7984244
- abstract_for_8114727
- abstract_for_8119416
- abstract_for_8120391
- abstract_for_8128231
- abstract_for_8137421
- abstract_for_8139691
- abstract_for_8171323
- abstract_for_8178155
- abstract_for_8202368
- abstract_for_8211112
- abstract_for_8226774
- abstract_for_8242750
- abstract_for_8242751
- abstract_for_8327494
- abstract_for_8360477
- abstract_for_8384581
- abstract_for_8387891
- abstract_for_8409434
- abstract_for_8414517
- abstract_for_8479754
- abstract_for_8491186
- abstract_for_8493578
- abstract_for_8524284
- abstract_for_8565075
- abstract_for_8568233
- abstract_for_8576247
- abstract_for_8598932
- abstract_for_8599092
- abstract_for_8599116
- abstract_for_8612133
- abstract_for_8612778
- abstract_for_8621427
- abstract_for_8621715
- abstract_for_8622870
- abstract_for_8633054
- abstract_for_8638121
- abstract_for_8647433
- abstract_for_8652557
- abstract_for_8662595
- abstract_for_8662691
- abstract_for_8662939
- abstract_for_8663118
- abstract_for_8676437
- abstract_for_8684460
- abstract_for_8700872
- abstract_for_8700886
- abstract_for_8702737
- abstract_for_8703009
- abstract_for_8776728
- abstract_for_8816798
- abstract_for_8822197
- abstract_for_8824290
- abstract_for_8872303
- abstract_for_8875926
- abstract_for_8875929
- abstract_for_8876196
- abstract_for_8906795
- abstract_for_8910398
- abstract_for_8910586
- abstract_for_8915609
- abstract_for_8918891
- abstract_for_8921390
- abstract_for_8950973
- abstract_for_8976200
- abstract_for_8999548
- abstract_for_8999959
- abstract_for_9002522
- abstract_for_9009191
- abstract_for_9009195
- abstract_for_9028955
- abstract_for_9030560
- abstract_for_9045692
- abstract_for_9050988
- abstract_for_9054408
- abstract_for_9062193
- abstract_for_9062194
- abstract_for_9063449
- abstract_for_9079809
- abstract_for_9117348
- abstract_for_9121766
- abstract_for_9129204
- abstract_for_9144171
- abstract_for_9160889
- abstract_for_9168114
- abstract_for_9168117
- abstract_for_9199306
- abstract_for_9200440
- abstract_for_9211848
- abstract_for_9219684
- abstract_for_9228058
- abstract_for_9252374
- abstract_for_9261098
- abstract_for_9312147
- abstract_for_9334213
- abstract_for_9367879
- abstract_for_9368006
- abstract_for_9427624
