# Supplementary material for: Consolidating the set of known human protein-protein interactions in preparation for large-scale mapping of the human interactome
Source: Genome Biol. 2005 Apr 15;6(5):R40. doi: 10.1186/gb-2005-6-5-r40 (PMC1175952; doi:10.1186/gb-2005-6-5-r40)
Supplement: Additional File 1 — Training set of 200 Medline abstracts with all occurrences of protein names tagged [file gb-2005-6-5-r40-S1.gz › abstract_for_10208590]

TI  - Isolation of human  <prot>delta-catenin</prot>  and its binding specificity with
       <prot>presenilin 1</prot> .
PG  - 563-8
AB  - We screened proteins for interaction with  <prot>presenilin (PS) 1</prot> , and cloned
      the full-length cDNA of human  <prot>delta-catenin</prot> , which encoded 1225 amino
      acids. Yeast two-hybrid assay, GST binding assay and immunoprecipitation
      demonstrated that  <prot>delta-catenin</prot>  interacted with a hydrophilic loop region
      in the endoproteolytic C-terminal fragment of  <prot>PS1</prot> , but not with that of
      <prot>PS-2</prot>. These results suggest that <prot>PS1</prot> and <prot>PS2</prot> partly differ in function.
      <prot>PS1</prot> loop fragment containing the pathogenic mutation retained the binding
      ability. We also found another  <prot>armadillo-protein</prot>, <prot>p0071</prot> , interacted with
       <prot>PS1</prot> .
AD  - Division of Demyelinating Disease and Aging, National Institute of
