# Supplementary material for: Consolidating the set of known human protein-protein interactions in preparation for large-scale mapping of the human interactome
Source: Genome Biol. 2005 Apr 15;6(5):R40. doi: 10.1186/gb-2005-6-5-r40 (PMC1175952; doi:10.1186/gb-2005-6-5-r40)
Supplement: Additional File 1 — Training set of 200 Medline abstracts with all occurrences of protein names tagged [file gb-2005-6-5-r40-S1.gz › abstract_for_10369872]

TI  -  Presenilins  interact with  <prot>Rab11</prot> , a small GTPase involved in the regulation
      of vesicular transport.
PG  - 1263-9
AB  - <prot>Presenilin 1</prot> (<prot>PS1</prot>) mutations account for the majority of early-onset
      dominant cases of familial Alzheimer's disease. Presenilins (PSs) are
      located in many intra-cellular compartments such as the endoplasmic
      reticulum, Golgi apparatus, nuclear region and vesicular structures. These
      proteins include from seven to nine putative transmembrane domains, with
      the N- and C-terminal ends and a large hydrophilic loop orientated towards
      the cytoplasm. We report an interaction between the human  <prot>PS1</prot>  or  <prot>PS2</prot> 
      hydrophilic loop and  <prot>Rab11</prot>  , a small GTPase belonging to the Ras-related
      superfamily. Interaction domains were mapped to codons 374-400 for <prot>PS1</prot> and
      to codons 106-179 for <prot>Rab11</prot>, a region including the fourth GTP-binding
      domain. Considering the implication of Rab proteins in vesicular transport
      pathways, the  PS - <prot>Rab11</prot>  inter-action suggests that PSs might be involved in
      amyloid precursor protein vesicular routing.
AD  - INSERM EPI 9906, Faculte de Medecine et de Pharmacie, 22 Boulevard de
