# Supplementary material for: Consolidating the set of known human protein-protein interactions in preparation for large-scale mapping of the human interactome
Source: Genome Biol. 2005 Apr 15;6(5):R40. doi: 10.1186/gb-2005-6-5-r40 (PMC1175952; doi:10.1186/gb-2005-6-5-r40)
Supplement: Additional File 1 — Training set of 200 Medline abstracts with all occurrences of protein names tagged [file gb-2005-6-5-r40-S1.gz › abstract_for_10618369]

TI  - Structural interactions of fibroblast growth factor receptor with its
      ligands.
PG  - 49-54
AB  -  Fibroblast growth factors (FGFs)  effect cellular responses by binding to
       FGF receptors (FGFRs) .  FGF  bound to extracellular domains on the  FGFR  in
      the presence of heparin activates the cytoplasmic receptor tyrosine kinase
      through autophosphorylation. We have crystallized a complex between  human
      <prot>FGF1</prot>  and a two-domain extracellular fragment of human <prot>FGFR2</prot> . The crystal
      structure, determined by multiwavelength anomalous diffraction analysis of
      the selenomethionyl protein, is a dimeric assemblage of 1:1
      ligand:receptor complexes.  FGF  is bound at the junction between the two
      domains of one  FGFR , and two such units are associated through
      receptor:receptor and secondary ligand:receptor interfaces. Sulfate ion
      positions appear to mark the course of heparin binding between FGF
      molecules through a basic region on receptor D2 domains. This dimeric
      assemblage provides a structural mechanism for FGF signal transduction.
AD  - Department of Biochemistry, Columbia University, New York, NY 10032, USA.
