# Supplementary material for: Consolidating the set of known human protein-protein interactions in preparation for large-scale mapping of the human interactome
Source: Genome Biol. 2005 Apr 15;6(5):R40. doi: 10.1186/gb-2005-6-5-r40 (PMC1175952; doi:10.1186/gb-2005-6-5-r40)
Supplement: Additional File 1 — Training set of 200 Medline abstracts with all occurrences of protein names tagged [file gb-2005-6-5-r40-S1.gz › abstract_for_11297552]

TI  -  <prot>Platelet-derived growth factor C</prot> (<prot>PDGF-C</prot>) , a novel growth factor that
      binds to  <prot>PDGF alpha</prot>  and beta receptor.
PG  - 27406-14
AB  - We have characterized <prot>platelet-derived growth factor (PDGF) C</prot>, a novel
      growth factor belonging to the PDGF family. <prot>PDGF-C</prot> is a multidomain
      protein with the N-terminal region homologous to the extracellular CUB
      domain of <prot>neuropilin-1</prot>, and the C-terminal region consists of a growth
      factor domain (GFD) with homology to vascular <prot>endothelial growth factor</prot>
      (25%) and <prot>PDGF A</prot>-chain (23%). A serum-sensitive cleavage site between the
      two domains allows release of the GFD from the CUB domain. Competition
      binding and immunoprecipitation studies on cells bearing both <prot>PDGF alpha</prot>
      and beta receptors reveal a high affinity binding of recombinant    GFD
      (<prot>PDGF-CC</prot>)    to    <prot>PDGF receptor-alpha</prot>   homodimers  and  <prot>PDGF receptor-alpha</prot>/beta
      heterodimers . <prot>PDGF-CC</prot> exhibits greater mitogenic potency than <prot>PDGF-AA</prot> and
      comparable or greater mitogenic activity than <prot>PDGF-AB</prot> and <prot>PDGF-BB</prot> on
      several mesenchymal cell types. Analysis of <prot>PDGF-CC</prot> in vivo in a diabetic
      mouse model of delayed wound healing showed that <prot>PDGF-CC</prot> significantly
      enhanced repair of a full-thickness skin excision. Together, these studies
      describe a third member of the PDGF family (<prot>PDGF-C</prot>) as a potent mitogen
      for cells of mesenchymal origin in in vitro and in vivo systems with a
      binding pattern similar to <prot>PDGF-AB</prot>.
AD  - ZymoGenetics Inc., Seattle, Washington 98102, USA. gilbertd@zgi.com
