# Supplementary material for: Consolidating the set of known human protein-protein interactions in preparation for large-scale mapping of the human interactome
Source: Genome Biol. 2005 Apr 15;6(5):R40. doi: 10.1186/gb-2005-6-5-r40 (PMC1175952; doi:10.1186/gb-2005-6-5-r40)
Supplement: Additional File 1 — Training set of 200 Medline abstracts with all occurrences of protein names tagged [file gb-2005-6-5-r40-S1.gz › abstract_for_1280226]

TI  - Cloning of  <prot>TRAP</prot> , a ligand for  <prot>CD40</prot>  on human T cells.
PG  - 3191-4
AB  - A cDNA clone, designated <prot>TRAP</prot> (<prot>TNF-related activation protein</prot>) was
      isolated from a collection of T cell activation genes. The polypeptide
      encoded by a mRNA of approx. 2.3 kb is 261 amino acids long with a
      calculated M(r) of 29.3 kDa. The structural features predict a type II
      transmembrane protein, but are also compatible with a secreted form. <prot>TRAP</prot>
      is highly similar to an identified murine <prot>CD40 ligand</prot> both at the cDNA
      (82.8% identity) and the protein (77.4% identity) levels, and related to
      tumor necrosis factor/<prot>lymphotoxin</prot>. Expressed in a murine myeloma,  <prot>TRAP</prot>  was
      identified as a ligand for  <prot>CD40</prot>  by binding to a soluble <prot>CD40</prot> construct.
      <prot>TRAP</prot> mRNA is expressed in a T cell-specific fashion with a maximum at 8 h
      after stimulation. The <prot>TRAP</prot> gene is located in the q26.3-q27.1 region of
      the X chromosome.
AD  - Max-Planck-Society Research Unit for Immunology/Rheumatology, University
