# Supplementary material for: Consolidating the set of known human protein-protein interactions in preparation for large-scale mapping of the human interactome
Source: Genome Biol. 2005 Apr 15;6(5):R40. doi: 10.1186/gb-2005-6-5-r40 (PMC1175952; doi:10.1186/gb-2005-6-5-r40)
Supplement: Additional File 1 — Training set of 200 Medline abstracts with all occurrences of protein names tagged [file gb-2005-6-5-r40-S1.gz › abstract_for_1322798]

TI  - The SH2 and SH3 domain-containing protein <prot>GRB2</prot> links receptor tyrosine
      kinases to ras signaling.
PG  - 431-42
AB  - A cDNA clone encoding a novel, widely expressed protein (called <prot>growth
      factor receptor-bound protein 2</prot> or <prot>GRB2</prot>) containing one src homology 2
      (SH2) domain and two SH3 domains was isolated. Immunoblotting experiments
      indicate that   <prot>GRB2</prot>   associates with  tyrosine-phosphorylated  epidermal
      growth factor receptors (EGFRs)  and  platelet-derived growth factor
      receptors (PDGFRs)  via its SH2 domain. Interestingly, <prot>GRB2</prot> exhibits
      striking structural and functional homology to the C. elegans protein
      sem-5. It has been shown that sem-5 and two other genes called let-23
      (EGFR like) and let-60 (ras like) lie along the same signal transduction
      pathway controlling C. elegans vulval induction. To examine whether <prot>GRB2</prot>
      is also a component of ras signaling in mammalian cells, microinjection
      studies were performed. While injection of <prot>GRB2</prot> or <prot>H-ras</prot> proteins alone
      into quiescent rat fibroblasts did not have mitogenic effect,
      microinjection of <prot>GRB2</prot> together with <prot>H-ras</prot> protein stimulated DNA
      synthesis. These results suggest that <prot>GRB2</prot>/<prot>sem-5</prot> plays a crucial role in a
      highly conserved mechanism for growth factor control of ras signaling.
AD  - Department of Pharmacology, New York University Medical Center, New York
