# Supplementary material for: Consolidating the set of known human protein-protein interactions in preparation for large-scale mapping of the human interactome
Source: Genome Biol. 2005 Apr 15;6(5):R40. doi: 10.1186/gb-2005-6-5-r40 (PMC1175952; doi:10.1186/gb-2005-6-5-r40)
Supplement: Additional File 1 — Training set of 200 Medline abstracts with all occurrences of protein names tagged [file gb-2005-6-5-r40-S1.gz › abstract_for_1396586]

TI  - Crystal structure of human <prot>platelet-derived growth factor BB</prot>.
PG  - 3921-6
AB  - The crystal structure of the homodimeric <prot>BB isoform of   human recombinant
      platelet-derived growth factor</prot> (<prot>PDGF-BB</prot>)   has been determined by X-ray
      analysis to 3.0 A resolution. The polypeptide chain is folded into two
      highly twisted antiparallel pairs of beta-strands and contains an unusual
      knotted arrangement of three intramolecular disulfide bonds. Dimerization
      leads to the clustering of three surface loops at each end of the
      elongated dimer, which most probably form the receptor recognition sites.
AD  - Department of Pharmaceutical Research--New Technologies, F. Hoffmann-La
