# Supplementary material for: Consolidating the set of known human protein-protein interactions in preparation for large-scale mapping of the human interactome
Source: Genome Biol. 2005 Apr 15;6(5):R40. doi: 10.1186/gb-2005-6-5-r40 (PMC1175952; doi:10.1186/gb-2005-6-5-r40)
Supplement: Additional File 1 — Training set of 200 Medline abstracts with all occurrences of protein names tagged [file gb-2005-6-5-r40-S1.gz › abstract_for_2158863]

TI  - Molecular cloning and expression of a receptor for human tumor necrosis
      factor.
PG  - 361-70
AB  - A human tumor necrosis factor (TNF) binding protein from serum of cancer
      patients was purified to homogeneity and partially sequenced. Synthetic
      DNA probes based on amino acid sequence information were used to isolate
      cDNA clones encoding a receptor for TNF. The TNF receptor (TNF-R) is a 415
      amino acid polypeptide with a single membrane-spanning region. The
      extracellular cysteine-rich domain of the TNF-R is homologous to the nerve
      growth factor receptor and the <prot>B cell activation protein</prot> <prot>Bp50</prot>. Human
      embryonic kidney cells transfected with a  TNF-R  expression vector
      specifically bind both 125I-labeled and biotinylated  <prot>TNF-alpha</prot> . Unlabeled
       <prot>TNF-alpha</prot>  and  <prot>TNF-beta</prot>  were equally effective at displacing the binding of labeled <prot>TNF-alpha</prot> to   TNF-R   expressing cells. Northern analysis indicates a
      single species of mRNA for the TNF-R in a variety of cell types.
      Therefore, the soluble TNF binding protein found in human serum is
      probably proteolytically derived from the TNF-R.
AD  - Department of Molecular Biology, Genentech, Inc., South San Francisco,
