# Supplementary material for: Consolidating the set of known human protein-protein interactions in preparation for large-scale mapping of the human interactome
Source: Genome Biol. 2005 Apr 15;6(5):R40. doi: 10.1186/gb-2005-6-5-r40 (PMC1175952; doi:10.1186/gb-2005-6-5-r40)
Supplement: Additional File 1 — Training set of 200 Medline abstracts with all occurrences of protein names tagged [file gb-2005-6-5-r40-S1.gz › abstract_for_2922050]

TI  - Structure of tumour necrosis factor.
PG  - 225-8
AB  - Tumour necrosis factor    is a trimeric molecule, each subunit of which
      consists of an antiparallel beta-sandwich. Individual subunits from the
      trimer by a novel edge-to-face packing of beta-sheets. A comparison of the
      subunit fold with that of other proteins reveals a remarkable similarity
      to the 'jelly-roll' structural motif characteristic of viral coat
      proteins.
AD  - Laboratory of Molecular Biophysics, Oxford, UK.
