# Supplementary material for: Consolidating the set of known human protein-protein interactions in preparation for large-scale mapping of the human interactome
Source: Genome Biol. 2005 Apr 15;6(5):R40. doi: 10.1186/gb-2005-6-5-r40 (PMC1175952; doi:10.1186/gb-2005-6-5-r40)
Supplement: Additional File 1 — Training set of 200 Medline abstracts with all occurrences of protein names tagged [file gb-2005-6-5-r40-S1.gz › abstract_for_7565724]

TI  -  <prot>Wiskott-Aldrich syndrome protein</prot>  physically associates with  <prot>Nck</prot>  through
      Src homology 3 domains.
PG  - 5725-31
AB  - In the second of a series of experiments designed to identify <prot>p47nck</prot>-Src
      homology 3 (SH3)-binding molecules, we report the cloning of <prot>SAKAP II</prot> (<prot>Src
      A box Nck-associated protein II</prot>) from an HL60 cDNA expression library.
      This molecule has been identified as a cDNA encoding the protein product
      of <prot>WASP</prot>, which is mutated in Wiskott-Aldrich syndrome patients. Studies in
      vivo and in vitro demonstrated a highly specific interaction between the
      SH3 domains of  <prot>p47nck</prot>  and  <prot>Wiskott-Aldrich syndrome protein</prot> . Furthermore,
       anti-<prot>Wiskott-Aldrich syndrome protein</prot> antibodies  recognized a protein of
      66 kDa by Western blot (immunoblot) analysis. In vitro translation studies
      identified the 66-kDa protein as the protein product of  <prot>WASP</prot> , and
      subcellular fractionation experiments showed that <prot>p66WASP</prot> is mainly
      present in the cytosol fraction, although significant amounts are also
      present in membrane and nuclear fractions. The main  <prot>p47nck</prot>  region
      implicated in the association with  <prot>p66WASP</prot>  was found to be the
      carboxy-terminal SH3 domain.
AD  - Laboratory of Cellular Development and Oncology, National Institute of
