# Supplementary material for: Consolidating the set of known human protein-protein interactions in preparation for large-scale mapping of the human interactome
Source: Genome Biol. 2005 Apr 15;6(5):R40. doi: 10.1186/gb-2005-6-5-r40 (PMC1175952; doi:10.1186/gb-2005-6-5-r40)
Supplement: Additional File 1 — Training set of 200 Medline abstracts with all occurrences of protein names tagged [file gb-2005-6-5-r40-S1.gz › abstract_for_7617032]

TI  - Crystal structure of a complex between <prot>interferon-gamma</prot> and its soluble
      high-affinity receptor.
PG  - 230-5
AB  - The crystal structure of  <prot>interferon-gamma</prot>  bound to the extracellular
      fragment of its high-affinity cell-surface  receptor reveals the first view
      of a class-2 cytokine receptor-ligand complex. In the complex, one
        <prot>interferon-gamma</prot>    homodimer binds two receptor molecules. Unlike the
      class-1 growth hormone receptor complex, the two <prot>interferon-gamma</prot>
      receptors do not interact with one another and are separated by 27 A. Upon
      receptor binding, the flexible AB loop of <prot>interferon-gamma</prot> undergoes a
      conformational change that includes the formation of a 3(10) helix.
AD  - Department of Pharmacology, University of Alabama at Birmingham 35294,
