# Supplementary material for: Consolidating the set of known human protein-protein interactions in preparation for large-scale mapping of the human interactome
Source: Genome Biol. 2005 Apr 15;6(5):R40. doi: 10.1186/gb-2005-6-5-r40 (PMC1175952; doi:10.1186/gb-2005-6-5-r40)
Supplement: Additional File 1 — Training set of 200 Medline abstracts with all occurrences of protein names tagged [file gb-2005-6-5-r40-S1.gz › abstract_for_7622448]

TI  - Cloning and functional expression of a human eosinophil CC chemokine
      receptor.
PG  - 16491-4
AB  - Eosinophils undergo chemotaxis, degranulate, and exhibit [C2+]i changes in
      response to the human CC chemokines macrophage inflammatory protein
      <prot>(MIP)-1 alpha</prot>, regulated on activation, normal T expressed and secreted
      (<prot>RANTES</prot>), and <prot>monocyte chemoattractant protein-3</prot> (<prot>MCP-3</prot>), but the
      receptors involved have not been defined. We have isolated a human cDNA
      encoding the first eosinophil-selective chemokine receptor, designated <prot>CC
      chemokine receptor 3</prot> (<prot>CC CKR3</prot>). <prot>CC CKR3</prot> is a seven-transmembrane domain G
      protein-coupled receptor most closely related to the previously reported
      monocyte- and neutrophil-selective receptor <prot>CC CKR1</prot> (also known as the
      <prot>MIP-1 alpha</prot>/<prot>RANTES</prot> receptor). When [Ca2+]i changes were monitored in
      stably transfected human embryonic kidney 293 cells,  <prot>(MIP)-1 alpha</prot><prot>MIP</prot>and
       <prot>RANTES</prot>  were both potent agonists for   <prot>CC CKR3</prot>   and   <prot>CC CKR1</prot>  . However,  <prot>MIP-1 
      beta</prot> was also an agonist for <prot>CC CKR3</prot> but not <prot>CC CKR1</prot>; <prot>MCP-3</prot> was an agonist
      for  <prot>CC CKR1</prot>  but not <prot>CC CKR3</prot>. <prot>CC CKR3</prot> may be one of the host factors
      responsible for selective recruitment of eosinophils to sites of
      inflammation.
AD  - Laboratory of Host Defenses, NIAID, National Institutes of Health,
