# Supplementary material for: Consolidating the set of known human protein-protein interactions in preparation for large-scale mapping of the human interactome
Source: Genome Biol. 2005 Apr 15;6(5):R40. doi: 10.1186/gb-2005-6-5-r40 (PMC1175952; doi:10.1186/gb-2005-6-5-r40)
Supplement: Additional File 1 — Training set of 200 Medline abstracts with all occurrences of protein names tagged [file gb-2005-6-5-r40-S1.gz › abstract_for_7630397]

TI  - Mechanism of CDK activation revealed by the structure of a  <prot>cyclinA</prot> - <prot>CDK2</prot> 
      complex.
PG  - 313-20
AB  - The crystal structure of the human  <prot>cyclinA</prot> - <prot>cyclin-dependent kinase2</prot>
      (<prot>CDK2</prot>) -ATP complex has been determined at 2.3 A resolution.  CyclinA  binds
      to one side of  <prot>CDK2</prot> 's catalytic cleft, inducing large conformational
      changes in its PSTAIRE helix and T-loop. These changes activate the kinase
      by realigning active site residues and relieving the steric blockade at
      the entrance of the catalytic cleft.
AD  - Cellular Biochemistry and Biophysics Program, Memorial Sloan-Kettering
