# Supplementary material for: Consolidating the set of known human protein-protein interactions in preparation for large-scale mapping of the human interactome
Source: Genome Biol. 2005 Apr 15;6(5):R40. doi: 10.1186/gb-2005-6-5-r40 (PMC1175952; doi:10.1186/gb-2005-6-5-r40)
Supplement: Additional File 1 — Training set of 200 Medline abstracts with all occurrences of protein names tagged [file gb-2005-6-5-r40-S1.gz › abstract_for_7664335]

TI  - The Cockayne syndrome group A gene encodes a WD repeat protein that
      interacts with <prot>CSB protein</prot> and a subunit of RNA polymerase II TFIIH.
PG  - 555-64
AB  - The hereditary disease Cockayne syndrome (CS) is characterized by a
      complex clinical phenotype. CS cells are abnormally sensitive to
      ultraviolet radiation and are defective in the repair of transcriptionally
      active genes. The cloned <prot>CSB</prot> gene encodes a member of a protein family
      that includes the yeast <prot>Snf2</prot> protein, a component of the transcriptional
      regulator <prot>Swi</prot>/<prot>Snf</prot>. We report the cloning of the <prot>CSA</prot> cDNA, which can encode
      a WD repeat protein. Mutations in the cDNA have been identified in CS-A
      cell lines.   <prot>CSA</prot>   protein interacts with  <prot>CSB</prot>  protein and with  <prot>p44</prot> protein , a
      subunit of the human RNA polymerase II transcription factor IIH. These
      observations suggest that the products of the <prot>CSA</prot> and <prot>CSB</prot> genes are
      involved in transcription.
AD  - Department of Pathology, University of Texas Southwestern Medical Center,
