# Supplementary material for: Consolidating the set of known human protein-protein interactions in preparation for large-scale mapping of the human interactome
Source: Genome Biol. 2005 Apr 15;6(5):R40. doi: 10.1186/gb-2005-6-5-r40 (PMC1175952; doi:10.1186/gb-2005-6-5-r40)
Supplement: Additional File 1 — Training set of 200 Medline abstracts with all occurrences of protein names tagged [file gb-2005-6-5-r40-S1.gz › abstract_for_7680771]

TI  - Cloning and expression of human <prot>TAFII250</prot>: a TBP-associated factor
      implicated in cell-cycle regulation.
PG  - 175-9
AB  - Basal transcription by human RNA polymerase II requires the coordinate
      action of several ancillary factors (<prot>TFIIA-J</prot>) and can be regulated by
      various promoter-specific DNA binding proteins. An additional class of
      factors, called coactivators, are dispensable for basal transcription but
      are indispensable for regulation by transcriptional activators.
      Biochemical studies established that some coactivators are associated with
      the  <prot>TATA-binding protein</prot> (<prot>TBP</prot>)  to form the  <prot>TFIID</prot>  complex. We therefore set
      out to define the relationship between <prot>TBP</prot> and these TBP-associated
      factors (TAFs). Here we describe the cloning, expression and properties of
      the first human TAF, <prot>hTAFII250</prot>. The <prot>hTAFII250</prot> gene is identical to a gene,
      <prot>CCG1</prot>, (ref 7,8), implicated in cell-cycle progression. Recombinant
        <prot>hTAFII250</prot>   binds directly to  <prot>TBP</prot>  both in vitro and in yeast, and
      participates in the formation of the  <prot>TFIID</prot> complex . This largest   TAF   may
      therefore play a central role in <prot>TFIID</prot> assembly by interacting with both
       <prot>TBP</prot>  and other  TAFs , as well as serving to link the control of
      transcription to the cell cycle.
AD  - Howard Hughes Medical Institute, Department of Molecular and Cell Biology,
