# Supplementary material for: Consolidating the set of known human protein-protein interactions in preparation for large-scale mapping of the human interactome
Source: Genome Biol. 2005 Apr 15;6(5):R40. doi: 10.1186/gb-2005-6-5-r40 (PMC1175952; doi:10.1186/gb-2005-6-5-r40)
Supplement: Additional File 1 — Training set of 200 Medline abstracts with all occurrences of protein names tagged [file gb-2005-6-5-r40-S1.gz › abstract_for_7685215]

TI  - The bZIP domains of  <prot>Fos</prot>  and  <prot>Jun</prot>  mediate a physical association with the
        <prot>TATA box-binding protein</prot>  .
PG  - 37-48
AB  -  <prot>Fos</prot>  and  <prot>Jun</prot>  oncoproteins form a complex that regulates transcription from
      promoters containing AP-1 binding sites. These two proteins, like other
      transcriptional activators, are likely to stimulate transcription through
      direct and/or indirect interactions with members of the basal
      transcriptional machinery. The ability of  <prot>c-Fos</prot>  and  <prot>c-Jun</prot>  proteins to
      interact directly with the   <prot>TATA box-binding protein</prot> (<prot>TBP</prot>)  , the general
      transcription factor required for initiating the assembly of transcription
      complexes, was investigated. Using co-immunoprecipitation and
      protein-protein association assays, we show that both  <prot>c-Fos</prot>  and  <prot>c-Jun</prot>  bind
      specifically and stably to   <prot>TBP</prot>   Mutational analysis demonstrates that both
      the basic region and leucine zipper domains of  <prot>c-Fos</prot>  and  <prot>c-Jun</prot>  are
      necessary and sufficient for stable association with   <prot>TBP</prot>  . A 51-residue
      region from the conserved C-terminal region of   <prot>TBP</prot>  , previously shown to be
      the binding site for the viral activator protein <prot>E1A</prot>, interacts with  <prot>c-Fos</prot> 
      and  <prot>c-Jun</prot>  proteins. We propose that  <prot>c-Fos</prot>  and  <prot>c-Jun</prot>  proteins function as
      transcriptional activators, in part by recruiting   <prot>TBP</prot>   to form complexes to
      initiate RNA synthesis.
AD  - Molecular Biology and Virology Laboratory, Salk Institute, San Diego, CA
