# Supplementary material for: Consolidating the set of known human protein-protein interactions in preparation for large-scale mapping of the human interactome
Source: Genome Biol. 2005 Apr 15;6(5):R40. doi: 10.1186/gb-2005-6-5-r40 (PMC1175952; doi:10.1186/gb-2005-6-5-r40)
Supplement: Additional File 1 — Training set of 200 Medline abstracts with all occurrences of protein names tagged [file gb-2005-6-5-r40-S1.gz › abstract_for_7744247]

TI  -  <prot>Raf1</prot>  interaction with  <prot>Cdc25 phosphatase</prot>  ties mitogenic signal transduction
      to cell cycle activation.
PG  - 1046-58
AB  - The <prot>Ras</prot> and <prot>Raf1</prot> proto-oncogenes transduce extracellular signals that
      promote cell growth.  Cdc25 phosphatases activate the cell division cycle
      by dephosphorylation of critical threonine and tyrosine residues within
      the  cyclin-dependent kinases . We show here that  <prot>Cdc25 phosphatase</prot> 
      associates with  <prot>raf1</prot>  in somatic mammalian cells and in meiotic frog
      oocytes. Furthermore,  <prot>Cdc25 phosphatase</prot>  can be activated in vitro in a
       <prot>Raf1</prot> -dependent manner. We suggest that activation of the cell cycle by the
      <prot>Ras</prot>/<prot>Raf1</prot> pathways might be mediated in part by <prot>Cdc25</prot>.
AD  - Howard Hughes Medical Institute, Cold Spring Harbor Laboratory, New York
