# Supplementary material for: Consolidating the set of known human protein-protein interactions in preparation for large-scale mapping of the human interactome
Source: Genome Biol. 2005 Apr 15;6(5):R40. doi: 10.1186/gb-2005-6-5-r40 (PMC1175952; doi:10.1186/gb-2005-6-5-r40)
Supplement: Additional File 1 — Training set of 200 Medline abstracts with all occurrences of protein names tagged [file gb-2005-6-5-r40-S1.gz › abstract_for_7935795]

TI  - Activation of  <prot>Raf-1</prot>  by  14-3-3  proteins.
PG  - 612-4
AB  - The protein  <prot>Raf-1</prot> , a key mediator of mitogenesis and differentiation,
      associates with  <prot>p21ras</prot>  (refs 1-3). However, the regulation of the
      serine/threonine kinase activity of <prot>Raf-1</prot> is still not understood. Using
      the yeast two-hybrid system, we identified two structurally related
      proteins that interact with the aminoterminal region of   <prot>Raf-1</prot>  . These
      proteins,  <prot>14-3-3 zeta</prot> (<prot>PLA2</prot> ) and  <prot>14-3-3 beta</prot> (<prot>HS1</prot>) , are members of the
      14-3-3 family of proteins. Expression of 14-3-3 proteins in Xenopus
      oocytes enhanced <prot>Raf-1</prot> activity and promoted <prot>Raf-1</prot>-dependent oocyte
      maturation. A dominant negative mutant of <prot>Raf-1</prot> blocked the effects of
      14-3-3 protein.
AD  - Daiichi Research Center, Cardiovascular Research Institute, Department of
