# Supplementary material for: Consolidating the set of known human protein-protein interactions in preparation for large-scale mapping of the human interactome
Source: Genome Biol. 2005 Apr 15;6(5):R40. doi: 10.1186/gb-2005-6-5-r40 (PMC1175952; doi:10.1186/gb-2005-6-5-r40)
Supplement: Additional File 1 — Training set of 200 Medline abstracts with all occurrences of protein names tagged [file gb-2005-6-5-r40-S1.gz › abstract_for_8119416]

TI  - Cloning of the complete coding region for human <prot>protein phosphatase
      inhibitor 2</prot> using the two hybrid system and expression of <prot>inhibitor 2</prot> in
      E. coli.
PG  - 93-8
AB  - The yeast two hybrid system has been employed to identify cDNAs encoding
      proteins which interact with the  gamma 1 isoform of human <prot>protein      phosphatase 1</prot> . Here we report the isolation of cDNA encoding  human <prot>protein
      phosphatase inhibitor</prot> . The deduced human sequence of 205 amino acids shows
      92% identity to <prot>inhibitor 2</prot> from rabbit. Human <prot>inhibitor 2</prot> was expressed
      in E. coli and purified to homogeneity. The expressed human protein
      inhibited both native and bacterially expressed PP1, with the same Ki (1
      nM) as <prot>inhibitor 2</prot> purified from skeletal muscle. A gene or pseudogene for
      <prot>inhibitor 2</prot> may be present near the major histocompatibility complex on
      chromosome 6.
AD  - Department of Biochemistry, The University, Dundee, Scotland, UK.
