# Supplementary material for: Consolidating the set of known human protein-protein interactions in preparation for large-scale mapping of the human interactome
Source: Genome Biol. 2005 Apr 15;6(5):R40. doi: 10.1186/gb-2005-6-5-r40 (PMC1175952; doi:10.1186/gb-2005-6-5-r40)
Supplement: Additional File 1 — Training set of 200 Medline abstracts with all occurrences of protein names tagged [file gb-2005-6-5-r40-S1.gz › abstract_for_8120391]

TI  - Expression cloning and characterization of a human <prot><prot>IL-10</prot> receptor</prot>.
PG  - 1821-9
AB  - cDNA clones encoding a  human <prot>IL-10R</prot> (<prot>hIL-10R</prot> ) from a Burkitt lymphoma cell
      line, BJAB, express a 90 to 110 kDa polypeptide in COS7 cells that binds
       <prot>hIL-10</prot>  specifically. The predicted amino acid sequence of <prot>hIL-10R</prot> is 60%
      identical and 73% similar to mouse <prot>IL-10R</prot> (<prot>mIL-10R</prot>). <prot>rIL-10R</prot> expressed in
      an <prot>IL-3</prot>-dependent mouse pro-B cell line (Ba/F3) binds <prot>hIL-10</prot> with high
      affinity (200 to 250 pM), and the transfected cells exhibit a
      proliferative response to <prot>hIL-10</prot>. Mouse <prot>IL-10</prot> does not bind to<prot> hIL-10R</prot>,
      and <prot>hIL-10R</prot>-expressing Ba/F3 cells do not respond to the mouse cytokine,
      observations consistent with the known species specificity of <prot>IL-10</prot>.
      Expression of <prot>hIL-10R</prot> mRNA seems to be restricted mainly to human
      hemopoietic cells and cell lines. In a number of human T cell clones,
      expression of <prot>hIL-10R</prot> mRNA is down-regulated after activation of the cells
      with anti-<prot>CD3</prot> Ab and phorbol ester. The <prot>hIL-10R</prot> gene is on human
      chromosome 11. Like <prot>mIL-10R</prot>, <prot>hIL-10R</prot> is structurally related to <prot>IFNR</prot>.
      Because <prot>IL-10</prot> inhibits macrophage activation by <prot>IFN-gamma</prot>, this
      relationship suggests possible shared receptor or signal transduction
      pathway components.
AD  - Department of Immunology, DNAX Research Institute of Molecular and
