# Supplementary material for: Consolidating the set of known human protein-protein interactions in preparation for large-scale mapping of the human interactome
Source: Genome Biol. 2005 Apr 15;6(5):R40. doi: 10.1186/gb-2005-6-5-r40 (PMC1175952; doi:10.1186/gb-2005-6-5-r40)
Supplement: Additional File 1 — Training set of 200 Medline abstracts with all occurrences of protein names tagged [file gb-2005-6-5-r40-S1.gz › abstract_for_8128231]

TI  - Functional participation of the <prot><prot>IL-2</prot> receptor gamma</prot> chain in <prot><prot>IL-7</prot> receptor</prot>
      complexes.
PG  - 1453-4
AB  - The gamma chain of the <prot><prot>interleukin-2</prot> (<prot>IL-2</prot>) receptor</prot> is shared with the
      functional <prot><prot>IL-4</prot> receptor</prot> and is causatively related to X-linked severe
      combined immunodeficiency (XSCID), which is ascribed to a profound T cell
      defect. Studies with monoclonal antibodies specific for the  <prot>IL-2</prot> receptor
      gamma chain  showed that the gamma chain participates in the functional
      high-affinity receptor complexes for  <prot>IL-7</prot>  that are involved in the
      differentiation of T and B cells. Participation of the gamma subunit in
      more than one receptor may enable the elucidation of the mechanisms of
      XSCID development and lymphocyte differentiation.
AD  - Department of Microbiology, Tohoku University School of Medicine, Sendai,
