# Supplementary material for: Consolidating the set of known human protein-protein interactions in preparation for large-scale mapping of the human interactome
Source: Genome Biol. 2005 Apr 15;6(5):R40. doi: 10.1186/gb-2005-6-5-r40 (PMC1175952; doi:10.1186/gb-2005-6-5-r40)
Supplement: Additional File 1 — Training set of 200 Medline abstracts with all occurrences of protein names tagged [file gb-2005-6-5-r40-S1.gz › abstract_for_8171323]

TI  - A <prot>lymphotoxin-beta</prot>-specific receptor.
PG  - 707-10
AB  - Tumor necrosis factor (TNF) and <prot>lymphotoxin-alpha</prot> (<prot>LT-alpha</prot>) are members
      of a family of secreted and cell surface cytokines that participate in the
      regulation of immune and inflammatory responses. The cell surface form of
       <prot>LT-alpha</prot>  is assembled during biosynthesis as a heteromeric complex with
       <prot>lymphotoxin-beta</prot> (<prot>LT-beta</prot>) , a type II transmembrane protein that is
      another member of the TNF ligand family. Secreted     <prot>LT-alpha</prot>     is a homotrimer
      that binds to distinct  TNF receptors  of 60 and 80 kilodaltons; however,
      these receptors do not recognize the major cell surface  <prot>LT-alpha</prot> - <prot>LT-beta</prot> 
      complex. A receptor specific for human <prot>LT-beta</prot> was identified, which
      suggests that cell surface LT may have functions that are distinct from
      those of secreted <prot>LT-alpha</prot>.
AD  - Division of Biomedical Sciences, University of California, Riverside
