# Supplementary material for: Consolidating the set of known human protein-protein interactions in preparation for large-scale mapping of the human interactome
Source: Genome Biol. 2005 Apr 15;6(5):R40. doi: 10.1186/gb-2005-6-5-r40 (PMC1175952; doi:10.1186/gb-2005-6-5-r40)
Supplement: Additional File 1 — Training set of 200 Medline abstracts with all occurrences of protein names tagged [file gb-2005-6-5-r40-S1.gz › abstract_for_8178155]

TI  - Cloning of a T cell growth factor that interacts with the beta chain of
      the <prot>interleukin-2 receptor</prot>.
PG  - 965-8
AB  - A cytokine was identified that stimulated the proliferation of T
      lymphocytes, and a complementary DNA clone encoding this new T cell growth
      factor was isolated. The cytokine, designated <prot>interleukin-15</prot> (<prot>IL-15</prot>), is
      produced by a wide variety of cells and tissues and shares many biological
      properties with <prot>IL-2</prot>. Monoclonal antibodies to the beta chain of the <prot>IL-2</prot>
      receptor inhibited the biological activity of <prot>IL-15</prot>, and <prot>IL-15</prot> competed
      for binding with <prot>IL-2</prot>, indicating that  <prot>IL-15</prot>  uses components of the  <prot><prot>IL-2</prot>
      receptor</prot> .
AD  - Immunex Research and Development Corporation, Seattle, WA 98101.
