# Supplementary material for: Consolidating the set of known human protein-protein interactions in preparation for large-scale mapping of the human interactome
Source: Genome Biol. 2005 Apr 15;6(5):R40. doi: 10.1186/gb-2005-6-5-r40 (PMC1175952; doi:10.1186/gb-2005-6-5-r40)
Supplement: Additional File 1 — Training set of 200 Medline abstracts with all occurrences of protein names tagged [file gb-2005-6-5-r40-S1.gz › abstract_for_8211112]

TI  - Interaction of mammalian splicing factor  <prot>SF3a</prot>  with  <prot>U2 snRNP</prot>  and relation
      of its 60-kD subunit to yeast <prot>PRP9</prot>.
PG  - 102-5
AB  - In the assembly of a prespliceosome,  <prot>U2 small nuclear ribonucleoprotein</prot>
      (snRNP)  functions in pre-messenger RNA (mRNA) splicing together with
      splicing factors (SFs)  3a ,  <prot>SF3b</prot> , and several other proteins. The 17S but
      not the 12S form of <prot>U2 snRNP</prot> is active in splicing-complex formation. Here
      it is shown that the <prot>SF3a</prot> subunits correspond to three of the 17S <prot>U2
      snRNP</prot>-specific polypeptides.  <prot>SF3a</prot>  interacts with  <prot>U2 snRNP</prot>  in the presence
      of  <prot>SF3b</prot>  to generate a structure similar to 17S <prot>U2 snRNP</prot>, which suggests a
      function for <prot>SF3a</prot> and <prot>SF3b</prot> in the incorporation of <prot>U2 snRNP</prot> into the
      spliceosome. Furthermore, the 60-kilodalton subunit of <prot>SF3a</prot> is related to
      the yeast splicing protein <prot>PRP9</prot>.
AD  - Departement de Biologie Cellulaire, Sciences III, Universite de Geneve,
