# Supplementary material for: Consolidating the set of known human protein-protein interactions in preparation for large-scale mapping of the human interactome
Source: Genome Biol. 2005 Apr 15;6(5):R40. doi: 10.1186/gb-2005-6-5-r40 (PMC1175952; doi:10.1186/gb-2005-6-5-r40)
Supplement: Additional File 1 — Training set of 200 Medline abstracts with all occurrences of protein names tagged [file gb-2005-6-5-r40-S1.gz › abstract_for_8387891]

TI  - Crystal structure of the soluble human 55 kd  TNF receptor -human  <prot>TNF beta</prot> 
      complex: implications for TNF receptor activation.
PG  - 431-45
AB  - The X-ray crystal structure of the complex of the extracellular domain of
      the human 55 kd  tumor necrosis factor (TNF) receptor  with  human <prot>TNF beta</prot> 
      has been determined at 2.85 A resolution. The complex has three receptor
      molecules bound symmetrically to one    <prot>TNF beta</prot>    trimer. The receptor
      fragment, a very elongated end to end assembly of four similar folding
      domains, binds in the groove between two adjacent <prot>TNF beta</prot> subunits. The
      structure of the complex defines the orientation of the ligand with
      respect to the cell membrane and provides a model for TNF receptor
      activation. The novel fold of the TNF receptor structure is likely to be
      representative of the <prot>nerve growth factor</prot> (<prot>NGF</prot>)/TNF receptor family as a
      whole.
AD  - F. Hoffmann-La Roche Limited, Pharmaceutical Research-New Technologies,
