# Supplementary material for: Consolidating the set of known human protein-protein interactions in preparation for large-scale mapping of the human interactome
Source: Genome Biol. 2005 Apr 15;6(5):R40. doi: 10.1186/gb-2005-6-5-r40 (PMC1175952; doi:10.1186/gb-2005-6-5-r40)
Supplement: Additional File 1 — Training set of 200 Medline abstracts with all occurrences of protein names tagged [file gb-2005-6-5-r40-S1.gz › abstract_for_8599116]

TI  - Coordination of three signaling enzymes by <prot>AKAP79</prot>, a mammalian scaffold
      protein.
PG  - 1589-92
AB  - Multivalent binding proteins, such as the yeast scaffold protein
      <prot>Sterile-5</prot>, coordinate the location of kinases by serving as platforms for
      the assembly of signaling units. Similarly, in mammalian cells the cyclic
      adenosine 3',5'-monophosphate-dependent  protein kinase (<prot>PKA</prot>)  and
       <prot>phosphatase 2B</prot> [<prot>calcineurin</prot> (<prot>CaN</prot>)]  are complexed by an <prot>A kinase anchoring
      protein</prot>,   <prot>AKAP79</prot>  . Deletion analysis and binding studies demonstrate that a
      third enzyme,  <prot>protein kinase C</prot> (<prot>PKC</prot>) , binds    <prot>AKAP79</prot>    at a site distinct from
      those bound by  <prot>PKA</prot>  or  <prot>CaN</prot> . The subcellular distributions of <prot>PKC</prot> and <prot>AKAP79</prot>
      were similar in neurons. Thus, <prot>AKAP79</prot> appears to function as a scaffold
      protein for three multifunctional enzymes.
AD  - Vollum Institute, Oregon Health Sciences University, Portland, 97201, USA.
