# Supplementary material for: Consolidating the set of known human protein-protein interactions in preparation for large-scale mapping of the human interactome
Source: Genome Biol. 2005 Apr 15;6(5):R40. doi: 10.1186/gb-2005-6-5-r40 (PMC1175952; doi:10.1186/gb-2005-6-5-r40)
Supplement: Additional File 1 — Training set of 200 Medline abstracts with all occurrences of protein names tagged [file gb-2005-6-5-r40-S1.gz › abstract_for_8612133]

TI  - TNF-dependent recruitment of the protein kinase <prot>RIP</prot> to the <prot>TNF receptor-1</prot>
      signaling complex.
PG  - 387-96
AB  - The death domain of  <prot>tumor necrosis factor (TNF) receptor-1</prot> (<prot>TNFR1</prot>) 
      triggers distinct signaling pathways leading to apoptosis and <prot>NF-kappa B</prot>
      activation through its interaction with the death domain protein  <prot>TRADD</prot> .
      Here, we show that  <prot>TRADD</prot>  interacts strongly with   <prot>RIP</prot>  , another death domain
      protein that was shown previously to associate with  <prot>Fas</prot>  antigen. We also
      show that  <prot>RIP</prot>  is a serine-threonine kinase that is recruited by  <prot>TRADD</prot>  to
      <prot>TNFR1</prot> in a TNF-dependent process. Overexpression of the intact <prot>RIP</prot> protein
      induces both <prot>NF-kappa B</prot> activation and apoptosis. However, expression of
      the death domain of <prot>RIP</prot> Induces apoptosis, but potently inhibits <prot>NF-kappa
      B</prot> activation by TNF. These results suggest that distinct domains of <prot>RIP</prot>
      participate in the TNF signaling cascades leading to apoptosis and
      <prot>NF-kappa B</prot> activation.
AD  - Tularik, Incorporated, South San Francisco, California 94080, USA.
