# Supplementary material for: Consolidating the set of known human protein-protein interactions in preparation for large-scale mapping of the human interactome
Source: Genome Biol. 2005 Apr 15;6(5):R40. doi: 10.1186/gb-2005-6-5-r40 (PMC1175952; doi:10.1186/gb-2005-6-5-r40)
Supplement: Additional File 1 — Training set of 200 Medline abstracts with all occurrences of protein names tagged [file gb-2005-6-5-r40-S1.gz › abstract_for_8612778]

TI  - Characterization of the <prot>dystrophin</prot>-syntrophin interaction using the
      two-hybrid system in yeast.
PG  - 124-8
AB  - The carboxy-terminal region of  <prot>dystrophin</prot>  has previously been shown to
      interact directly with  <prot>alpha1 syntrophin</prot> , a cytoplasmic component of the
       <prot>dystrophin</prot> - glycoprotein  complex, by in vitro biochemical studies such as
      overlay assay or immunoprecipitation. Using the two-hybrid system, we have
      isolated from a human heart cDNA library the entire coding sequence of
      human <prot>alpha1 syntrophin</prot>, therefore confirming for the first time this
      interaction via an in vivo approach. In addition, we have reduced the
      interaction domain to the distal half of <prot>alpha1 syntrophin</prot>.
AD  - U. 129 INSERM, Institut Cochin de Genetique Moleculaire, Paris, France.
