# Supplementary material for: Consolidating the set of known human protein-protein interactions in preparation for large-scale mapping of the human interactome
Source: Genome Biol. 2005 Apr 15;6(5):R40. doi: 10.1186/gb-2005-6-5-r40 (PMC1175952; doi:10.1186/gb-2005-6-5-r40)
Supplement: Additional File 1 — Training set of 200 Medline abstracts with all occurrences of protein names tagged [file gb-2005-6-5-r40-S1.gz › abstract_for_8638121]

TI  - Enhanced degradation of <prot>EGF</prot> receptors by a sorting <prot>nexin</prot>, <prot>SNX1</prot>.
PG  - 1008-10
AB  - The vectorial movement of proteins requires specific recognition by
      components of the vesicular trafficking machinery. A protein,  <prot>sorting
      nexin-1</prot> (<prot>SNX1</prot>) , was identified in a human cell line that bound to a region
      of the  <prot>epidermal growth factor receptor</prot> (<prot>EGFR</prot>)  containing the lysosomal
      targeting code. <prot>SNX1</prot> contains a region of homology to a yeast vacuolar
      sorting protein, and overexpression of <prot>SNX1</prot> decreased the amount of <prot>EGFR</prot>
      on the cell surface as a result of enhanced rates of constitutive and
      ligand-induced degradation. Thus,  <prot>SNX1</prot>  is likely to play a role in sorting
       <prot>EGFR</prot>  to lysosomes.
AD  - Department of Medicine, University of California, San Diego, La Jolla
