# Supplementary material for: Consolidating the set of known human protein-protein interactions in preparation for large-scale mapping of the human interactome
Source: Genome Biol. 2005 Apr 15;6(5):R40. doi: 10.1186/gb-2005-6-5-r40 (PMC1175952; doi:10.1186/gb-2005-6-5-r40)
Supplement: Additional File 1 — Training set of 200 Medline abstracts with all occurrences of protein names tagged [file gb-2005-6-5-r40-S1.gz › abstract_for_8652557]

TI  - Interactions involving the human RNA polymerase II
      transcription/nucleotide excision repair complex <prot>TFIIH</prot>, the nucleotide
      excision repair protein <prot>XPG</prot>, and <prot>Cockayne syndrome group B (<prot>CSB</prot>) protein</prot>.
PG  - 2157-67
AB  - The human basal transcription factor <prot>TFIIH</prot> plays a central role in two
      distinct processes.  <prot>TFIIH</prot>  is an obligatory component of the  RNA polymerase
      II (RNAP II)  transcription initiation complex. Additionally, it is
      believed to be the core structure around which some if not all the
      components of the nucleotide excision repair (NER) machinery assemble to
      constitute a nucleotide excision repairosome. At least two of the subunits
      of <prot>TFIIH</prot> ( <prot>XPB</prot>  and  <prot>XPD</prot>  proteins) are implicated in the disease xeroderma
      pigmentosum (XP). We have exploited the availability of the cloned <prot>XPB</prot>,
      <prot>XPD</prot>, <prot>p62</prot>, <prot>p44</prot>, and <prot>p34</prot> genes (all of which encode polypeptide subunits of
      <prot>TFIIH</prot>) to examine interactions between in vitro-translated polypeptides by
      co-immunoprecipitation. Additionally we have examined interactions between
      <prot>TFIIH</prot> components, the human NER protein <prot>XPG</prot>, and the <prot>CSB</prot> protein which is
      implicated in Cockayne syndrome (CS). Our analyses demonstrate that the
       <prot>XPB</prot> ,  <prot>XPD</prot> ,  <prot>p44</prot> , and  <prot>p62</prot>  proteins interact with each other.   <prot>XPG</prot>   protein
      interacts with multiple subunits of  <prot>TFIIH</prot>  and with  <prot>CSB</prot>  protein.
AD  - Department of Pathology, University of Texas Southwestern Medical Center,
