# Supplementary material for: Consolidating the set of known human protein-protein interactions in preparation for large-scale mapping of the human interactome
Source: Genome Biol. 2005 Apr 15;6(5):R40. doi: 10.1186/gb-2005-6-5-r40 (PMC1175952; doi:10.1186/gb-2005-6-5-r40)
Supplement: Additional File 1 — Training set of 200 Medline abstracts with all occurrences of protein names tagged [file gb-2005-6-5-r40-S1.gz › abstract_for_8684460]

TI  - Crystal structure of the  <prot>p27Kip1</prot>  cyclin-dependent-kinase inhibitor bound
      to the   <prot>cyclin A</prot> - <prot>Cdk2</prot>   complex.
PG  - 325-31
AB  - The crystal structure of the human  <prot>p27Kip1 kinase</prot>  inhibitory domain bound
      to the phosphorylated  <prot>cyclin A</prot>-<prot>cyclin-dependent kinase 2</prot> (<prot>Cdk2</prot>) complex 
      has been determined at 2.3 angstrom.   <prot>p27Kip1</prot>   binds the complex as an
      extended structure interacting with both  <prot>cyclin A</prot>  and  <prot>Cdk2</prot> . On <prot>cyclin A</prot>,
      it binds in a groove formed by conserved cyclin box residues. On <prot>Cdk2</prot>, it
      binds and rearranges the amino-terminal lobe and also inserts into the
      catalytic cleft, mimicking ATP.
AD  - Cellular Biochemistry and Biophysics Program, Howard Hughes Medical
