# Supplementary material for: Consolidating the set of known human protein-protein interactions in preparation for large-scale mapping of the human interactome
Source: Genome Biol. 2005 Apr 15;6(5):R40. doi: 10.1186/gb-2005-6-5-r40 (PMC1175952; doi:10.1186/gb-2005-6-5-r40)
Supplement: Additional File 1 — Training set of 200 Medline abstracts with all occurrences of protein names tagged [file gb-2005-6-5-r40-S1.gz › abstract_for_8703009]

TI  - Physical interaction of mammalian  <prot>CDC37</prot>  with  <prot>CDK4</prot> 
PG  - 22030-4
AB  - <prot>CDC37</prot> was originally identified as a Start gene in budding yeast and has
      been shown to be required for association of  <prot>CDC28</prot>  with  cyclins . The exact
      functional mechanism by which <prot>CDC37</prot> promotes this association, however,
      remains unknown. <prot>CDK4</prot> is a <prot>cyclin D-dependent kinase</prot> that controls
      progression through G1 of the mammalian cell cycle. We have detected a
      specific association of   <prot>CDK4</prot>   with the molecular chaperon  <prot>HSP90</prot>  and a
      44-kDa protein that we identify as mammalian  <prot>CDC37</prot> . A physical interaction
      between  <prot>CDC37</prot>  and  <prot>CDK4</prot>  suggests that  <prot>CDC37</prot>  may regulate the mammalian cell
      cycle through a direct effect on  <prot>CDK4</prot> . Association of   <prot>CDK4</prot>   with both  <prot>CDC37</prot> 
      and  <prot>HSP90</prot>  may also imply a mechanistic link between the functions of <prot>CDC37</prot>
      and <prot>HSP90</prot>.
AD  - Howard Hughes Medical Institute, Cold Spring Harbor, New York 11724, USA.
