# Supplementary material for: Consolidating the set of known human protein-protein interactions in preparation for large-scale mapping of the human interactome
Source: Genome Biol. 2005 Apr 15;6(5):R40. doi: 10.1186/gb-2005-6-5-r40 (PMC1175952; doi:10.1186/gb-2005-6-5-r40)
Supplement: Additional File 1 — Training set of 200 Medline abstracts with all occurrences of protein names tagged [file gb-2005-6-5-r40-S1.gz › abstract_for_9211848]

TI  - Induction of cell migration by  <prot>matrix metalloprotease-2</prot>  cleavage of
       <prot>laminin-5</prot> .
PG  - 225-8
AB  - Structural changes in the extracellular matrix are necessary for cell
      migration during tissue remodeling and tumor invasion. Specific cleavage
      of  <prot>laminin-5</prot> (<prot>Ln-5</prot>)  by  <prot>matrix metalloprotease-2</prot> (<prot>MMP2</prot>)  was shown to induce
      migration of breast epithelial cells.  <prot>MMP2</prot>  cleaved the <prot><prot>Ln-5</prot> gamma2</prot>  subunit
      at residue 587, exposing a putative cryptic promigratory site on <prot>Ln-5</prot> that
      triggers cell motility. This altered form of <prot>Ln-5</prot> is found in tumors and
      in tissues undergoing remodeling, but not in quiescent tissues. Cleavage
      of  <prot>Ln-5</prot>  by  <prot>MMP2</prot>  and the resulting activation of the <prot>Ln-5</prot> cryptic site may
      provide new targets for modulation of tumor cell invasion and tissue
      remodeling.
AD  - Department of Cell Biology, Scripps Research Institute, La Jolla, CA
