# Supplementary material for: Consolidating the set of known human protein-protein interactions in preparation for large-scale mapping of the human interactome
Source: Genome Biol. 2005 Apr 15;6(5):R40. doi: 10.1186/gb-2005-6-5-r40 (PMC1175952; doi:10.1186/gb-2005-6-5-r40)
Supplement: Additional File 1 — Training set of 200 Medline abstracts with all occurrences of protein names tagged [file gb-2005-6-5-r40-S1.gz › abstract_for_9367879]

TI  - A  <prot>c-Cbl</prot>  yeast two hybrid screen reveals interactions with  14-3-3  isoforms
      and cytoskeletal components.
PG  - 46-50
AB  - The protein product of <prot>c-cbl</prot> proto-oncogene is known to interact with
      several proteins, including  <prot>Grb2</prot> ,  <prot>Crk</prot>  and  <prot>PI3 kinase</prot> , and is thought to
      regulate signalling by many cell surface receptors. The precise function
      of <prot>c-Cbl</prot> in these pathways is not clear, although a genetic analysis in
      Caenorhabditis elegans suggests that  <prot>c-Cbl</prot>  is a negative regulator of the
       <prot><prot>epidermal growth factor</prot> receptor</prot> . Here we describe a yeast two hybrid
      screen performed with <prot>c-Cbl</prot> in an attempt to further elucidate its role in
      signal transduction. The screen identified interactions involving    <prot>c-Cbl</prot>   
      and two  14-3-3  isoforms,  <prot>cytokeratin 18</prot> ,  human unconventional myosin IC ,
      and a recently identified SH3 domain containing protein, <prot>SH3 P17</prot>. We have
      used the yeast two hybrid assay to localise regions of <prot>c-Cbl</prot> required for
      its interaction with each of the proteins. Interaction with 14-3-3 is
      demonstrated in mammalian cell extracts.
AD  - Trescowthick Research Laboratories, Peter MacCallum Cancer Institute,
