# Supplementary material for: Consolidating the set of known human protein-protein interactions in preparation for large-scale mapping of the human interactome
Source: Genome Biol. 2005 Apr 15;6(5):R40. doi: 10.1186/gb-2005-6-5-r40 (PMC1175952; doi:10.1186/gb-2005-6-5-r40)
Supplement: Additional File 2 — Training set of 750 Medline abstracts with all occurrences of protein names tagged [file gb-2005-6-5-r40-S2.gz]

Archive with 747 entries (747 files):
- abstract1-1
- abstract1-10
- abstract1-100
- abstract1-1000
- abstract1-101
- abstract1-102
- abstract1-103
- abstract1-104
- abstract1-105
- abstract1-106
- abstract1-107
- abstract1-108
- abstract1-109
- abstract1-11
- abstract1-110
- abstract1-111
- abstract1-112
- abstract1-113
- abstract1-114
- abstract1-115
- abstract1-116
- abstract1-117
- abstract1-118
- abstract1-119
- abstract1-12
- abstract1-120
- abstract1-121
- abstract1-122
- abstract1-123
- abstract1-124
- abstract1-125
- abstract1-126
- abstract1-127
- abstract1-128
- abstract1-129
- abstract1-13
- abstract1-130
- abstract1-131
- abstract1-132
- abstract1-133
- abstract1-134
- abstract1-135
- abstract1-136
- abstract1-137
- abstract1-138
- abstract1-139
- abstract1-14
- abstract1-140
- abstract1-141
- abstract1-142
- abstract1-143
- abstract1-144
- abstract1-145
- abstract1-146
- abstract1-33
- abstract2-1
- abstract2-10
- abstract2-100
- abstract2-1000
- abstract2-101
- abstract2-102
- abstract2-103
- abstract2-104
- abstract2-105
- abstract2-106
- abstract2-107
- abstract2-108
- abstract2-109
- abstract2-11
- abstract2-110
- abstract2-111
- abstract2-112
- abstract2-113
- abstract2-114
- abstract2-115
- abstract2-116
- abstract2-117
- abstract2-118
- abstract2-119
- abstract2-12
- abstract2-120
- abstract2-121
- abstract2-122
- abstract2-123
- abstract2-124
- abstract2-125
- abstract2-126
- abstract2-127
- abstract2-128
- abstract2-129
- abstract2-13
- abstract2-130
- abstract2-131
- abstract2-132
- abstract2-133
- abstract2-134
- abstract2-135
- abstract2-136
- abstract2-137
- abstract2-138
- abstract2-139
- abstract2-14
- abstract2-140
- abstract2-141
- abstract2-142
- abstract2-143
- abstract2-144
- abstract2-145
- abstract2-146
- abstract2-147
- abstract2-148
- abstract2-149
- abstract2-15
- abstract2-150
- abstract2-151
- abstract2-152
- abstract2-153
- abstract2-154
- abstract2-155
- abstract2-156
- abstract2-157
- abstract2-158
- abstract2-159
- abstract2-16
- abstract2-160
- abstract2-161
- abstract2-162
- abstract2-163
- abstract2-164
- abstract2-165
- abstract2-166
- abstract2-167
- abstract2-50
- abstract2-500
- abstract3-1
- abstract3-10
- abstract3-100
- abstract3-1000
- abstract3-101
- abstract3-102
- abstract3-103
- abstract3-104
- abstract3-105
- abstract3-106
- abstract3-107
- abstract3-108
- abstract3-109
- abstract3-11
- abstract3-110
- abstract3-12
- abstract3-120
- abstract3-121
- abstract3-122
- abstract3-123
- abstract3-124
- abstract3-125
- abstract3-126
- abstract3-127
- abstract3-128
- abstract3-129
- abstract3-13
- abstract3-130
- abstract3-131
- abstract3-132
- abstract3-133
- abstract3-134
- abstract3-135
- abstract3-136
- abstract3-137
- abstract3-138
- abstract3-139
- abstract3-14
- abstract3-140
- abstract3-141
- abstract3-142
- abstract3-143
- abstract3-144
- abstract3-145
- abstract3-146
- abstract3-147
- abstract3-148
- abstract3-149
- abstract3-15
- abstract3-150
- abstract3-151
- abstract3-152
- abstract3-153
- abstract3-154
- abstract3-155
- abstract3-156
- abstract3-157
- abstract3-158
- abstract3-159
- abstract3-16
- abstract3-160
- abstract3-161
- abstract3-162
- abstract3-163
- abstract3-164
- abstract3-2
- abstract3-3
- abstract3-4
- abstract3-5
- abstract3-6
- abstract4-1
- abstract4-10
- abstract4-100
- abstract4-1000
- abstract4-101
- abstract4-102
- abstract4-103
- abstract4-104
- abstract4-105
- abstract4-106
- abstract4-107
- abstract4-108
- abstract4-109
- abstract4-11
- abstract4-110
- abstract4-111
- abstract4-112
- abstract4-113
- abstract4-114
- abstract4-115
- abstract4-116
- abstract4-117
- abstract4-118
- abstract4-119
- abstract4-12
- abstract4-120
- abstract4-121
- abstract4-122
- abstract4-123
- abstract4-124
- abstract4-125
- abstract4-126
- abstract4-127
- abstract4-128
- abstract4-129
- abstract4-13
- abstract4-130
- abstract4-131
- abstract4-132
- abstract4-133
- abstract4-134
- abstract4-135
- abstract4-136
- abstract4-137
- abstract4-138
- abstract4-139
- abstract4-14
- abstract4-140
- abstract4-141
- abstract4-142
- abstract4-143
- abstract4-144
- abstract4-145
- abstract4-146
- abstract4-147
- abstract4-148
- abstract4-149
- abstract4-15
- abstract4-150
- abstract4-151
- abstract4-152
- abstract4-153
- abstract4-154
- abstract4-155
- abstract4-156
- abstract4-157
- abstract4-158
- abstract4-159
- abstract4-16
- abstract4-160
- abstract4-161
- abstract4-162
- abstract4-163
- abstract5-1
- abstract5-10
- abstract5-100
- abstract5-1000
- abstract5-101
- abstract5-102
- abstract5-103
- abstract5-104
- abstract5-105
- abstract5-106
- abstract5-107
- abstract5-108
- abstract5-109
- abstract5-11
- abstract5-110
- abstract5-111
- abstract5-112
- abstract5-113
- abstract5-114
- abstract5-115
- abstract5-116
- abstract5-117
- abstract5-118
[truncated: 447 more entries]
