# Supplementary material for: Consolidating the set of known human protein-protein interactions in preparation for large-scale mapping of the human interactome
Source: Genome Biol. 2005 Apr 15;6(5):R40. doi: 10.1186/gb-2005-6-5-r40 (PMC1175952; doi:10.1186/gb-2005-6-5-r40)
Supplement: Additional File 2 — Training set of 750 Medline abstracts with all occurrences of protein names tagged [file gb-2005-6-5-r40-S2.gz › abstract1-1000]

<ArticleTitle>Large-scale purification of functional recombinant human <prot>aquaporin-2</prot>.</ArticleTitle>
<AbstractText>The homotetrameric <prot>aquaporin-2</prot> (<prot>AQP2</prot>) water channel is essential for the concentration of urine and of critical importance in diseases with water dysregulation, such as nephrogenic diabetes insipidus, congestive heart failure, liver cirrhosis and pre-eclampsia. The structure of human <prot>AQP2</prot> is a prerequisite for understanding its function and for designing specific blockers. To obtain sufficient amounts of <prot>AQP2</prot> for structural analyses, we have expressed recombinant his-tagged human <prot>AQP2</prot> (HT-<prot>AQP2</prot>) in the baculovirus/insect cell system. Using the protocols outlined in this study, 0.5 mg of pure HT-AQP2 could be obtained per liter of bioreactor culture. HT-<prot>AQP2</prot> had retained its homotetrameric structure and exhibited a single channel water permeability of 0.93+/-0.03x10(-13) cm3/s, similar to that of other AQPs. Thus, the baculovirus/insect cell system allows large-scale expression of functional recombinant human <prot>AQP2</prot> that is suitable for structural studies.</AbstractText>
