# Supplementary material for: Consolidating the set of known human protein-protein interactions in preparation for large-scale mapping of the human interactome
Source: Genome Biol. 2005 Apr 15;6(5):R40. doi: 10.1186/gb-2005-6-5-r40 (PMC1175952; doi:10.1186/gb-2005-6-5-r40)
Supplement: Additional File 2 — Training set of 750 Medline abstracts with all occurrences of protein names tagged [file gb-2005-6-5-r40-S2.gz › abstract1-105]

<ArticleTitle>Unmasking cryptic epitopes after loss of immunodominant tumor antigen expression through epitope spreading.</ArticleTitle>
<AbstractText>The basis of intra-tumoral and systemic T cell reactivity toward cancer remains unclear. In particular the role that peripheral stimuli, whether endogenous or exogenous, play in shaping acquired immune response toward cancer remains poorly understood. In this study we document the surfacing of systemic immune reactivity toward a cryptic epitope from the <prot>MAGE-12</prot> gene (<prot>MAGE-12</prot>:170-178), after temporary regression of a single melanoma metastasis, in response to <prot>gp100</prot>/<prot>PMel17</prot>-specific vaccination. This emergence was unlikely related to unusually high expression of <prot>MAGE-12</prot> by the tumor, by the influence of analog epitopes to <prot>MAGE-12</prot>:170-178. Because <prot>MAGE-12</prot> was unlikely to be expressed at sites other than the tumor, the demonstration of <prot>MAGE-12</prot>:170-178 reactivity in post- but not pre-vaccination circulating lymphocytes suggests that the systemically observed immune response was influenced by events induced by the vaccine at tumor site or draining lymph nodal areas. Possibly, as suggested by pre-clinical models, immunologic ignorance is the default response toward cancer in humans unless unusual stimulatory conditions occur in peripheral tissues. Surfacing of <prot>MAGE-12</prot> specificity occurred in association with loss of <prot>gp100</prot>/<prot>PMel 17</prot> targeted by the vaccine. This finding suggests that vaccinations might have effects beyond their intrinsic specificity and may trigger broader immune responses through epitope spreading by inducing changes within the tumor microenvironment. This may have important practical implication for the development of immunization strategies. Published 2001 Wiley-Liss, Inc.</AbstractText>
