# Supplementary material for: Consolidating the set of known human protein-protein interactions in preparation for large-scale mapping of the human interactome
Source: Genome Biol. 2005 Apr 15;6(5):R40. doi: 10.1186/gb-2005-6-5-r40 (PMC1175952; doi:10.1186/gb-2005-6-5-r40)
Supplement: Additional File 2 — Training set of 750 Medline abstracts with all occurrences of protein names tagged [file gb-2005-6-5-r40-S2.gz › abstract1-11]

<ArticleTitle>[Dientamoeba fragilis--an old parasite sparks new interest]</ArticleTitle>
<AbstractText>Dientamoeba fragilis is a protozoan parasite of the human colon with only the trophozoite stage identified. The exact mode of transmission is still unknown. Formerly considered to be apathogenic, several studies have suggested that D. fragilis has pathogenic properties. Common symptoms of the infection include diarrhea and abdominal pain. After reviewing the literature we suggest that treatment can be considered for patients with prolonged symptoms, provided no other causative agent has been found.</AbstractText>
