# Supplementary material for: Consolidating the set of known human protein-protein interactions in preparation for large-scale mapping of the human interactome
Source: Genome Biol. 2005 Apr 15;6(5):R40. doi: 10.1186/gb-2005-6-5-r40 (PMC1175952; doi:10.1186/gb-2005-6-5-r40)
Supplement: Additional File 2 — Training set of 750 Medline abstracts with all occurrences of protein names tagged [file gb-2005-6-5-r40-S2.gz › abstract1-110]

<ArticleTitle>Fluorescent 5'-exonuclease assay for the absolute quantification of Wilms' tumour gene (<prot>WT1</prot>) mRNA: implications for monitoring human leukaemias.</ArticleTitle>
<AbstractText>The Wilms' tumour gene (<prot>WT1</prot>) has been suggested as a powerful parameter for molecular monitoring of minimal residual disease (MRD) in leukaemias. However, molecular monitoring via <prot>WT1</prot> RNA levels is far from being routinely performed, which is possibly owing to the complex and inaccurate quantitative reverse transcription polymerase chain reaction (RT-PCR) procedures. Using a newly-developed quantitative real time RT-PCR, we measured <prot>WT1</prot> transcripts in peripheral blood leucocytes of patients with acute myeloid (AML), acute lymphoid (ALL) and chronic myeloid leukaemia (CML). While healthy blood donors did not show measurable amounts of <prot>WT1</prot> transcripts, <prot>WT1</prot> RNA levels were detectable in all types of leukaemia. Furthermore, intraindividual <prot>WT1</prot> transcript kinetics were exclusively dependent on disease progression, treatment and subsequent disease outcome. Using this approach, we could distinguish between treatment response and failure within the first days of therapeutic intervention. Moreover, gradually rising <prot>WT1</prot> levels over a period of weeks and months paralleled long-term disease progression and appeared to be a prognostic indicator for subsequent clinical relapse. A linear correlation between quantities of <prot>WT1</prot> and <prot>bcr</prot>/<prot>abl</prot> fusion transcripts could be seen in CML. We conclude that quantitative assessment of <prot>WT1</prot> transcripts using real-time PCR is an appropriate method for molecular monitoring of AML, ALL and CML, and can be used independently for both short- and long-term monitoring of leukaemia patients.</AbstractText>
