# Supplementary material for: Consolidating the set of known human protein-protein interactions in preparation for large-scale mapping of the human interactome
Source: Genome Biol. 2005 Apr 15;6(5):R40. doi: 10.1186/gb-2005-6-5-r40 (PMC1175952; doi:10.1186/gb-2005-6-5-r40)
Supplement: Additional File 2 — Training set of 750 Medline abstracts with all occurrences of protein names tagged [file gb-2005-6-5-r40-S2.gz › abstract1-114]

<ArticleTitle>Rapid genotyping of <prot>human platelet antigen 5</prot> with fluorophore-labelled hybridization probes on the LightCycler.</ArticleTitle>
<AbstractText>Genotyping of human platelet antigens (HPAs) can be useful for the diagnosis and therapy of alloimmune thrombocytopenic syndromes such as neonatal alloimmune thrombocytopenic purpura, post-transfusion purpura and refractoriness to platelet transfusion therapy. We developed a single-tube method for <prot>HPA-5</prot> genotyping on the LightCycler that combines rapid-cycle polymerase chain reaction with allele-specific fluorescent probe melting for mutation detection. Our method is fast, robust and suitable for routine <prot>HPA-5</prot> typing. This work extends recent studies on <prot>HPA-1</prot> typing using the LightCycler.</AbstractText>
