# Supplementary material for: Consolidating the set of known human protein-protein interactions in preparation for large-scale mapping of the human interactome
Source: Genome Biol. 2005 Apr 15;6(5):R40. doi: 10.1186/gb-2005-6-5-r40 (PMC1175952; doi:10.1186/gb-2005-6-5-r40)
Supplement: Additional File 2 — Training set of 750 Medline abstracts with all occurrences of protein names tagged [file gb-2005-6-5-r40-S2.gz › abstract1-120]

<ArticleTitle>Transcript profiling of human dendritic cells maturation-induced under defined culture conditions: comparison of the effects of <prot>tumour necrosis factor alpha</prot>, soluble <prot><prot>CD40</prot> ligand</prot> trimer and <prot>interferon gamma</prot>.</ArticleTitle>
<AbstractText>Using cDNA arrays, we characterized patterns of gene expression in populations of human dendritic cells (DCs) produced for clinical use. Culture and maturation induction of myeloid adherent cells under serum-free conditions yielded DCs with phenotypes similar to those described in serum-based systems. Analysis of gene expression in DCs treated with <prot>tumour necrosis factor alpha</prot>, soluble <prot>CD40L</prot> trimer or <prot>interferon gamma</prot>, however, showed specific patterns for each factor examined. Our studies document the expression of several transcripts that have not hitherto been described in DCs and/or differentially regulated according to the differentiation state of the DCs, and suggest important functional differences among the DC populations examined. In addition, DC maturation directs changes in the levels of mRNA specific for transcriptional regulators that effect the production of cytokines (e.g. <prot>BCL-6</prot>, <prot>c-rel</prot>). Other changes observed, including alteration in the gene expression profile of adhesion molecules and chemokine receptors such as <prot>CD44H</prot>, <prot>CD 49B</prot>, <prot>Rantes R</prot>, <prot>CXCR5</prot> and <prot>CD37</prot>, suggest differences in trafficking potential between the populations studied. This broad-based description of DC populations, produced under serum-free conditions, has enabled us to better define intermediate stages of DC maturation as well as the differentiation-inducing effects of cytokines on these cells.</AbstractText>
