# Supplementary material for: Consolidating the set of known human protein-protein interactions in preparation for large-scale mapping of the human interactome
Source: Genome Biol. 2005 Apr 15;6(5):R40. doi: 10.1186/gb-2005-6-5-r40 (PMC1175952; doi:10.1186/gb-2005-6-5-r40)
Supplement: Additional File 2 — Training set of 750 Medline abstracts with all occurrences of protein names tagged [file gb-2005-6-5-r40-S2.gz › abstract1-125]

<ArticleTitle>Differential inhibition of inflammatory effector functions by petasin, isopetasin and neopetasin in human eosinophils.</ArticleTitle>
<AbstractText>BACKGROUND: Priming of eosinophils with <prot>granulocyte-macrophage colony-stimulating factor</prot> (<prot>GM-CSF</prot>) and subsequent stimulation with <prot>platelet-activating factor</prot> (<prot>PAF</prot>) or the <prot>anaphylatoxin</prot> <prot>C5a</prot> is associated with a rapid production of leukotrienes (LTs) and release of <prot>eosinophil cationic protein</prot> (<prot>ECP</prot>). OBJECTIVE: This study was designed to determine the effects of the sesquiterpene esters petasin, isopetasin and neopetasin on LT generation and <prot>ECP</prot> release in eosinophils in vitro. METHODS: The model of eosinophil activation described above was used to induce LT production and <prot>ECP</prot> release. Cells were incubated with petasins and control inhibitors prior to priming and stimulation. To analyse intracellular steps of eosinophil activation and determine potential drug targets, some key signalling events were studied. Activity of <prot>cytosolic phospholipase A2</prot> (<prot>cPLA(2)</prot>) was measured by analysing the generation of arachidonic acid (AA). Translocation of <prot>5-lipoxygenase</prot> (<prot>5-LO</prot>) was observed using immunofluorescence microscopy. Intracellular calcium concentrations [Ca2+]i were measured by a bulk spectrofluorometric assay. RESULTS: Whereas all three compounds inhibited LT synthesis, <prot>ECP</prot> release from eosinophils was blocked by petasin only, but not isopetasin or neopetasin. Similarly, <prot>PAF</prot>- or <prot>C5a</prot>-induced increases in [Ca2+]i were completely abrogated by petasin only, whereas isopetasin and neopetasin had significant lower blocking efficacy. Moreover, only petasin, but not isopetasin or neopetasin, prevented increases in <prot>cPLA(2)</prot> activity and <prot>5-LO</prot> translocation from the cytosolic compartment to the nucleus envelope in calcium ionophore-stimulated eosinophils. CONCLUSION: These data suggest that different petasins may at least partially block different intracellular signalling molecules. To reduce LT synthesis, isopetasin and neopetasin may act at the level of or distal to <prot>5-LO</prot>. In contrast, petasin may inhibit inflammatory effector functions in human eosinophils by disrupting signalling events at the level of or proximal to <prot>phospholipase Cbeta</prot> (<prot>PLCbeta</prot>), besides its potential inhibitory activity within <prot>mitogen-activated protein kinase</prot> (<prot>MAPK</prot>) and LT pathways.</AbstractText>
