# Supplementary material for: Consolidating the set of known human protein-protein interactions in preparation for large-scale mapping of the human interactome
Source: Genome Biol. 2005 Apr 15;6(5):R40. doi: 10.1186/gb-2005-6-5-r40 (PMC1175952; doi:10.1186/gb-2005-6-5-r40)
Supplement: Additional File 2 — Training set of 750 Medline abstracts with all occurrences of protein names tagged [file gb-2005-6-5-r40-S2.gz › abstract1-142]

<ArticleTitle>Evidence for the transforming activity of a truncated <prot>Int6</prot> gene, in vitro.</ArticleTitle>
<AbstractText><prot>Int6</prot>/<prot>eIF3-p48</prot> was first identified as a common integration site for MMTV in mouse mammary tumors. In all cases, the MMTV integration event resulted in an interruption of the normal <prot>Int6</prot> transcript from one allele leaving the second allele intact and operative. We hypothesize that insertion of MMTV into <prot>Int6</prot> results in a mutated allele that encodes a shortened <prot>Int6</prot> mRNA and protein (Int6sh), which either modifies normal <prot>Int6</prot> function or possesses a new independent function. To confirm the transforming potential of the mutation and its dominant function, we transfected two mammary epithelial cell lines, MCF10A (human), and HC11 (mouse), with Int6sh under the control of the <prot>elongation factor-1alpha</prot> (<prot>eEF1A</prot>) promoter. Expression of Int6sh in MCF10A and HC11 mammary epithelial cells leads to anchorage-independent growth in soft agar indicative of a transformed phenotype. Colonies selected from agar exhibited high levels of mutated Int6sh and wild type <prot>Int6</prot> RNA transcripts by RT-PCR and Northern blot analysis. In addition, Int6sh transformed MCF10A and HC11 cells formed nodular growths, in vivo, in immune compromised hosts. NIH3T3 cells, mouse embryo fibroblasts, were also transformed to anchorage-independent growth in vitro by Int6sh expression. These observations provide direct evidence that the <prot>Int6</prot> mutations observed in MMTV-induced tumors and hyperplasia contribute to the malignant transformation of the mammary epithelial cells.</AbstractText>
