# Supplementary material for: Consolidating the set of known human protein-protein interactions in preparation for large-scale mapping of the human interactome
Source: Genome Biol. 2005 Apr 15;6(5):R40. doi: 10.1186/gb-2005-6-5-r40 (PMC1175952; doi:10.1186/gb-2005-6-5-r40)
Supplement: Additional File 2 — Training set of 750 Medline abstracts with all occurrences of protein names tagged [file gb-2005-6-5-r40-S2.gz › abstract2-110]

<ArticleTitle><prot>Upc2p</prot> and <prot>Ecm22p</prot>, dual regulators of sterol biosynthesis in Saccharomyces cerevisiae.</ArticleTitle>
<AbstractText>Sterol levels affect the expression of many genes in yeast and humans. We found that the paralogous transcription factors <prot>Upc2p</prot> and <prot>Ecm22p</prot> of yeast were <prot>sterol regulatory element (SRE) binding protein</prot>s (<prot>SREBP</prot>s) responsible for regulating transcription of the sterol biosynthetic genes <prot>ERG2</prot> and <prot>ERG3</prot>. We defined a 7-bp SRE common to these and other genes, including many genes involved in sterol biosynthesis. <prot>Upc2p</prot> and <prot>Ecm22p</prot> activated <prot>ERG2</prot> expression by binding directly to this element in the <prot>ERG2</prot> promoter. <prot>Upc2p</prot> and <prot>Ecm22p</prot> may thereby coordinately regulate genes involved in sterol homeostasis in yeast. <prot>Ecm22p</prot> and <prot>Upc2p</prot> are members of the fungus-specific Zn[2]-Cys[6] binuclear cluster family of transcription factors and share no homology to the analogous proteins, <prot>SREBP</prot>s, that are responsible for transcriptional regulation by sterols in humans. These results suggest that Saccharomyces cerevisiae and human cells regulate sterol synthesis by different mechanisms.</AbstractText>
