# Supplementary material for: Consolidating the set of known human protein-protein interactions in preparation for large-scale mapping of the human interactome
Source: Genome Biol. 2005 Apr 15;6(5):R40. doi: 10.1186/gb-2005-6-5-r40 (PMC1175952; doi:10.1186/gb-2005-6-5-r40)
Supplement: Additional File 2 — Training set of 750 Medline abstracts with all occurrences of protein names tagged [file gb-2005-6-5-r40-S2.gz › abstract2-126]

<ArticleTitle>The ABC transporter <prot>Bcrp1</prot>/<prot>ABCG2</prot> is expressed in a wide variety of stem cells and is a molecular determinant of the side-population phenotype.</ArticleTitle>
<AbstractText>Stem cells from bone marrow, skeletal muscle and possibly other tissues can be identified by the 'side-population' (SP) phenotype. Although it has been assumed that expression of ABC transporters is responsible for this phenotype, the specific molecules involved have not been defined. Here we show that expression of the <prot>Bcrp1</prot> (also known as <prot>Abcg2</prot> murine/<prot>ABCG2</prot> human) gene is a conserved feature of stem cells from a wide variety of sources. <prot>Bcrp1</prot> mRNA was expressed at high levels in primitive murine hematopoietic stem cells, and was sharply downregulated with differentiation. Enforced expression of the <prot>ABCG2</prot> cDNA directly conferred the SP phenotype to bone-marrow cells and caused a reduction in maturing progeny both in vitro and in transplantation-based assays. These results show that expression of the <prot>Bcrp1</prot>/<prot>ABCG2</prot> gene is an important determinant of the SP phenotype, and that it might serve as a marker for stem cells from various sources.</AbstractText>
