# Supplementary material for: Consolidating the set of known human protein-protein interactions in preparation for large-scale mapping of the human interactome
Source: Genome Biol. 2005 Apr 15;6(5):R40. doi: 10.1186/gb-2005-6-5-r40 (PMC1175952; doi:10.1186/gb-2005-6-5-r40)
Supplement: Additional File 2 — Training set of 750 Medline abstracts with all occurrences of protein names tagged [file gb-2005-6-5-r40-S2.gz › abstract2-128]

<ArticleTitle>Acceleration of intestinal polyposis through prostaglandin receptor <prot>EP2</prot> in Apc(Delta 716) knockout mice.</ArticleTitle>
<AbstractText>Arachidonic acid is metabolized to prostaglandin H(2) (PGH(2)) by <prot>cyclooxygenase</prot> (<prot>COX</prot>). <prot>COX-2</prot>, the inducible <prot>COX isozyme</prot>, has a key role in intestinal polyposis. Among the metabolites of PGH(2), PGE(2) is implicated in tumorigenesis because its level is markedly elevated in tissues of intestinal adenoma and colon cancer. Here we show that homozygous deletion of the gene encoding a cell-surface receptor of PGE(2), EP2, causes decreases in number and size of intestinal polyps in Apc(Delta 716) mice (a mouse model for human familial adenomatous polyposis). This effect is similar to that of <prot>COX-2</prot> gene disruption. We also show that <prot>COX-2</prot> expression is boosted by PGE(2) through the <prot>EP2 receptor</prot> via a positive feedback loop. Homozygous gene knockout for other PGE(2) receptors, <prot>EP1</prot> or <prot>EP3</prot>, did not affect intestinal polyp formation in Apc(Delta 716) mice. We conclude that <prot>EP2</prot> is the major receptor mediating the PGE2 signal generated by <prot>COX-2</prot> upregulation in intestinal polyposis, and that increased cellular cAMP stimulates expression of more <prot>COX-2</prot> and vascular endothelial growth factor in the polyp stroma.</AbstractText>
