# Supplementary material for: Consolidating the set of known human protein-protein interactions in preparation for large-scale mapping of the human interactome
Source: Genome Biol. 2005 Apr 15;6(5):R40. doi: 10.1186/gb-2005-6-5-r40 (PMC1175952; doi:10.1186/gb-2005-6-5-r40)
Supplement: Additional File 2 — Training set of 750 Medline abstracts with all occurrences of protein names tagged [file gb-2005-6-5-r40-S2.gz › abstract2-135]

<ArticleTitle>Screening examination of premature infants for retinopathy of prematurity./ArticleTitleArticleTitleAddendum: Distinguishing Sudden Infant Death Syndrome From Child Abuse Fatalities./ArticleTitleArticleTitleHuman embryo research.</ArticleTitle>
<AbstractText>In 1996, a ban on the use of US Department of Health and Human Services funds for research on the creation of human embryos and research that involved the injury or destruction of human embryos was signed into law. This ban was partially reversed in 2000 when the National Institutes of Health announced it would fund selective research on human pluripotent stem cells. Given the potential benefits to society, research using human embryos is an issue that deserves additional consideration. The American Academy of Pediatrics believes that, under certain conditions, research using human embryos and pluripotent stem cells is of sufficient scientific importance that the National Institutes of Health should fund it and that federal oversight is morally preferable to the currently unregulated private sector approach.</AbstractText>
