# Supplementary material for: Consolidating the set of known human protein-protein interactions in preparation for large-scale mapping of the human interactome
Source: Genome Biol. 2005 Apr 15;6(5):R40. doi: 10.1186/gb-2005-6-5-r40 (PMC1175952; doi:10.1186/gb-2005-6-5-r40)
Supplement: Additional File 2 — Training set of 750 Medline abstracts with all occurrences of protein names tagged [file gb-2005-6-5-r40-S2.gz › abstract2-139]

<ArticleTitle>Allosteric activation of a <prot>spring-loaded natriuretic peptide receptor</prot> dimer by hormone.</ArticleTitle>
<AbstractText><prot>Natriuretic peptide</prot>s (<prot>NP</prot>s) are <prot>vasoactive cyclic-peptide hormone</prot>s important in blood pressure regulation through interaction with natriuretic cell-surface receptors. We report the hormone-binding thermodynamics and crystal structures at 2.9 and 2.0 angstroms, respectively, of the extracellular domain of the unliganded human <prot>NP receptor</prot> (<prot>NPR-C</prot>) and its complex with <prot>CNP</prot>, a 22-amino acid <prot>NP</prot>. A single <prot>CNP</prot> molecule is bound in the interface of an <prot>NPR-C</prot> dimer, resulting in asymmetric interactions between the hormone and the symmetrically related receptors. Hormone binding induces a 20 angstrom closure between the membrane-proximal domains of the dimer. In each monomer, the opening of an interdomain cleft, which is tethered together by a linker peptide acting as a molecular spring, is likely a conserved allosteric trigger for intracellular signaling by the natriuretic receptor family.</AbstractText>
