# Supplementary material for: Consolidating the set of known human protein-protein interactions in preparation for large-scale mapping of the human interactome
Source: Genome Biol. 2005 Apr 15;6(5):R40. doi: 10.1186/gb-2005-6-5-r40 (PMC1175952; doi:10.1186/gb-2005-6-5-r40)
Supplement: Additional File 2 — Training set of 750 Medline abstracts with all occurrences of protein names tagged [file gb-2005-6-5-r40-S2.gz › abstract2-14]

<ArticleTitle>Negative regulation of human fibrinogen gene expression by peroxisome proliferator-activated receptor alpha agonists via inhibition of CCAAT box/enhancer-binding protein beta.</ArticleTitle>
<AbstractText><prot>Fibrinogen</prot> is a coagulation factor and an acute phase reactant up-regulated by inflammatory cytokines, such as interleukin 6 (IL-6). Elevated plasma fibrinogen levels are associated with coronary heart diseases. Fibrates are clinically used hypolipidemic drugs that act via the nuclear receptor peroxisome <prot>proliferator-activated receptor alpha</prot> (<prot>PPAR alpha</prot>). In addition, most fibrates also reduce plasma fibrinogen levels, but the molecular mechanism is unknown. In this study, we demonstrate that fibrates decrease basal and IL-6-stimulated expression of the human <prot>fibrinogen-beta</prot> gene in human primary hepatocytes and hepatoma HepG2 cells. Fibrates diminish basal and IL-6-induced <prot>fibrinogen-beta</prot> promoter activity, and this effect is enhanced in the presence of co-transfected <prot>PPAR alpha</prot>. Site-directed mutagenesis experiments demonstrate that <prot>PPAR alpha</prot> activators decrease human <prot>fibrinogen-beta</prot> promoter activity via the CCAAT box/enhancer-binding protein (C/EBP) response element. Co-transfection of the transcriptional intermediary factor glucocorticoid receptor-interacting protein 1/transcriptional intermediary factor 2 (GRIP1/TIF2) enhances <prot>fibrinogen-beta</prot> gene transcription and alleviates the repressive effect of <prot>PPAR alpha</prot>. Co-immunoprecipitation experiments demonstrate that <prot>PPAR alpha</prot> and <prot>GRIP1</prot>/<prot>TIF2</prot> physically interact in vivo in human liver. These data demonstrate that <prot>PPAR alpha</prot> agonists repress human <prot>fibrinogen</prot> gene expression by interference with the <prot>C/EBP beta</prot> pathway through titration of the coactivator <prot>GRIP1</prot>/<prot>TIF2</prot>. We observed that the anti-inflammatory action of <prot>PPAR alpha</prot> is not restricted to fibrinogen but also applies to other acute phase genes containing a <prot>C/EBP</prot> response element; it also occurs under conditions in which the stimulating action of IL-6 is potentiated by dexamethasone. These findings identify a novel molecular mechanism of negative gene regulation by <prot>PPAR alpha</prot> and reveal the direct implication of <prot>PPAR alpha</prot> in the modulation of the inflammatory gene response in the liver.</AbstractText>
