# Supplementary material for: Consolidating the set of known human protein-protein interactions in preparation for large-scale mapping of the human interactome
Source: Genome Biol. 2005 Apr 15;6(5):R40. doi: 10.1186/gb-2005-6-5-r40 (PMC1175952; doi:10.1186/gb-2005-6-5-r40)
Supplement: Additional File 2 — Training set of 750 Medline abstracts with all occurrences of protein names tagged [file gb-2005-6-5-r40-S2.gz › abstract2-143]

<ArticleTitle>The <prot>bet</prot> gene of feline foamy virus is required for virus replication.</ArticleTitle>
<AbstractText>Foamy viruses (FV) are complex retroviruses with additional bel genes located between <prot>env</prot> and the 3' long-terminal repeat. The functions of the <prot>bel 2</prot> and <prot>bet</prot> genes are unknown and both are dispensable for replication of the prototypic human foamy virus in cell cultures. We examined the function(s) of <prot>bel 2</prot> and <prot>bet</prot> of the distantly related feline foamy virus (FFV) in the proviral context. Mutagenesis was used to alter the <prot>Bel 2</prot> and <prot>Bet</prot> or to abrogate their expression. The <prot>Bel 2</prot>/<prot>Bet</prot> mutants showed a 1000-fold reduced viral titer in feline kidney cells; in human 293T cells, viral titer was only about 10-fold reduced compared to wild-type FFV. In both cell types, the <prot>Bel 2</prot>/<prot>Bet</prot> mutations resulted in a reduced release of FFV particles. The results indicate that FFV Bet is required for efficient virus replication. The functions of the <prot>Bel 2</prot> and <prot>Bet</prot> proteins are discussed.</AbstractText>
