# Supplementary material for: Consolidating the set of known human protein-protein interactions in preparation for large-scale mapping of the human interactome
Source: Genome Biol. 2005 Apr 15;6(5):R40. doi: 10.1186/gb-2005-6-5-r40 (PMC1175952; doi:10.1186/gb-2005-6-5-r40)
Supplement: Additional File 2 — Training set of 750 Medline abstracts with all occurrences of protein names tagged [file gb-2005-6-5-r40-S2.gz › abstract2-153]

<ArticleTitle><prot>Phosphoribosylpyrophosphate synthetase</prot> and the regulation of phosphoribosylpyrophosphate production in human cells.</ArticleTitle>
<AbstractText>between purine nucleoside diphosphate inhibition and inorganic phosphate (Pi) activation; and intracellular concentration of the <prot>PRS1</prot> isoform. The operation of additional determinants of rates of <prot>PRPP</prot> synthesis in human cells is suggested by: (1) multiple <prot>PRS</prot> isoforms with distinctive physical and kinetic properties; (2) nearly immediate activation of intracellular <prot>PRPP</prot> synthesis in response to mitogens, growth-promoters, and increased intracellular Mg2+ concentrations; (3) tissue-specific differences in <prot>PRS1</prot> and <prot>PRS2</prot> transcript and isoform expression; and (4) reversible association of <prot>PRS</prot> subunits with one another and/or with <prot><prot>PRS</prot>-associated protein</prot>s (<prot>PAP</prot>s), as a result of which the catalytic and perhaps regulatory properties of <prot>PRS</prot> isoforms are modified.</AbstractText>
