# Supplementary material for: Consolidating the set of known human protein-protein interactions in preparation for large-scale mapping of the human interactome
Source: Genome Biol. 2005 Apr 15;6(5):R40. doi: 10.1186/gb-2005-6-5-r40 (PMC1175952; doi:10.1186/gb-2005-6-5-r40)
Supplement: Additional File 2 — Training set of 750 Medline abstracts with all occurrences of protein names tagged [file gb-2005-6-5-r40-S2.gz › abstract2-157]

<ArticleTitle>Septal branches of right coronary artery as a source of blood supply to interventricular septum in morphological and clinical studies.</ArticleTitle>
<AbstractText>The aim of this article was to investigate septal branches of the right coronary artery in order to create both their typologies and to evaluate the usefulness of the vessels mentioned above for revascularisation procedures on the interventricular heart septum. The clinical studies were performed on 58 human hearts aged 28-80. Technical method of direct preparation, corrosive preparation and coronarographic picture assessment. The tests showed that the number of septal branches ranged from 5 to 11, their diameter from 0.7 to 1.2 mm. There were no main trunk or vessels with different dimensions than other arteries. Creation of septal vascularisation model was not possible because of rapid changes in studied vessels, their distribution and small diameters (about 1 mm) disqualifying them for direct revascularised operations on interventricular heart septum.</AbstractText>
