# Supplementary material for: Consolidating the set of known human protein-protein interactions in preparation for large-scale mapping of the human interactome
Source: Genome Biol. 2005 Apr 15;6(5):R40. doi: 10.1186/gb-2005-6-5-r40 (PMC1175952; doi:10.1186/gb-2005-6-5-r40)
Supplement: Additional File 2 — Training set of 750 Medline abstracts with all occurrences of protein names tagged [file gb-2005-6-5-r40-S2.gz › abstract2-158]

<ArticleTitle>Pediatric Brain Tumor Foundation of the United States: supporting the search for the cause and cure of childhood brain tumors./ArticleTitleArticleTitleThromboxane synthase regulates the migratory phenotype of human glioma cells.</ArticleTitle>
<AbstractText>The capacity of glial tumor cells to migrate and diffusely infiltrate normal brain compromises surgical eradication of the disease. Identification of genes associated with invasion may offer novel strategies for anti-invasive therapies. The gene for <prot>TXsyn</prot>, an enzyme of the arachidonic acid pathway, has been identified by differential mRNA display as being overexpressed in a glioma cell line selected for migration. In this study <prot>TXsyn</prot> mRNA expression was found in a large panel of glioma cell lines but not in a strain of human astrocytes. Immunohistochemistry demonstrated <prot>TXsyn</prot> in the parenchyma of glial tumors and in reactive astrocytes, whereas it could not be detected in quiescent astrocytes and oligodendroglia of normal brain. Glioma cell lines showed a wide range of thromboxane B2 formation, the relative expression of which correlated with migration rates of these cells. Migration was effectively blocked by specific inhibitors of <prot>TXsyn</prot>, such as furegrelate and dazmegrel. Other <prot>TXsyn</prot> inhibitors and cyclooxygenase inhibitors were less effective. Treatment with specific inhibitors also resulted in a decrease of intercellular adhesion in glioma cells. These data indicate that <prot>TXsyn</prot> plays a crucial role in the signal transduction of migration in glial tumors and may offer a novel strategy for anti-invasive therapies.</AbstractText>
