# Supplementary material for: Consolidating the set of known human protein-protein interactions in preparation for large-scale mapping of the human interactome
Source: Genome Biol. 2005 Apr 15;6(5):R40. doi: 10.1186/gb-2005-6-5-r40 (PMC1175952; doi:10.1186/gb-2005-6-5-r40)
Supplement: Additional File 2 — Training set of 750 Medline abstracts with all occurrences of protein names tagged [file gb-2005-6-5-r40-S2.gz › abstract2-164]

<ArticleTitle>Mutations in the <prot>3beta-hydroxysterol Delta24-reductase</prot> gene cause desmosterolosis, an autosomal recessive disorder of cholesterol biosynthesis.</ArticleTitle>
<AbstractText>Desmosterolosis is a rare autosomal recessive disorder characterized by multiple congenital anomalies. Patients with desmosterolosis have elevated levels of the cholesterol precursor desmosterol, in plasma, tissue, and cultured cells; this abnormality suggests a deficiency of the enzyme <prot>3beta-hydroxysterol Delta24-reductase</prot> (<prot>DHCR24</prot>), which, in cholesterol biosynthesis, catalyzes the reduction of the Delta24 double bond of sterol intermediates. We identified the human <prot>DHCR24</prot> cDNA, by the similarity between the encoded protein and a recently characterized plant enzyme--<prot>DWF1</prot>/<prot>DIM</prot>, from Arabidopsis thaliana--catalyzing a different but partially similar reaction in steroid/sterol biosynthesis in plants. Heterologous expression, in the yeast Saccharomyces cerevisiae, of the <prot>DHCR24</prot> cDNA, followed by enzyme-activity measurements, confirmed that it encodes <prot>DHCR24</prot>. The encoded <prot>DHCR24</prot> protein has a calculated molecular weight of 60.1 kD, contains a potential N-terminal secretory-signal sequence as well as at least one putative transmembrane helix, and is a member of a recently defined family of flavin adenine dinucleotide (FAD)-dependent oxidoreductases. Conversion of desmosterol to cholesterol by <prot>DHCR24</prot> in vitro is strictly dependent on reduced nicotinamide adenine dinucleotide phosphate and is increased twofold by the addition of FAD to the assay. The corresponding gene, <prot>DHCR24</prot>, was identified by database searching, spans approximately 46.4 kb, is localized to chromosome 1p31.1-p33, and comprises nine exons and eight introns. Sequence analysis of <prot>DHCR24</prot> in two patients with desmosterolosis revealed four different missense mutations, which were shown, by functional expression, in yeast, of the patient alleles, to be disease causing. Our data demonstrate that desmosterolosis is a cholesterol-biosynthesis disorder caused by mutations in <prot>DHCR24</prot>.</AbstractText>
