# Supplementary material for: Consolidating the set of known human protein-protein interactions in preparation for large-scale mapping of the human interactome
Source: Genome Biol. 2005 Apr 15;6(5):R40. doi: 10.1186/gb-2005-6-5-r40 (PMC1175952; doi:10.1186/gb-2005-6-5-r40)
Supplement: Additional File 2 — Training set of 750 Medline abstracts with all occurrences of protein names tagged [file gb-2005-6-5-r40-S2.gz › abstract2-165]

<ArticleTitle><prot><prot>Melanocortin-1</prot> receptor</prot> variant R151C modifies melanoma risk in Dutch families with melanoma.</ArticleTitle>
<AbstractText>Germline mutations of the cell-cycle regulator <prot>p16</prot> (also called "<prot>CDKN2A</prot>") in kindreds with melanoma implicate this gene in susceptibility to malignant melanoma. Most families with familial atypical multiple-mole melanoma (FAMMM) who are registered at the Leiden dermatology clinic share the same p16-inactivating deletion (p16-Leiden). Incomplete penetrance and variable clinical expression suggest risk modification by other genetic and/or environmental factors. Variants of the <prot><prot>melanocortin-1</prot> receptor</prot> (<prot>MC1R</prot>) gene have been shown to be associated with red hair, fair skin, and melanoma in humans. Carriers of the <prot>p16</prot>-Leiden deletion in Dutch families with FAMMM show an increased risk of melanoma when they also carry <prot>MC1R</prot> variant alleles. The R151C variant is overrepresented in patients with melanoma who are from families with the <prot>p16</prot>-Leiden mutation. Although some of the effect of the R151C variant on melanoma risk may be attributable to its effect on skin type, our analyses indicate that the R151C variant contributes an increased melanoma risk even after statistical correction for its effect on skin type. These findings suggest that the R151C variant may be involved in melanoma tumorigenesis in a dual manner, both as a determinant of fair skin and as a component in an independent additional pathway.</AbstractText>
