# Supplementary material for: Consolidating the set of known human protein-protein interactions in preparation for large-scale mapping of the human interactome
Source: Genome Biol. 2005 Apr 15;6(5):R40. doi: 10.1186/gb-2005-6-5-r40 (PMC1175952; doi:10.1186/gb-2005-6-5-r40)
Supplement: Additional File 2 — Training set of 750 Medline abstracts with all occurrences of protein names tagged [file gb-2005-6-5-r40-S2.gz › abstract3-101]

<ArticleTitle>1alpha,25-Dihydroxyvitamin D3-induced monocyte antimycobacterial activity is regulated by <prot>phosphatidylinositol 3-kinase</prot> and mediated by the <prot>NADPH-dependent phagocyte oxidase</prot>.</ArticleTitle>
<AbstractText>We investigated the basis for the induction of monocyte antimycobacterial activity by 1alpha,25-dihydroxyvitamin D(3) (D(3)). As expected, incubation of Mycobacterium tuberculosis-infected THP-1 cells or human peripheral blood, monocyte-derived macrophages with hormone resulted in the induction of antimycobacterial activity. This effect was significantly abrogated by pretreatment of cells with either of the <prot>phosphatidylinositol 3-kinase</prot> (<prot>PI 3-K</prot>) inhibitors, wortmannin or LY294002, or with antisense oligonucleotides to the p110 subunit of <prot>PI 3-Kalpha</prot>. Cells infected with M. tuberculosis alone or incubated with D(3) alone produced little or undetectable amounts of superoxide anion (O(2)). In contrast, exposure of M. tuberculosis-infected cells to D(3) led to significant production of O(2), and this response was eliminated by either wortmannin, LY294002, or p110 antisense oligonucleotides. As was observed for <prot>PI 3-K</prot> inactivation, the reactive oxygen intermediate scavenger, <prot>4-hydroxy-TEMPO</prot>, and degradative enzymes, <prot>polyethylene glycol</prot> coupled to either <prot>superoxide dismutase</prot> or <prot>catalase</prot>, also abrogated D(3)-induced antimycobacterial activity. Superoxide production by THP-1 cells in response to D(3) required prior infection with live M. tuberculosis, since exposure of cells to either killed M. tuberculosis or latex beads did not prime for an oxidative burst in response to subsequent hormone treatment. Consistent with these findings, redistribution of the cytosolic oxidase components <prot>p47(phox)</prot> and <prot>p67(phox)</prot> to the membrane fraction was observed in cells incubated with live M. tuberculosis and D(3) but not in response to combined treatment with heat-killed M. tuberculosis followed by D(3). Redistribution of <prot>p47(phox)</prot> and <prot>p67(phox)</prot> to the membrane fraction in response to live M. tuberculosis and D(3) was also abrogated under conditions where <prot>PI 3-K</prot> was inactivated. Taken together, these results indicate that D(3)-induced, human monocyte antimycobacterial activity is regulated by <prot>PI 3-K</prot> and mediated by the <prot>NADPH-dependent phagocyte oxidase</prot>.</AbstractText>
