# Supplementary material for: Consolidating the set of known human protein-protein interactions in preparation for large-scale mapping of the human interactome
Source: Genome Biol. 2005 Apr 15;6(5):R40. doi: 10.1186/gb-2005-6-5-r40 (PMC1175952; doi:10.1186/gb-2005-6-5-r40)
Supplement: Additional File 2 — Training set of 750 Medline abstracts with all occurrences of protein names tagged [file gb-2005-6-5-r40-S2.gz › abstract3-11]

<ArticleTitle>The time course of natriuretic hormones as plasma markers of myocardial recovery in heart transplant candidates during ventricular assist device support reveals differences among device types.</ArticleTitle>
<AbstractText>BACKGROUND: The natriuretic hormones <prot>ANP</prot> and <prot>BNP</prot> are expressed differently in the myocardium. Both hormones have compensatory diuretic activity during heart failure. Mechanical stretch of the myocardial walls induces the expression of these hormones. In failing human myocardium, both <prot>ANP</prot> and <prot>BNP</prot> are transcribed in the ventricular myocardium in high amounts. We measured the plasma concentrations of <prot>ANP</prot> and <prot>BNP</prot> in patients supported by various ventricular assist devices (VADs) at various times. We analyzed the time courses of <prot>ANP</prot> and <prot>BNP</prot> to determine (1) the time scale of their down-regulation as a marker of putative myocardial recovery, (2) their steady-state levels under VAD support and (3) differences caused by various VAD devices. METHODS: We analyzed <prot>ANP</prot> and <prot>BNP</prot> using commercially available radioimmune assays. We analyzed the time courses of patients supported by Thoratec (THO) LVAD (n = 8), TCI Heartmate (TCI) (n = 6), Novacor (NOV) (n = 7), and Lionheart (LIO) (n = 3). RESULTS: Patients supported with NOV and some patients with TCI showed down-regulation of <prot>BNP</prot> to a steady-state level at 30 to 50 days, following a single exponential decay. In contrast, patients supported by THO or LIO did not reveal a determined time course of the natriuretic hormones. Only a few patients reached normal plasma values during VAD support. CONCLUSION: The time courses of <prot>ANP</prot> and <prot>BNP</prot> differ among VAD types because of construction and/or driving mode, which might be important when considering patients for weaning from VAD without heart transplant.</AbstractText>
