# Supplementary material for: Consolidating the set of known human protein-protein interactions in preparation for large-scale mapping of the human interactome
Source: Genome Biol. 2005 Apr 15;6(5):R40. doi: 10.1186/gb-2005-6-5-r40 (PMC1175952; doi:10.1186/gb-2005-6-5-r40)
Supplement: Additional File 2 — Training set of 750 Medline abstracts with all occurrences of protein names tagged [file gb-2005-6-5-r40-S2.gz › abstract3-128]

<ArticleTitle>Vaccination with a Shigella DNA vaccine vector induces antigen-specific CD8(+) T cells and antiviral protective immunity.</ArticleTitle>
<AbstractText>A prototype Shigella human immunodeficiency virus type 1 (HIV-1) <prot>gp120</prot> DNA vaccine vector was constructed and evaluated for immunogenicity in a murine model. For comparative purposes, mice were also vaccinated with a vaccinia virus-env (vaccinia-env) vector or the <prot>gp120</prot> DNA vaccine alone. Enumeration of the CD8(+)-T-cell responses to <prot>gp120</prot> after vaccination using a <prot><prot>gamma interferon</prot> enzyme</prot>-linked spot assay revealed that a single intranasal dose of the Shigella HIV-1 <prot>gp120</prot> DNA vaccine vector elicited a CD8(+) T-cell response to <prot>gp120</prot>, the magnitude of which was comparable to the sizes of the analogous responses to <prot>gp120</prot> that developed in mice vaccinated intraperitoneally with the vaccinia-env vector or intramuscularly with the <prot>gp120</prot> DNA vaccine. In addition, a single dose of the Shigella <prot>gp120</prot> DNA vaccine vector afforded significant protection against a vaccinia-env challenge. Moreover, the number of vaccinia-env PFU recovered in mice vaccinated intranasally with the Shigella vector was about fivefold less than the number recovered from mice vaccinated intramuscularly with the <prot>gp120</prot> DNA vaccine. Since the Shigella vector did not express detectable levels of <prot>gp120</prot>, this report confirms that Shigella vectors are capable of delivering passenger DNA vaccines to host cells and inducing robust CD8(+) T-cell responses to antigens expressed by the DNA vaccines. Furthermore, to our knowledge, this is the first documentation of antiviral protective immunity following vaccination with a live Shigella DNA vaccine vector.</AbstractText>
