# Supplementary material for: Consolidating the set of known human protein-protein interactions in preparation for large-scale mapping of the human interactome
Source: Genome Biol. 2005 Apr 15;6(5):R40. doi: 10.1186/gb-2005-6-5-r40 (PMC1175952; doi:10.1186/gb-2005-6-5-r40)
Supplement: Additional File 2 — Training set of 750 Medline abstracts with all occurrences of protein names tagged [file gb-2005-6-5-r40-S2.gz › abstract3-136]

<ArticleTitle>Infection of lymphoid cells by integration-defective human immunodeficiency virus type 1 increases de novo methylation.</ArticleTitle>
<AbstractText>DNA methylation, by regulating the transcription of genes, is a major modifier of the eukaryotic genome. <prot>DNA methyltransferase</prot>s (<prot>DNMT</prot>s) are responsible for both maintenance and de novo methylation. We have reported that human immunodeficiency virus type 1 (HIV-1) infection increases DNMT1 expression and de novo methylation of genes such as the gamma interferon gene in CD4(+) cells. Here, we examined the mechanism(s) by which HIV-1 infection increases the cellular capacity to methylate genes. While the RNAs and proteins of all three <prot>DNMT</prot>s (1, 3a, and 3b) were detected in Hut 78 lymphoid cells, only the expression of <prot>DNMT1</prot> was significantly increased 3 to 5 days postinfection. This increase was observed with either wild-type HIV-1 or an integrase (IN) mutant, which renders HIV replication defective, due to the inability of the provirus to integrate into the host genome. Unintegrated viral DNA is a common feature of many retroviral infections and is thought to play a role in pathogenesis. These results indicate another mechanism by which unintegrated viral DNA affects the host. In addition to the increase in overall genomic methylation, hypermethylation and reduced expression of the <prot>p16</prot>(<prot>INK4A</prot>) gene, one of the most commonly altered genes in human cancer, were seen in cells infected with both wild-type and IN-defective HIV-1. Thus, infection of lymphoid cells with integration-defective HIV-1 can increase the methylation of CpG islands in the promoters of genes such as the <prot>p16</prot>(<prot>INK4A</prot>) gene, silencing their expression.</AbstractText>
