# Supplementary material for: Consolidating the set of known human protein-protein interactions in preparation for large-scale mapping of the human interactome
Source: Genome Biol. 2005 Apr 15;6(5):R40. doi: 10.1186/gb-2005-6-5-r40 (PMC1175952; doi:10.1186/gb-2005-6-5-r40)
Supplement: Additional File 2 — Training set of 750 Medline abstracts with all occurrences of protein names tagged [file gb-2005-6-5-r40-S2.gz › abstract3-148]

<ArticleTitle>Screening for trisomy 21 in twin pregnancies in the first trimester: does chorionicity impact on maternal serum free <prot>beta-hCG</prot> or <prot>PAPP-A</prot> levels?</ArticleTitle>
<AbstractText>In a study of 180 twin pregnancies I have examined the distribution of maternal serum free <prot>beta-human chorionic gonadotrophin</prot> (<prot>beta-hCG</prot>) and <prot>pregnancy-associated plasma protein-A</prot> (<prot>PAPP-A</prot>), in addition to fetal nuchal translucency thickness (NT), in twins classified as monochorionic or dichorionic, based on ultrasound appearance at 10-14 weeks of gestation. In 45 monochorionic and 135 dichorionic twin pregnancies the median MoM free <prot>beta-hCG</prot> was not significantly different (1.00 vs 1.01), whilst that for <prot>PAPP-A</prot> was lower (0.89 vs 1.01) but again with no statistical significance. Previous reports of an increased fetal NT in monochorionic twins pregnancies could not be confirmed (1.03 vs 1.00). It is concluded that the existing pseudo risk twin correction algorithm is appropriate for both monochorionic and dichorionic twins in providing accurate first trimester risks for trisomy 21.</AbstractText>
