# Supplementary material for: Consolidating the set of known human protein-protein interactions in preparation for large-scale mapping of the human interactome
Source: Genome Biol. 2005 Apr 15;6(5):R40. doi: 10.1186/gb-2005-6-5-r40 (PMC1175952; doi:10.1186/gb-2005-6-5-r40)
Supplement: Additional File 3 — Dictionary of human protein names and synonyms indexed to LocusLink identifiers [file gb-2005-6-5-r40-S3.txt]

A1BG	1	A1BG
A1BG	1	A1BG_HUMAN
A1BG	1	Alpha - 1 - B glycoprotein
A1BG	1	Alpha - 1B - glycoprotein precursor
A1BG	1	alpha - 1 - B glycoprotein
NAT2	10	AAC2
NAT2	10	ARY2_HUMAN
NAT2	10	Arylamide acetylase 2
NAT2	10	Arylamine N - acetyltransferase 2
NAT2	10	Arylamine N - acetyltransferase , polymorphic
NAT2	10	N - acetyltransferase type 2
NAT2	10	N - acetyltransferase 2
NAT2	10	NAT - 2
NAT2	10	NAT2
NAT2	10	PNAT
NAT2	10	arylamine N - acetyltransferase
ADA	100	ADA
ADA	100	ADA_HUMAN
ADA	100	Adenosine aminohydrolase
CDH2	1000	CAD2_HUMAN
CDH2	1000	CDH2
CDH2	1000	Cadherin - 2
CDH2	1000	N - cadherin
CDH2	1000	NCAD
CDH2	1000	Neural - cadherin precursor
CDH2	1000	cadherin 2 , type 1 , N - cadherin
AKT3	10000	AKT3
AKT3	10000	AKT3_HUMAN
AKT3	10000	PKB gamma
AKT3	10000	Protein kinase Akt - 3
AKT3	10000	Protein kinase B , gamma
AKT3	10000	RAC - PK - gamma
AKT3	10000	RAC - gamma serine / threonine protein kinase
AKT3	10000	STK - 2
AKT3	10000	protein kinase B , gamma
AKT3	10000	v - akt murine thymoma viral oncogene homolog 3
MED6	10001	ARC33
MED6	10001	Activator - recruited cofactor 33 kDa component
MED6	10001	MED6
MED6	10001	MED6_HUMAN
MED6	10001	NY - REN - 28 antigen
MED6	10001	RNA polymerase transcriptional regulation mediator , subunit 6 homolog
MED6	10001	mediator of RNA polymerase II transcription , subunit 6 homolog
NR2E3	10002	NR23_HUMAN
NR2E3	10002	NR2E3
NR2E3	10002	Photoreceptor - specific nuclear receptor
NR2E3	10002	RNR
NR2E3	10002	Retina - specific nuclear receptor
NR2E3	10002	nuclear receptor subfamily 2 , group E , member 3
NAALAD2	10003	N - acetylated alpha - linked acidic dipeptidase 2
NAALAD2	10003	N - acetylated - alpha - linked acidic dipeptidase II
NAALAD2	10003	NAALAD2
NAALAD2	10003	NAALADase II
NAALAD2	10003	NLD2_HUMAN
NAALADASEL	10004	100 kDa ileum brush border membrane protein
NAALADASEL	10004	I100
NAALADASEL	10004	Ileal dipeptidylpeptidase
NAALADASEL	10004	N - acetylated - alpha - linked acidic dipeptidase protein
NAALADASEL	10004	N - acetylated - alpha - linked acidic dipeptidase like protein
NAALADASEL	10004	NAALADASEL
NAALADASEL	10004	NAALADase L
NAALADASEL	10004	NLDL_HUMAN
PTE1	10005	HIV - Nef associated acyl coA thioesterase
PTE1	10005	HNAACTE
PTE1	10005	PTE1
PTE1	10005	PTE1_HUMAN
PTE1	10005	Peroxisomal acyl - coenzyme A thioester hydrolase 1
PTE1	10005	Peroxisomal long - chain acyl - coA thioesterase 1
PTE1	10005	Thioesterase II
PTE1	10005	hTE
PTE1	10005	peroxisomal acyl - CoA thioesterase
SSH3BP1	10006	O76049
SSH3BP1	10006	SSH3BP1
SSH3BP1	10006	Spectrin SH3 domain binding protein 1
SSH3BP1	10006	spectrin SH3 domain binding protein 1
GNPI	10007	GNPDA
GNPI	10007	GNPI
GNPI	10007	GNPI_HUMAN
GNPI	10007	GlcN6P deaminase
GNPI	10007	Glucosamine - 6 - phosphate deaminase
GNPI	10007	Glucosamine - 6 - phosphate isomerase
GNPI	10007	KIAA0060
GNPI	10007	Oscillin
GNPI	10007	glucosamine - 6 - phosphate isomerase
KCNE3	10008	KCNE3
KCNE3	10008	MIR2_HUMAN
KCNE3	10008	MinK - related peptide 2
KCNE3	10008	Minimum potassium ion channel - related peptide 2
KCNE3	10008	Potassium channel beta subunit MiRP2
KCNE3	10008	Potassium voltage - gated channel subfamily E member 3
KCNE3	10008	potassium voltage - gated channel , Isk - related family , member 3
CDH3	1001	CAD3_HUMAN
CDH3	1001	CDH3
CDH3	1001	CDHP
CDH3	1001	Cadherin - 3 precursor
CDH3	1001	P - cadherin
CDH3	1001	Placental - cadherin
CDH3	1001	cadherin 3 , type 1 , P - cadherin
TANK	10010	I - TRAF
TANK	10010	ITRAF
TANK	10010	TANK
TANK	10010	TANK_HUMAN
TANK	10010	TRAF family member - associated NF - kappa - b activator
TANK	10010	TRAF family member - associated NFKB activator
TANK	10010	TRAF - interacting protein
SRA1	10011	PP7684
SRA1	10011	Q9HD13
SRA1	10011	SRA1
SRA1	10011	Steroid receptor RNA activator isoform 3
SRA1	10011	steroid receptor RNA activator 1
HDAC6	10013	HD6
HDAC6	10013	HDA6_HUMAN
HDAC6	10013	HDAC6
HDAC6	10013	Histone deacetylase 6
HDAC6	10013	JM21
HDAC6	10013	histone deacetylase 6
HDAC5	10014	Antigen NY - CO - 9
HDAC5	10014	HD5
HDAC5	10014	HDA5_HUMAN
HDAC5	10014	HDAC5
HDAC5	10014	Histone deacetylase 5
HDAC5	10014	KIAA0600
HDAC5	10014	histone deacetylase 5
PDCD6IP	10015	ALG - 2 interacting protein 1
PDCD6IP	10015	Hp95
PDCD6IP	10015	KIAA1375
PDCD6IP	10015	PD6I_HUMAN
PDCD6IP	10015	PDCD6IP
PDCD6IP	10015	Programmed cell death 6 interacting protein
PDCD6IP	10015	programmed cell death 6 interacting protein
PDCD6	10016	ALG2
PDCD6	10016	PCD6_HUMAN
PDCD6	10016	PDCD6
PDCD6	10016	Probable calcium - binding protein ALG - 2
PDCD6	10016	Programmed cell death protein 6
PDCD6	10016	programmed cell death 6
BCL2L10	10017	Anti - apoptotic protein NrH
BCL2L10	10017	Apoptosis regulator Bcl - B
BCL2L10	10017	BCL2 10
BCL2L10	10017	BCL2 - like 10
BCL2L10	10017	BCL2L10
BCL2L10	10017	BCLB
BCL2L10	10017	BCLB_HUMAN
BCL2L10	10017	Bcl - 2 10 protein
BCL2L10	10017	Bcl - 2 - like 10 protein
BCL2L10	10017	apoptosis facilitator
BCL2L11	10018	BCL2 11
BCL2L11	10018	BCL2 - like 11
BCL2L11	10018	BCL2L11
BCL2L11	10018	BIM
BCL2L11	10018	BIM_HUMAN
BCL2L11	10018	Bcl - 2 protein 11
BCL2L11	10018	Bcl - 2 - like protein 11
BCL2L11	10018	Bcl2 interacting mediator of cell death
BCL2L11	10018	apoptosis facilitator
LNK	10019	LNK
LNK	10019	LNK_HUMAN
LNK	10019	Lymphocyte adapter protein
LNK	10019	Lymphocyte specific adapter protein Lnk
LNK	10019	Signal transduction protein Lnk
CDH4	1002	CAD4_HUMAN
CDH4	1002	CDH4
CDH4	1002	Cadherin - 4 precursor
CDH4	1002	R - CAD
CDH4	1002	R - cadherin
CDH4	1002	Retinal - cadherin
CDH4	1002	cadherin 4 , type 1 , R - cadherin
GNE	10020	BA421H8
GNE	10020	Q9Y223
GNE	10020	UDP - N - acetylglucosamine 2 - epimerase
GNE	10020	UDP - N - acetylglucosamine - 2 - epimerase
HCN4	10021	HCN4
HCN4	10021	HCN4_HUMAN
HCN4	10021	Potassium / sodium hyperpolarization - activated cyclic nucleotide - gated channel 4
HCN4	10021	hyperpolarization activated cyclic nucleotide - gated potassium channel 4
INSL5	10022	INL5_HUMAN
INSL5	10022	INSL5
INSL5	10022	Insulin peptide 5
INSL5	10022	Insulin peptide INSL5 precursor
INSL5	10022	Insulin - like peptide 5
INSL5	10022	Insulin - like peptide INSL5 precursor
INSL5	10022	insulin 5
INSL5	10022	insulin - like 5
FRAT1	10023	FRAT1
FRAT1	10023	FRT1_HUMAN
FRAT1	10023	Frat - 1
FRAT1	10023	Frequently rearranged in advanced T - cell lymphomas
FRAT1	10023	Proto - oncogene FRAT1
FRAT1	10023	frequently rearranged in advanced T - cell lymphomas
TROAP	10024	TAST_HUMAN
TROAP	10024	TROAP
TROAP	10024	Tastin
TROAP	10024	Trophinin - assisting protein
TROAP	10024	Trophinin - associated protein
TROAP	10024	tastin
TROAP	10024	trophinin associated protein
PIGK	10026	GPI transamidase
PIGK	10026	GPI - anchor transamidase
PIGK	10026	GPI8
PIGK	10026	GPI8_HUMAN
PIGK	10026	PIG - K
PIGK	10026	PIGK
PIGK	10026	Phosphatidylinositol - glycan biosynthesis , class K protein
PIGK	10026	hGPI8
PIGK	10026	phosphatidylinositol glycan , class K
CRSP2P	10028	CRSP2P
CRSP2P	10028	cofactor required for Sp1 transcriptional activation , subunit 2 , pseudogene
CASKP	10029	CASKP
CASKP	10029	calcium / calmodulin - dependent serine protein kinase pseudogene
CASKP	10029	calcium / calmodulin - dependent serine protein kinase ( MAGUK family ) pseudogene
CDH5	1003	7B4 antigen
CDH5	1003	CAD5_HUMAN
CDH5	1003	CD144 antigen
CDH5	1003	CDH5
CDH5	1003	Cadherin - 5
CDH5	1003	VE - cadherin
CDH5	1003	Vascular endothelial - cadherin precursor
CDH5	1003	cadherin 5 , type 2 , VE - cadherin
CDH5	1003	vascular epithelium
CDYP	10030	CDYP
CDYP	10030	chromodomain protein , Y chromosome , pseudogene
APXLP	10031	APXLP
APXLP	10031	apical protein pseudogene
APXLP	10031	apical protein ( Xenopus laevis ) pseudogene
APXLP	10031	apical protein - like pseudogene
APXLP	10031	apical protein - like ( Xenopus laevis ) pseudogene
GYG2P	10032	GYG2P
GYG2P	10032	glycogenin 2 pseudogene
ARSEP	10033	ARSEP
ARSEP	10033	arylsulfatase E pseudogene
ARSDP	10034	ARSDP
ARSDP	10034	arylsulfatase D pseudogene
CHAF1A	10036	CAF
CHAF1A	10036	CAF - 1 subunit A
CHAF1A	10036	CAF - I 150 kDa subunit
CHAF1A	10036	CAF - Ip150
CHAF1A	10036	CAFA_HUMAN
CHAF1A	10036	CHAF1A
CHAF1A	10036	Chromatin assembly factor 1 subunit A
CHAF1A	10036	Chromatin assembly factor I p150 subunit
CHAF1A	10036	chromatin assembly factor 1 , subunit A
CHAF1A	10036	p150
ADPRTL2	10038	ADP - ribosyltransferase 2
ADPRTL2	10038	ADP - ribosyltransferase ( NAD+ ; poly ( ADP - ribose ) polymerase ) 2
ADPRTL2	10038	ADP - ribosyltransferase ( NAD+ ; poly ( ADP - ribose ) polymerase ) - like 2
ADPRTL2	10038	ADP - ribosyltransferase - like 2
ADPRTL2	10038	ADPRT2
ADPRTL2	10038	ADPRTL2
ADPRTL2	10038	NAD ADP - ribosyltransferase - 2
ADPRTL2	10038	NAD ( + ) ADP - ribosyltransferase - 2
ADPRTL2	10038	PARP - 2
ADPRTL2	10038	PPO2_HUMAN
ADPRTL2	10038	Poly polymerase - 2
ADPRTL2	10038	Poly [ ADP - ribose ] polymerase - 2
ADPRTL2	10038	Poly synthetase - 2
ADPRTL2	10038	Poly [ ADP - ribose ] synthetase - 2
ADPRTL2	10038	hPARP - 2
ADPRTL2	10038	pADPRT - 2
ADPRTL3	10039	ADP - ribosyltransferase 3
ADPRTL3	10039	ADP - ribosyltransferase ( NAD+ ; poly ( ADP - ribose ) polymerase ) 3
ADPRTL3	10039	ADP - ribosyltransferase ( NAD+ ; poly ( ADP - ribose ) polymerase ) - like 3
ADPRTL3	10039	ADP - ribosyltransferase - like 3
ADPRTL3	10039	ADPRT3
ADPRTL3	10039	ADPRTL3
ADPRTL3	10039	IRT1
ADPRTL3	10039	NAD ADP - ribosyltransferase - 3
ADPRTL3	10039	NAD ( + ) ADP - ribosyltransferase - 3
ADPRTL3	10039	PARP - 3
ADPRTL3	10039	PPO3_HUMAN
ADPRTL3	10039	Poly polymerase - 3
ADPRTL3	10039	Poly [ ADP - ribose ] polymerase - 3
ADPRTL3	10039	Poly synthetase - 3
ADPRTL3	10039	Poly [ ADP - ribose ] synthetase - 3
ADPRTL3	10039	hPARP - 3
ADPRTL3	10039	pADPRT - 3
CDH6	1004	CAD6_HUMAN
CDH6	1004	CDH6
CDH6	1004	Cadherin - 6 precursor
CDH6	1004	K - cadherin
CDH6	1004	Kidney - cadherin
CDH6	1004	cadherin 6 , type 2 , K - cadherin
CDH6	1004	fetal kidney
TOM1L1	10040	SRCASM
TOM1L1	10040	Src activating and signaling molecule protein
TOM1L1	10040	T1L1_HUMAN
TOM1L1	10040	TOM1 1 protein
TOM1L1	10040	TOM1 - like 1 protein
TOM1L1	10040	TOM1L1
TOM1L1	10040	Target of myb 1 protein
TOM1L1	10040	Target of myb - like 1 protein
TOM1L1	10040	target of myb1 1
TOM1L1	10040	target of myb1 - like 1
HMG2L1	10042	HM21_HUMAN
HMG2L1	10042	HMG2L1
HMG2L1	10042	HMGBCG
HMG2L1	10042	HMGBCG protein
HMG2L1	10042	High - mobility group protein 2 1
HMG2L1	10042	High - mobility group protein 2 - like 1
HMG2L1	10042	high - mobility group protein 2 1
HMG2L1	10042	high - mobility group protein 2 - like 1
TOM1	10043	TOM1
TOM1	10043	TOM1_HUMAN
TOM1	10043	Target of Myb protein 1
TOM1	10043	target of myb1
SH2D3C	10044	SH2 domain containing 3C
SH2D3C	10044	SH2D3C
SH2D3A	10045	SH2 domain containing 3A
SH2D3A	10045	SH2D3A
CXorf6	10046	CG1
CXorf6	10046	CG1 protein
CXorf6	10046	CG1_HUMAN
CXorf6	10046	CXorf6
CXorf6	10046	F18
CST8	10047	CRES
CST8	10047	CST8
CST8	10047	CST8_HUMAN
CST8	10047	Cystatin 8
CST8	10047	Cystatin - related epididymal spermatogenic protein precursor
CST8	10047	cystatin 8
CST8	10047	cystatin - related epididymal specific
RANBP9	10048	Q96S59
RANBP9	10048	RAN binding protein 9
RANBP9	10048	RANBP9
RANBP9	10048	RANBPM
RANBP9	10048	RanBPM
DNAJB6	10049	DJB6_HUMAN
DNAJB6	10049	DNAJB6
DNAJB6	10049	DnaJ homolog , subfamily B , member 6
DNAJB6	10049	DnaJ ( Hsp40 ) homolog , subfamily B , member 6
DNAJB6	10049	DnaJ homolog subfamily B member 6
DNAJB6	10049	HHDJ1
DNAJB6	10049	HSJ - 2
DNAJB6	10049	Heat shock protein J2
DNAJB6	10049	MRJ
DNAJB6	10049	MSJ - 1
DNAJB6	10049	MSJ1
CDH7	1005	CAD7_HUMAN
CDH7	1005	CDH7
CDH7	1005	CDH7L1
CDH7	1005	Cadherin - 7 precursor
CDH7	1005	cadherin 7 , type 2
SLC17A4	10050	Na / PO4 cotransporter homolog
SLC17A4	10050	Q9Y2C5
SLC17A4	10050	SLC17A4
SLC17A4	10050	Solute carrier family 17 ( Sodium phosphate ) , member 4
SLC17A4	10050	Solute carrier family 17 , member 4
SLC17A4	10050	solute carrier family 17 ( sodium phosphate ) , member 4
SLC17A4	10050	solute carrier family 17 , member 4
SMC4L1	10051	CAPC
SMC4L1	10051	SMC4 structural maintenance of chromosomes 4 1
SMC4L1	10051	SMC4 structural maintenance of chromosomes 4 - like 1
SMC4L1	10051	SMC4L1
SMC4L1	10051	SMC4_HUMAN
SMC4L1	10051	Structural maintenance of chromosomes 4 1 protein
SMC4L1	10051	Structural maintenance of chromosomes 4 - like 1 protein
SMC4L1	10051	XCAP - C homolog
SMC4L1	10051	hCAP - C
GJA7	10052	CXA7_HUMAN
GJA7	10052	Connexin 45
GJA7	10052	Cx45
GJA7	10052	GJA7
GJA7	10052	Gap junction alpha - 7 protein
GJA7	10052	connexin 45
GJA7	10052	gap junction protein , alpha 7 , 45kDa
AP1M2	10053	A1M2_HUMAN
AP1M2	10053	AP - mu chain family member mu1B
AP1M2	10053	AP1M2
AP1M2	10053	Adaptor protein complex AP - 1 mu - 2 subunit
AP1M2	10053	Adaptor - related protein complex 1 , mu 2 subunit
AP1M2	10053	Clathrin assembly protein assembly protein complex 1 medium chain 2
AP1M2	10053	Golgi adaptor HA1 / AP1 adaptin mu - 2 subunit
AP1M2	10053	Mu - adaptin 2
AP1M2	10053	adaptor - related protein complex 1 , mu 2 subunit
UBA2	10054	ANTHRACYCLINE - associated resistance ARX
UBA2	10054	O95605
UBA2	10054	SAE2
UBA2	10054	SUMO - 1 activating enzyme subunit 2
SAE1	10055	O95717
SAE1	10055	SUA1
SAE1	10055	SUMO - 1 - activating enzyme E1 N subunit
FRSB	10056	FRSB
FRSB	10056	HSPC173
FRSB	10056	PheRS
FRSB	10056	Phenylalanine -- tRNA ligase beta chain
FRSB	10056	Phenylalanyl - tRNA synthetase beta chain
FRSB	10056	SYFB_HUMAN
ABCC5	10057	ABCC5
ABCC5	10057	ATP - binding cassette , sub - family C ( CFTR / MRP ) , member 5
ABCC5	10057	ATP - binding cassette , sub - family C , member 5
ABCC5	10057	MOAT - C
ABCC5	10057	MRP5
ABCC5	10057	MRP5_HUMAN
ABCC5	10057	Multi - specific organic anion tranporter - C
ABCC5	10057	Multidrug resistance - associated protein 5
ABCC5	10057	SMRP
ABCC5	10057	pABC11
ABCB6	10058	ABC transporter umat
ABCB6	10058	ABC6_HUMAN
ABCB6	10058	ABCB6
ABCB6	10058	ATP - binding cassette , sub - family B ( MDR / TAP ) , member 6
ABCB6	10058	ATP - binding cassette , sub - family B , member 6
ABCB6	10058	ATP - binding cassette , sub - family B , member 6 , mitochondrial precursor
ABCB6	10058	MTABC3
ABCB6	10058	Mitochondrial ABC transporter 3
ABCB6	10058	Mt - ABC transporter 3
DNM1L	10059	DNM1L
DNM1L	10059	dynamin 1
DNM1L	10059	dynamin 1 - like
CDH8	1006	CAD8_HUMAN
CDH8	1006	CDH8
CDH8	1006	Cadherin - 8 precursor
CDH8	1006	cadherin 8 , type 2
ABCC9	10060	ABCC9
ABCC9	10060	ACC9_HUMAN
ABCC9	10060	ATP - binding cassette , sub - family C ( CFTR / MRP ) , member 9
ABCC9	10060	ATP - binding cassette , sub - family C , member 9
ABCC9	10060	SUR2
ABCC9	10060	Sulfonylurea receptor 2
ABCF2	10061	ABCF2
ABCF2	10061	ABF2_HUMAN
ABCF2	10061	ATP - binding cassette , sub - family F ( GCN20 ) , member 2
ABCF2	10061	ATP - binding cassette , sub - family F , member 2
ABCF2	10061	ATP - binding cassette , sub - family F , member 2
ABCF2	10061	HUSSY - 18
ABCF2	10061	Iron inhibited ABC transporter 2
NR1H3	10062	LXRA
NR1H3	10062	Liver X receptor alpha
NR1H3	10062	NR1H3
NR1H3	10062	NRH3_HUMAN
NR1H3	10062	Nuclear orphan receptor LXR - alpha
NR1H3	10062	Oxysterols receptor LXR - alpha
NR1H3	10062	nuclear receptor subfamily 1 , group H , member 3
COX17	10063	COX17
COX17	10063	COX17 homolog , cytochrome c oxidase assembly protein
COX17	10063	COXS_HUMAN
COX17	10063	Cytochrome c oxidase copper chaperone
VDAC1LP	10064	VDAC1LP
VDAC1LP	10064	voltage - dependent anion channel 1 pseudogene
VDAC1LP	10064	voltage - dependent anion channel 1 - like pseudogene
VDAC1P	10065	VDAC1P
VDAC1P	10065	voltage - dependent anion channel 1 pseudogene
SCAMP2	10066	SCA2_HUMAN
SCAMP2	10066	SCAMP2
SCAMP2	10066	Secretory carrier - associated membrane protein 2
SCAMP2	10066	secretory carrier membrane protein 2
SCAMP3	10067	PROPIN1
SCAMP3	10067	SCA3_HUMAN
SCAMP3	10067	SCAMP3
SCAMP3	10067	Secretory carrier - associated membrane protein 3
SCAMP3	10067	secretory carrier membrane protein 3
IL18BP	10068	I18B_HUMAN
IL18BP	10068	IL - 18BP
IL18BP	10068	IL18BP
IL18BP	10068	Interleukin - 18 binding protein precursor
IL18BP	10068	interleukin 18 binding protein
C21orf6	10069	C21ORF6
C21orf6	10069	C21orf6
C21orf6	10069	CU06_HUMAN
C21orf6	10069	GL011
C21orf6	10069	Protein C21orf6
CDH9	1007	CAD9_HUMAN
CDH9	1007	CDH9
CDH9	1007	Cadherin - 9 precursor
CDH9	1007	T1 - cadherin
CDH9	1007	cadherin 9 , type 2
MUC11	10070	MUC11
MUC11	10070	Mucin 11
MUC11	10070	Q9UKN0
MUC11	10070	mucin 11
MUC12	10071	MUC12
MUC12	10071	Q9UKN1
MUC12	10071	Transmembrane mucin 12
MUC12	10071	mucin 12
DPP3	10072	DPP III
DPP3	10072	DPP3
DPP3	10072	DPP3_HUMAN
DPP3	10072	Dipeptidyl aminopeptidase III
DPP3	10072	Dipeptidyl arylamidase III
DPP3	10072	Dipeptidyl - peptidase III
DPP3	10072	dipeptidylpeptidase 3
RNUT1	10073	RNA , U transporter 1
RNUT1	10073	RNUT1
UREB1	10075	HECT domain protein LASU1
UREB1	10075	LASU1
UREB1	10075	Q8NG67
PTPRU	10076	PCP - 2
PTPRU	10076	PCP2
PTPRU	10076	PTP - J
PTPRU	10076	PTPRU
PTPRU	10076	PTPU_HUMAN
PTPRU	10076	Pancreatic carcinoma phosphatase 2
PTPRU	10076	Protein - tyrosine phosphatase J
PTPRU	10076	R - PTP - U
PTPRU	10076	Receptor - type protein - tyrosine phosphatase U precursor
PTPRU	10076	protein tyrosine phosphatase , receptor type , U
PHEMX	10077	PHEMX
PHEMX	10077	PHMX_HUMAN
PHEMX	10077	Phemx protein
PHEMX	10077	TSSC6
PHEMX	10077	pan - hematopoietic expression
TSSC4	10078	TSSC4
TSSC4	10078	tumor suppressing subtransferable candidate 4
ATP9A	10079	AT9A_HUMAN
ATP9A	10079	ATP9A
ATP9A	10079	ATPase , Class II , type 9A
ATP9A	10079	KIAA0611
ATP9A	10079	Potential phospholipid - transporting ATPase IIA
CDH10	1008	CADA_HUMAN
CDH10	1008	CDH10
CDH10	1008	Cadherin - 10 precursor
CDH10	1008	T2 - cadherin
CDH10	1008	cadherin 10 , type 2
PDCD7	10081	PDCD7
PDCD7	10081	programmed cell death 7
GPC6	10082	GPC6
GPC6	10082	GPC6_HUMAN
GPC6	10082	Glypican - 6 precursor
GPC6	10082	glypican 6
USH1C	10083	AIE75
USH1C	10083	Antigen NY - CO - 38 / NY - CO - 37
USH1C	10083	Autoimmune enteropathy - related antigen AIE - 75
USH1C	10083	Harmonin
USH1C	10083	PDZ - 73 protein
USH1C	10083	US1C_HUMAN
USH1C	10083	USH1C
USH1C	10083	Usher syndrome 1C
USH1C	10083	Usher syndrome 1C protein
PQBP1	10084	JM26 protein
PQBP1	10084	NPW38
PQBP1	10084	O60828
PQBP1	10084	POLYGLUTAMINE binding protein 1
PQBP1	10084	PQBP - 1
PQBP1	10084	PQBP1
PQBP1	10084	polyglutamine binding protein 1
EDIL3	10085	DEL1
EDIL3	10085	EDIL3
EDIL3	10085	EGF repeats and discoidin I domains 3
EDIL3	10085	EGF - like repeats and discoidin I - like domains 3
EDIL3	10085	Integrin - binding protein DEL1 precursor
EDIL3	10085	O43854
HHLA1	10086	HERV - H LTR - associating 1
HHLA1	10086	HHLA1
COL4A3BP	10087	C43B_HUMAN
COL4A3BP	10087	COL4A3BP
COL4A3BP	10087	Collagen type IV alpha 3 binding protein
COL4A3BP	10087	GPBP
COL4A3BP	10087	Goodpasture antigen - binding protein
COL4A3BP	10087	STARD11
COL4A3BP	10087	START domain - containing protein 11
COL4A3BP	10087	StAR - related lipid transfer protein 11
COL4A3BP	10087	StARD11
COL4A3BP	10087	collagen , type IV , alpha 3 binding protein
COL4A3BP	10087	collagen , type IV , alpha 3 ( Goodpasture antigen ) binding protein
KCNK7	10089	CIW7_HUMAN
KCNK7	10089	KCNK7
KCNK7	10089	Potassium channel subfamily K member 7
KCNK7	10089	potassium channel , subfamily K , member 7
CDH11	1009	CADB_HUMAN
CDH11	1009	CDH11
CDH11	1009	Cadherin - 11 precursor
CDH11	1009	OB - cadherin
CDH11	1009	OSF - 4
CDH11	1009	Osteoblast - cadherin
CDH11	1009	cadherin 11 , type 2 , OB - cadherin
UST	10090	UST
UST	10090	uronyl - 2 - sulfotransferase
ARPC5	10092	AR16_HUMAN
ARPC5	10092	ARC16
ARPC5	10092	ARP2 / 3 complex 16 kDa subunit
ARPC5	10092	ARPC5
ARPC5	10092	Actin - related protein 2 / 3 complex subunit 5
ARPC5	10092	P16 - ARC
ARPC5	10092	actin related protein 2 / 3 complex , subunit 5 , 16kDa
ARPC4	10093	AR20_HUMAN
ARPC4	10093	ARC20
ARPC4	10093	ARP2 / 3 complex 20 kDa subunit
ARPC4	10093	ARPC4
ARPC4	10093	Actin - related protein 2 / 3 complex subunit 4
ARPC4	10093	P20 - ARC
ARPC4	10093	actin related protein 2 / 3 complex , subunit 4 , 20kDa
ARPC3	10094	AR21_HUMAN
ARPC3	10094	ARC21
ARPC3	10094	ARP2 / 3 complex 21 kDa subunit
ARPC3	10094	ARPC3
ARPC3	10094	Actin - related protein 2 / 3 complex subunit 3
ARPC3	10094	P21 - ARC
ARPC3	10094	actin related protein 2 / 3 complex , subunit 3 , 21kDa
ARPC1B	10095	AR1B_HUMAN
ARPC1B	10095	ARC41
ARPC1B	10095	ARP2 / 3 complex 41 kDa subunit
ARPC1B	10095	ARPC1B
ARPC1B	10095	Actin - related protein 2 / 3 complex subunit 1B
ARPC1B	10095	P41 - ARC
ARPC1B	10095	actin related protein 2 / 3 complex , subunit 1B , 41kDa
ACTR3	10096	ACTR3
ACTR3	10096	ARP3
ACTR3	10096	ARP3 actin - related protein 3 homolog
ACTR3	10096	ARP3_HUMAN
ACTR3	10096	Actin protein 3
ACTR3	10096	Actin - 2
ACTR3	10096	Actin - like protein 3
ACTR3	10096	Actin - related protein 3
ACTR2	10097	ACTR2
ACTR2	10097	ARP2
ACTR2	10097	ARP2 actin - related protein 2 homolog
ACTR2	10097	ARP2_HUMAN
ACTR2	10097	Actin protein 2
ACTR2	10097	Actin - like protein 2
ACTR2	10097	Actin - related protein 2
TM4SF9	10098	T4S9_HUMAN
TM4SF9	10098	TSPAN5
TM4SF9	10098	Tetraspan NET - 4
TM4SF9	10098	Tetraspanin 5
TM4SF9	10098	Transmembrane 4 superfamily , member 8
TM4SF9	10098	Tspan - 5
TSPAN-3	10099	T4S8_HUMAN
TSPAN-3	10099	TSPAN3
TSPAN-3	10099	Tetraspanin 3
TSPAN-3	10099	Tetraspanin TM4 - A
TSPAN-3	10099	Transmembrane 4 superfamily , member 8
TSPAN-3	10099	Tspan - 3
ADAM8	101	A disintegrin and metalloproteinase domain 8
ADAM8	101	AD08_HUMAN
ADAM8	101	ADAM 8 precursor
ADAM8	101	ADAM8
ADAM8	101	CD156
ADAM8	101	CD156a antigen
ADAM8	101	Cell surface antigen MS2
ADAM8	101	MS2
ADAM8	101	a disintegrin and metalloproteinase domain 8
CDH12	1010	BR - cadherin
CDH12	1010	Brain - cadherin precursor
CDH12	1010	CADC_HUMAN
CDH12	1010	CDH12
CDH12	1010	Cadherin , neural type , 2
CDH12	1010	Cadherin - 12
CDH12	1010	N - cadherin 2
CDH12	1010	cadherin 12 , type 2
TSPAN-2	10100	TSN2_HUMAN
TSPAN-2	10100	TSPAN2
TSPAN-2	10100	Tetraspanin 2
TSPAN-2	10100	Tspan - 2
NUBP2	10101	MinD homolog , E. coli
NUBP2	10101	NBP 2
NUBP2	10101	NUB2_HUMAN
NUBP2	10101	NUBP2
NUBP2	10101	Nucleotide binding protein 2
NUBP2	10101	nucleotide binding protein 2
TSFM	10102	EF - Ts
TSFM	10102	EF - TsMt
TSFM	10102	EFTS_HUMAN
TSFM	10102	Elongation factor Ts , mitochondrial precursor
TSFM	10102	TSFM
TSFM	10102	Ts translation elongation factor , mitochondrial
TSPAN-1	10103	TSN1_HUMAN
TSPAN-1	10103	TSPAN1
TSPAN-1	10103	Tetraspan NET - 1
TSPAN-1	10103	Tetraspanin 1
TSPAN-1	10103	Tetraspanin TM4 - C
TSPAN-1	10103	Tspan - 1
PPIF	10105	CYP3
PPIF	10105	CYPM_HUMAN
PPIF	10105	Cyclophilin F
PPIF	10105	PPIF
PPIF	10105	PPIase
PPIF	10105	Peptidyl - prolyl cis - trans isomerase , mitochondrial precursor
PPIF	10105	Rotamase
PPIF	10105	cyclophilin F
PPIF	10105	peptidylprolyl isomerase F
OS4	10106	NIF2_HUMAN
OS4	10106	NLI - interacting factor 2
OS4	10106	Nuclear LIM interactor - interacting factor 2
OS4	10106	OS4
OS4	10106	Protein OS - 4
TRIM10	10107	B30 - RING finger protein
TRIM10	10107	RFB30
TRIM10	10107	RING finger protein 9
TRIM10	10107	RNF9_HUMAN
TRIM10	10107	TRIM10
TRIM10	10107	Tripartite motif protein 10
TRIM10	10107	tripartite motif - containing 10
ZNF127AS	10108	ZNF127AS
ZNF127AS	10108	zinc finger protein 127 , antisense
ARPC2	10109	AR34_HUMAN
ARPC2	10109	ARC34
ARPC2	10109	ARP2 / 3 complex 34 kDa subunit
ARPC2	10109	ARPC2
ARPC2	10109	Actin - related protein 2 / 3 complex subunit 2
ARPC2	10109	P34 - ARC
ARPC2	10109	actin related protein 2 / 3 complex , subunit 2 , 34kDa
CDH12P	1011	CDH12P
CDH12P	1011	cadherin 12 pseudogene
CDH12P	1011	cadherin 12 ( N - cadherin 2 ) pseudogene
SGK2	10110	SGK2
SGK2	10110	SGK2_HUMAN
SGK2	10110	Serine / threonine - protein kinase Sgk2
SGK2	10110	Serum / glucocorticoid regulated kinase 2
SGK2	10110	serum / glucocorticoid regulated kinase 2
RAD50	10111	O43254
RAD50	10111	RAD50
RAD50	10111	RAD50 homolog
RAD50	10111	RAD50 homologue hsRAD50
KIF20A	10112	GG10_2
KIF20A	10112	K20A_HUMAN
KIF20A	10112	KIF20A
KIF20A	10112	Kinesin family member 20A
KIF20A	10112	RAB6KIFL
KIF20A	10112	Rab6 - interacting kinesin protein
KIF20A	10112	Rab6 - interacting kinesin - like protein
KIF20A	10112	Rabkinesin - 6
KIF20A	10112	kinesin family member 20A
PREB	10113	PREB
PREB	10113	PREB_HUMAN
PREB	10113	Prolactin regulatory element - binding protein
PREB	10113	prolactin regulatory element binding
HIPK3	10114	HIPK3
HIPK3	10114	homeodomain interacting protein kinase 3
FEM1B	10116	FEM - 1 death receptor binding protein
FEM1B	10116	FEM - 1 homolog B
FEM1B	10116	FEM - 1 - like death receptor binding protein
FEM1B	10116	FEM1 beta
FEM1B	10116	FEM1B
FEM1B	10116	Q9UK73
FEM1B	10116	fem - 1 homolog b
ENAM	10117	ENAM
ENAM	10117	ENAM_HUMAN
ENAM	10117	Enamelin precursor
ENAM	10117	enamelin
EMWX	10118	EMWX
EMWX	10118	episodic muscle weakness , X - linked
CDH13	1012	CADD_HUMAN
CDH13	1012	CDH13
CDH13	1012	CDHH
CDH13	1012	Cadherin - 13 precursor
CDH13	1012	H - cadherin
CDH13	1012	Heart - cadherin
CDH13	1012	P105
CDH13	1012	T - cad
CDH13	1012	T - cadherin
CDH13	1012	Truncated - cadherin
CDH13	1012	cadherin 13 , H - cadherin
ACTR1B	10120	ACTR1B
ACTR1B	10120	ACTY_HUMAN
ACTR1B	10120	ARP1 actin - related protein 1 homolog B , centractin beta
ACTR1B	10120	ARP1B
ACTR1B	10120	Actin - related protein 1B
ACTR1B	10120	Beta - centractin
ACTR1B	10120	CTRN2
ACTR1A	10121	ACTR1A
ACTR1A	10121	ACTZ_HUMAN
ACTR1A	10121	ARP1
ACTR1A	10121	ARP1 actin - related protein 1 homolog A , centractin alpha
ACTR1A	10121	Actin - RPV
ACTR1A	10121	Alpha - centractin
ACTR1A	10121	CTRN1
ACTR1A	10121	Centractin
ACTR1A	10121	Centrosome - associated actin homolog
MCKD2	10122	MCKD2
MCKD2	10122	medullary cystic kidney disease 2
ARL7	10123	ADP - ribosylation factor 7
ARL7	10123	ADP - ribosylation factor protein 7
ARL7	10123	ADP - ribosylation factor protein LAK
ARL7	10123	ADP - ribosylation factor - like 7
ARL7	10123	ADP - ribosylation factor - like protein 7
ARL7	10123	ADP - ribosylation factor - like protein LAK
ARL7	10123	ARL7
ARL7	10123	ARL7_HUMAN
ARL4	10124	ADP - ribosylation factor 4
ARL4	10124	ADP - ribosylation factor protein 4
ARL4	10124	ADP - ribosylation factor - like 4
ARL4	10124	ADP - ribosylation factor - like protein 4
ARL4	10124	ARL4
ARL4	10124	ARL4_HUMAN
RASGRP1	10125	RAS guanyl releasing protein 1
RASGRP1	10125	RASGRP1
RASGRP1	10125	calcium and DAG - regulated
DNAL4	10126	DL4A_HUMAN
DNAL4	10126	DNAL4
DNAL4	10126	Dynein light chain 4 , axonemal
DNAL4	10126	dynein , axonemal , light polypeptide 4
ZNF263	10127	FPM315
ZNF263	10127	Z263_HUMAN
ZNF263	10127	ZNF263
ZNF263	10127	Zinc finger protein 263
ZNF263	10127	Zinc finger protein FPM315
ZNF263	10127	zinc finger protein 263
LRPPRC	10128	130 kDa leucine - rich protein
LRPPRC	10128	GP130
LRPPRC	10128	LPRC_HUMAN
LRPPRC	10128	LRP 130
LRPPRC	10128	LRP130
LRPPRC	10128	LRPPRC
LRPPRC	10128	Leucine - rich PPR - motif containing protein
LRPPRC	10128	leucine - rich PPR - motif containing
CDH15	1013	CADF_HUMAN
CDH15	1013	CDH15
CDH15	1013	CDH3
CDH15	1013	Cadherin - 14
CDH15	1013	Cadherin - 15
CDH15	1013	M - cadherin
CDH15	1013	Muscle - cadherin precursor
CDH15	1013	cadherin 15 , M - cadherin
CDH15	1013	myotubule
P5	10130	PDA6_HUMAN
P5	10130	PDIA6
P5	10130	Protein disulfide isomerase A6 precursor
P5	10130	Protein disulfide isomerase P5
LLID-10131	10131	HSP 75
LLID-10131	10131	HSP75
LLID-10131	10131	Heat shock protein 75 kDa , mitochondrial precursor
LLID-10131	10131	TNFR - associated protein 1
LLID-10131	10131	TRAL_HUMAN
LLID-10131	10131	TRAP - 1
LLID-10131	10131	Tumor necrosis factor type 1 receptor associated protein
OPTN	10133	OPTN
OPTN	10133	Optineurin isoform 1
OPTN	10133	Optineurin isoform 2
OPTN	10133	Optineurin isoform 3
OPTN	10133	Q96CV9
OPTN	10133	Tumor necrosis factor alpha - inducible cellular protein containing leucine zipper domains , huntingtin interacting protein L , transcrption factor IIIA - interacting protein
OPTN	10133	optineurin
BCAP31	10134	6C6 - AG tumor - associated antigen
BCAP31	10134	B - cell receptor - associated protein 31
BCAP31	10134	BA31_HUMAN
BCAP31	10134	BAP31
BCAP31	10134	BCR - associated protein Bap31
BCAP31	10134	CDM protein
BCAP31	10134	DXS1357E
BCAP31	10134	p28 Bap31
PBEF	10135	PBEF
PBEF	10135	PBEF_HUMAN
PBEF	10135	Pre - B cell enhancing factor precursor
ELA3A	10136	EL3A_HUMAN
ELA3A	10136	ELA3
ELA3A	10136	ELA3A
ELA3A	10136	Elastase IIIA precursor
ELA3A	10136	Protease E
ELA3A	10136	elastase 3A , pancreatic
ELA3A	10136	protease E
RBM12	10137	HRIHFB2091
RBM12	10137	KIAA0765
RBM12	10137	RBM12
RBM12	10137	RBMC_HUMAN
RBM12	10137	RNA binding motif protein 12
RBM12	10137	RNA - binding protein 12
RBM12	10137	SH3 / WW domain anchor protein in the nucleus
RBM12	10137	SWAN
YAF2	10138	Q99710
YAF2	10138	YAF2
YAF2	10138	YY1 associated factor 2
YAF2	10138	YY1 - associated factor 2
ARFRP1	10139	ADP - ribosylation factor related protein 1
ARFRP1	10139	ARF - related protein
ARFRP1	10139	ARFRP1
ARFRP1	10139	ARP
ARFRP1	10139	ARP1
ARFRP1	10139	ARP_HUMAN
CDH16	1014	CADG_HUMAN
CDH16	1014	CDH16
CDH16	1014	Cadherin - 16 precursor
CDH16	1014	Kidney - specific cadherin
CDH16	1014	Ksp - cadherin
CDH16	1014	cadherin 16 , KSP - cadherin
TOB1	10140	TOB
TOB1	10140	TOB1
TOB1	10140	TOB1_HUMAN
TOB1	10140	Tob1 protein
TOB1	10140	Transducer of erbB - 2 1
TOB1	10140	transducer of ERBB2 , 1
C4orf6	10141	AC1
C4orf6	10141	AC1 protein
C4orf6	10141	C4orf6
C4orf6	10141	CD06_HUMAN
C4orf6	10141	Protein C4orf6
AKAP9	10142	A kinase anchor protein 9
AKAP9	10142	A kinase ( PRKA ) anchor protein ( yotiao ) 9
AKAP9	10142	A - kinase anchor protein 350 kDa
AKAP9	10142	A - kinase anchor protein 450 kDa
AKAP9	10142	A - kinase anchor protein 9
AKAP9	10142	AKA9_HUMAN
AKAP9	10142	AKAP 120 protein
AKAP9	10142	AKAP 120 like protein
AKAP9	10142	AKAP 350
AKAP9	10142	AKAP 450
AKAP9	10142	AKAP9
AKAP9	10142	CG - NAP
AKAP9	10142	Centrosome - and Golgi - localized PKN - associated protein
AKAP9	10142	Hyperion protein
AKAP9	10142	KIAA0803
AKAP9	10142	PRKA9
AKAP9	10142	Protein kinase A anchoring protein 9
AKAP9	10142	Yotiao protein
AKAP9	10142	hgAKAP 350
CLECSF1	10143	C - type lectin , superfamily member 1
CLECSF1	10143	C - type ( calcium dependent , carbohydrate - recognition domain ) lectin , superfamily member 1
CLECSF1	10143	C - type lectin superfamily member 1 precursor
CLECSF1	10143	CLE1_HUMAN
CLECSF1	10143	CLECSF1
CLECSF1	10143	Cartilage - derived C - type lectin
CLECSF1	10143	cartilage - derived
FAM13A1	10144	F131_HUMAN
FAM13A1	10144	FAM13A1
FAM13A1	10144	KIAA0914
FAM13A1	10144	Protein FAM13A1
G3BP	10146	G3BP - 1
G3BP	10146	G3BP1
G3BP	10146	G3BP_HUMAN
G3BP	10146	GAP SH3 - domain binding protein 1
G3BP	10146	Ras - GTPase - activating protein binding protein 1
SFRS14	10147	SFRS14
SFRS14	10147	splicing factor , arginine / serine - rich 14
EBI3	10148	EBI3
EBI3	10148	Epstein - Barr virus induced gene 3
GPR64	10149	G protein - coupled receptor 64
GPR64	10149	GPR64
GPR64	10149	HE6
GPR64	10149	O00406
GPR64	10149	Seven transmembrane - domain receptor
CDH17	1015	CADH_HUMAN
CDH17	1015	CDH17
CDH17	1015	Cadherin - 17 precursor
CDH17	1015	Intestinal peptide - associated transporter HPT - 1
CDH17	1015	LI - cadherin
CDH17	1015	Liver - intestine - cadherin
CDH17	1015	cadherin 17 , LI cadherin
CDH17	1015	liver - intestine
MBNL2	10150	MBLL
MBNL2	10150	MBNL2
MBNL2	10150	Muscleblind protein MLP1
MBNL2	10150	Muscleblind - like protein MLP1
MBNL2	10150	Q8TD82
MBNL2	10150	muscleblind 2
MBNL2	10150	muscleblind - like 2
HNRPA3	10151	D10S102
HNRPA3	10151	FBRNP
HNRPA3	10151	HNRPA3
HNRPA3	10151	Heterogeneous nuclear ribonucleoprotein A3
HNRPA3	10151	ROA3_HUMAN
HNRPA3	10151	heterogeneous nuclear ribonucleoprotein A3
HNRPA3	10151	hnRNP A3
ABI-2	10152	ABI2B
ABI-2	10152	Abl - interactor protein 2b
ABI-2	10152	Q9NYB9
CBF2	10153	CBF
CBF2	10153	CBF2
CBF2	10153	CBF_HUMAN
CBF2	10153	CCAAT - binding factor
CBF2	10153	CCAAT - box - binding transcription factor
PLXNC1	10154	O60486
PLXNC1	10154	PLXNC1
PLXNC1	10154	VESPR
PLXNC1	10154	plexin C1
TRIM28	10155	KAP1
TRIM28	10155	KRAB - associated protein 1
TRIM28	10155	Nuclear corepressor KAP - 1
TRIM28	10155	TF1B_HUMAN
TRIM28	10155	TIF1 - beta
TRIM28	10155	TRIM28
TRIM28	10155	Transcription intermediary factor 1 - beta
TRIM28	10155	Tripartite motif protein 28
TRIM28	10155	tripartite motif - containing 28
CAPRI	10156	Calcium - promoted Ras inactivator
CAPRI	10156	KIAA0538
CAPRI	10156	RSG5_HUMAN
CAPRI	10156	RasGAP - activating protein 2
CAPRI	10156	RasGAP - activating - like protein 2
AASS	10157	AASS
AASS	10157	LKR / SDH
AASS	10157	Lysine - ketoglutarate reductase / saccharopine dehydrogenase
AASS	10157	O95462
AASS	10157	aminoadipate - semialdehyde synthase
DD96	10158	17 kDa membrane associated protein
DD96	10158	DD96 protein
DD96	10158	MA17_HUMAN
DD96	10158	MAP17
ATP6IP2	10159	ATP6IP2
ATP6IP2	10159	ATPase , H+ transporting , lysosomal interacting protein 2
ATP6IP2	10159	V - ATPase M8.9 subunit
ATP6IP2	10159	VATN_HUMAN
ATP6IP2	10159	Vacuolar ATP synthase membrane sector associated protein M8 - 9
CDH18	1016	CADI_HUMAN
CDH18	1016	CDH14
CDH18	1016	CDH18
CDH18	1016	Cadherin - 14
CDH18	1016	Cadherin - 18 precursor
CDH18	1016	cadherin 18 , type 2
FARP1	10160	FARP1
FARP1	10160	FERM , RhoGEF and pleckstrin domain protein 1
FARP1	10160	FERM , RhoGEF ( ARHGEF ) and pleckstrin domain protein 1
FARP1	10160	chondrocyte - derived
P2RY5	10161	P2RY5
P2RY5	10161	P2Y purinoceptor 5
P2RY5	10161	P2Y5
P2RY5	10161	P2Y5_HUMAN
P2RY5	10161	Purinergic receptor 5
P2RY5	10161	RB intron encoded G - protein coupled receptor
P2RY5	10161	purinergic receptor P2Y , G - protein coupled , 5
C3F	10162	C3F
C3F	10162	Q92980
WASF2	10163	SCAR2
WASF2	10163	Verprolin homology domain - containing protein 2
WASF2	10163	WAS protein family , member 2
WASF2	10163	WAS2_HUMAN
WASF2	10163	WASF2
WASF2	10163	WASP - family protein member 2
WASF2	10163	Wiskott - Aldrich syndrome protein family member 2
CHST4	10164	CHST4
CHST4	10164	carbohydrate sulfotransferase 4
CHST4	10164	carbohydrate ( N - acetylglucosamine 6 - O ) sulfotransferase 4
SLC25A13	10165	ARALAR2
SLC25A13	10165	CMC2_HUMAN
SLC25A13	10165	Calcium - binding mitochondrial carrier protein Aralar2
SLC25A13	10165	Citrin
SLC25A13	10165	Mitochondrial aspartate glutamate carrier 2
SLC25A13	10165	SLC25A13
SLC25A13	10165	Solute carrier family 25 , member 13
SLC25A13	10165	citrin
SLC25A13	10165	solute carrier family 25 , member 13
SLC25A15	10166	Mitochondrial ornithine transporter 1
SLC25A15	10166	ORNT1
SLC25A15	10166	ORT1_HUMAN
SLC25A15	10166	SLC25A15
SLC25A15	10166	Solute carrier family 25 , member 15
SLC25A15	10166	solute carrier family 25 member 15
SLC25A15	10166	solute carrier family 25 ( mitochondrial carrier ; ornithine transporter ) member 15
CFM1	10167	CFM1
CFM1	10167	cystic fibrosis modifier 1
ZNF197	10168	Z197_HUMAN
ZNF197	10168	ZNF197
ZNF197	10168	Zinc finger protein 197
ZNF197	10168	ZnF20
ZNF197	10168	zinc finger protein 197
SERF2	10169	4F5rel
SERF2	10169	FAM2C
SERF2	10169	Gastric cancer - related protein VRG107
SERF2	10169	SEF2_HUMAN
SERF2	10169	SERF2
SERF2	10169	Small EDRK - rich factor 2
SERF2	10169	h4F5rel
SERF2	10169	small EDRK - rich factor 2
CDK2	1017	CDK2
CDK2	1017	CDK2_HUMAN
CDK2	1017	Cell division protein kinase 2
CDK2	1017	cyclin - dependent kinase 2
CDK2	1017	p33 protein kinase
RNAC	10171	HSPC338
RNAC	10171	RCL1
RNAC	10171	RCL1_HUMAN
RNAC	10171	RNA 3 ' - terminal phosphate cyclase protein
RNAC	10171	RNA 3 ' - terminal phosphate cyclase - like protein
ZNF256	10172	BMZF - 3
ZNF256	10172	BMZF3
ZNF256	10172	Bone marrow zinc finger 3
ZNF256	10172	Z256_HUMAN
ZNF256	10172	ZNF256
ZNF256	10172	Zinc finger protein 256
ZNF256	10172	zinc finger protein 256
ZNF255	10173	BMZF - 2
ZNF255	10173	BMZF2
ZNF255	10173	Bone marrow zinc finger 2
ZNF255	10173	Z255_HUMAN
ZNF255	10173	ZNF255
ZNF255	10173	Zinc finger protein 255
ZNF255	10173	zinc finger protein 255
SCAM-1	10174	SCAM - 1
SCAM-1	10174	SCAM1
SCAM-1	10174	SH3 - containing adaptor molecule - 1
SCAM-1	10174	VINE_HUMAN
SCAM-1	10174	Vinexin
CNIH	10175	CNIH
CNIH	10175	CNIH_HUMAN
CNIH	10175	CNIL
CNIH	10175	Cornichon homolog
CNIH	10175	TGAM77
CNIH	10175	cornichon homolog
CXorf3	10177	CXorf3
ODZ1	10178	ODZ1
ODZ1	10178	Q9UKZ4
ODZ1	10178	TNM1
ODZ1	10178	Tenascin - M1
ODZ1	10178	odz , odd Oz / ten - m homolog 1
ODZ1	10178	odz , odd Oz / ten - m homolog 1 ( Drosophila )
RBM7	10179	RBM7
RBM7	10179	RBM7_HUMAN
RBM7	10179	RNA binding motif protein 7
RBM7	10179	RNA - binding protein 7
CDK3	1018	CDK3
CDK3	1018	CDK3_HUMAN
CDK3	1018	Cell division protein kinase 3
CDK3	1018	cyclin - dependent kinase 3
RBM6	10180	DEF3
RBM6	10180	Lung cancer antigen NY - LU - 12
RBM6	10180	Protein G16
RBM6	10180	RBM6
RBM6	10180	RBM6_HUMAN
RBM6	10180	RNA binding motif protein 6
RBM6	10180	RNA - binding protein 6
RBM6	10180	RNA - binding protein DEF - 3
RBM5	10181	G15 protein
RBM5	10181	LUCA15
RBM5	10181	RBM5
RBM5	10181	RBM5_HUMAN
RBM5	10181	RNA binding motif protein 5
RBM5	10181	RNA - binding protein 5
RBM5	10181	tumor suppressor LUCA15
LHFPL4	10182	LHFPL4
LHFPL4	10182	lipoma HMGIC fusion partner 4
LHFPL4	10182	lipoma HMGIC fusion partner - like 4
LHFPL3	10183	LHFPL3
LHFPL3	10183	lipoma HMGIC fusion partner 3
LHFPL3	10183	lipoma HMGIC fusion partner - like 3
LHFPL2	10184	KIAA0206
LHFPL2	10184	LHFPL2
LHFPL2	10184	Q92605
LHFPL2	10184	lipoma HMGIC fusion partner 2
LHFPL2	10184	lipoma HMGIC fusion partner - like 2
LHFPL1	10185	LHFPL1
LHFPL1	10185	lipoma HMGIC fusion partner 1
LHFPL1	10185	lipoma HMGIC fusion partner - like 1
LHFP	10186	LHFP
LHFP	10186	Lipoma HMGIC fusion partner
LHFP	10186	Q9Y693
LHFP	10186	lipoma HMGIC fusion partner
VDAC5P	10187	Q36731
VDAC5P	10187	VDAC3
VDAC5P	10187	VDAC5P
VDAC5P	10187	Voltage - dependent anion channel
VDAC5P	10187	voltage - dependent anion channel 5 , pseudogene
ACK1	10188	ACK1
ACK1	10188	Activated p21cdc42Hs kinase
ACK1	10188	Q07912
THOC4	10189	THO complex 4
THOC4	10189	THOC4
CDK4	1019	CDK4
CDK4	1019	CDK4_HUMAN
CDK4	1019	Cell division protein kinase 4
CDK4	1019	Cyclin - dependent kinase 4
CDK4	1019	PSK - J3
CDK4	1019	cyclin - dependent kinase 4
APACD	10190	14P_HUMAN
APACD	10190	APACD
APACD	10190	ATP binding protein associated with cell differentiation
APACD	10190	Protein 1 - 4
SBB103	10193	RNF41
SBB103	10193	ring finger protein 41
SDCCAG33	10194	Antigen NY - CO - 33
SDCCAG33	10194	NY - CO - 33
SDCCAG33	10194	O60534
SDCCAG33	10194	SDCCAG33
SDCCAG33	10194	serologically defined colon cancer antigen 33
NOT56L	10195	ALG3_HUMAN
NOT56L	10195	Dol - P - Man dependent alpha ( 1 - 3 ) - mannosyltransferase
NOT56L	10195	Dol - P - Man dependent alpha - mannosyltransferase
NOT56L	10195	Dolichyl - P - Man :Man ( 5 ) GlcNAc ( 2 ) - PP - dolichyl mannosyltransferase
NOT56L	10195	Dolichyl - P - Man :ManGlcNAc - PP - dolichyl mannosyltransferase
NOT56L	10195	NOT
NOT56L	10195	Not56 protein
NOT56L	10195	Not56 - like protein
PRMT3	10196	ANM3_HUMAN
PRMT3	10196	PRMT3
PRMT3	10196	Protein arginine N - methyltransferase 3
PSME3	10197	Ki
PSME3	10197	11S regulator complex gamma subunit
PSME3	10197	Activator of multicatalytic protease subunit 3
PSME3	10197	Ki nuclear autoantigen
PSME3	10197	PA28 gamma
PSME3	10197	PA28g
PSME3	10197	PA28gamma
PSME3	10197	PSE3_HUMAN
PSME3	10197	PSME3
PSME3	10197	Proteasome activator 28 - gamma subunit
PSME3	10197	Proteasome activator complex subunit 3
PSME3	10197	REG - gamma
PSME3	10197	proteasome activator subunit 3
PSME3	10197	proteasome ( prosome , macropain ) activator subunit 3
MPHOSPH9	10198	M - phase phosphoprotein 9
MPHOSPH9	10198	MPHOSPH9
MPHOSPH9	10198	MPP9
MPHOSPH9	10198	MPP9_HUMAN
MPHOSPH10	10199	M phase phosphoprotein 10
MPHOSPH10	10199	M - phase phosphoprotein 10
MPHOSPH10	10199	MP10_HUMAN
MPHOSPH10	10199	MPHOSPH10
MPHOSPH10	10199	MPP10
MPHOSPH10	10199	U3 small nucleolar ribonucleoprotein
MPHOSPH10	10199	U3 small nucleolar ribonucleoprotein protein MPP10
ADAM10	102	A disintegrin and metalloproteinase domain 10
ADAM10	102	AD10_HUMAN
ADAM10	102	ADAM 10 precursor
ADAM10	102	ADAM10
ADAM10	102	KUZ
ADAM10	102	Kuzbanian protein homolog
ADAM10	102	Mammalian disintegrin - metalloprotease
ADAM10	102	a disintegrin and metalloproteinase domain 10
CDK5	1020	CDK5
CDK5	1020	CDK5_HUMAN
CDK5	1020	Cell division protein kinase 5
CDK5	1020	Serine / threonine protein kinase PSSALRE
CDK5	1020	TPKII catalytic subunit
CDK5	1020	Tau protein kinase II catalytic subunit
CDK5	1020	cyclin - dependent kinase 5
MPHOSPH6	10200	M - phase phosphoprotein 6
MPHOSPH6	10200	MPH6_HUMAN
MPHOSPH6	10200	MPHOSPH6
MPHOSPH6	10200	MPP6
NME6	10201	IPIA - alpha
NME6	10201	Inhibitor of p53 - induced apoptosis - alpha
NME6	10201	NDK 6
NME6	10201	NDK6_HUMAN
NME6	10201	NDP kinase 6
NME6	10201	NME6
NME6	10201	Nucleoside diphosphate kinase 6
NME6	10201	nm23 - H6
NME6	10201	non - metastatic cells 6 , protein expressed in
NME6	10201	nucleoside - diphosphate kinase
DHRS2	10202	DHRS2
DHRS2	10202	DHS2_HUMAN
DHRS2	10202	Dehydrogenase / reductase SDR family member 2
DHRS2	10202	HEP27 protein
DHRS2	10202	Protein D
DHRS2	10202	dehydrogenase / reductase member 2
DHRS2	10202	dehydrogenase / reductase ( SDR family ) member 2
CALCRL	10203	CALCRL
CALCRL	10203	CGRP type 1 receptor
CALCRL	10203	CGRPR
CALCRL	10203	CGRR_HUMAN
CALCRL	10203	Calcitonin gene - related peptide type 1 receptor precursor
CALCRL	10203	calcitonin receptor
CALCRL	10203	calcitonin receptor - like
NUTF2	10204	NTF - 2
NUTF2	10204	NTF2_HUMAN
NUTF2	10204	NUTF2
NUTF2	10204	Nuclear transport factor 2
NUTF2	10204	PP15
NUTF2	10204	Placental protein 15
NUTF2	10204	nuclear transport factor 2
EVA1	10205	EVA
EVA1	10205	EVA1
EVA1	10205	EVA1_HUMAN
EVA1	10205	Epithelial V antigen 1 precursor
EVA1	10205	Epithelial V - like antigen 1 precursor
EVA1	10205	epithelial V antigen 1
EVA1	10205	epithelial V - like antigen 1
RFP2	10206	B - cell chronic lymphocytic leukemia tumor suppressor Leu5
RFP2	10206	Leukemia associated protein 5
RFP2	10206	RFP2
RFP2	10206	RPF2_HUMAN
RFP2	10206	Ret finger protein 2
RFP2	10206	TRIM13
RFP2	10206	Tripartite motif protein 13
RFP2	10206	ret finger protein 2
RFP2	10206	tumor suppressor RFP2
D13S106E	10208	D13S106
D13S106E	10208	Q14109
SUI1	10209	Protein translation factor SUI1 homolog
SUI1	10209	SUI1
SUI1	10209	SUI1_HUMAN
SUI1	10209	Sui1iso1
CDK6	1021	CDK6
CDK6	1021	CDK6_HUMAN
CDK6	1021	Cell division protein kinase 6
CDK6	1021	Serine / threonine protein kinase PLSTIRE
CDK6	1021	cyclin - dependent kinase 6
TP53BPL	10210	LUN - 1
TP53BPL	10210	Q9NS56
TP53BPL	10210	RING - finger protein
FLOT1	10211	FLOT1
FLOT1	10211	FLT1_HUMAN
FLOT1	10211	Flotillin - 1
FLOT1	10211	flotillin 1
DDX39	10212	DDX39
DDX39	10212	DEAD / H box polypeptide 39
DDX39	10212	DEAD / H ( Asp - Glu - Ala - Asp / His ) box polypeptide 39
PSMD14	10213	26S proteasome - associated pad1 homolog
PSMD14	10213	O00487
PSMD14	10213	POH1
PSMD14	10213	PSMD14
PSMD14	10213	proteasome 26S subunit , non - ATPase , 14
PSMD14	10213	proteasome ( prosome , macropain ) 26S subunit , non - ATPase , 14
SSX3	10214	SSX3
SSX3	10214	SSX3 protein
SSX3	10214	SSX3_HUMAN
SSX3	10214	synovial sarcoma , X breakpoint 3
OLIG2	10215	Basic helix - loop - helix protein class B 1
OLIG2	10215	OLG2_HUMAN
OLIG2	10215	OLIG2
OLIG2	10215	Oligodendrocyte transcription factor 2
OLIG2	10215	Protein kinase C binding protein 2
OLIG2	10215	Protein kinase C - binding protein RACK17
OLIG2	10215	RACK17
OLIG2	10215	oligodendrocyte lineage transcription factor 2
PRG4	10216	PRG4
PRG4	10216	proteoglycan 4 ,
C3orf8	10217	C3ORF8
C3orf8	10217	C3orf8
C3orf8	10217	HYA22
C3orf8	10217	NIF protein
C3orf8	10217	NIF - like protein
C3orf8	10217	NIF1_HUMAN
C3orf8	10217	NLI - interacting factor 1
C3orf8	10217	Nuclear LIM interactor - interacting factor 1
C3orf8	10217	YA22 protein
CDT6	10218	Angiopoietin factor
CDT6	10218	Angiopoietin - like factor
CDT6	10218	CDT6
CDT6	10218	CDT6 protein
CDT6	10218	O43827
KLRG1	10219	KLRG1
KLRG1	10219	killer cell lectin receptor subfamily G , member 1
KLRG1	10219	killer cell lectin - like receptor subfamily G , member 1
CDK7	1022	39 kDa protein kinase
CDK7	1022	CAK
CDK7	1022	CAK1
CDK7	1022	CDK - activating kinase
CDK7	1022	CDK7
CDK7	1022	CDK7_HUMAN
CDK7	1022	Cell division protein kinase 7
CDK7	1022	MO15
CDK7	1022	MO15 homolog , Xenopus laevis , cdk - activating kinase
CDK7	1022	P39 Mo15
CDK7	1022	STK1
CDK7	1022	TFIIH basal transcription factor complex kinase subunit
CDK7	1022	cyclin - dependent kinase 7
GDF11	10220	BMP11
GDF11	10220	Bone morphogenetic protein 11
GDF11	10220	GDF - 11
GDF11	10220	GDF11
GDF11	10220	GDFB_HUMAN
GDF11	10220	Growth / differentiation factor 11 precursor
GDF11	10220	growth differentiation factor 11
GPA33	10223	A33_HUMAN
GPA33	10223	Cell surface A33 antigen precursor
GPA33	10223	GPA33
GPA33	10223	Glycoprotein A33
GPA33	10223	glycoprotein A33
ZK1	10224	Kruppel - type zinc finger protein ZK1
ZK1	10224	Z443_HUMAN
ZK1	10224	ZNF443
ZK1	10224	Zinc finger protein 443
ZK1	10224	zinc finger protein 443
TACTILE	10225	CD96
TACTILE	10225	CD96 antigen
TACTILE	10225	T - cell surface protein tactile precursor
TACTILE	10225	TACT_HUMAN
TIP47	10226	47 kDa MPR - binding protein
TIP47	10226	47 kDa mannose 6 - phosphate receptor - binding protein
TIP47	10226	Cargo selection protein TIP47
TIP47	10226	PP17
TIP47	10226	Placental protein 17
TIP47	10226	TI47_HUMAN
STX6	10228	STX6
STX6	10228	STX6_HUMAN
STX6	10228	Syntaxin 6
STX6	10228	syntaxin 6
COQ7	10229	COQ7
COQ7	10229	COQ7_HUMAN
COQ7	10229	Coenzyme Q biosynthesis protein 7 homolog
COQ7	10229	Timing protein clk - 1 homolog
COQ7	10229	Ubiquinone biosynthesis protein COQ7 homolog
COQ7	10229	coenzyme Q7 homolog , ubiquinone
CDL2	1023	CDL2
CDL2	1023	Cornelia de Lange syndrome 2
NBR2	10230	NBR2
NBR2	10230	NBR2 protein
NBR2	10230	NBR2_HUMAN
NBR2	10230	Next to BRCA1 gene 2 protein
NBR2	10230	neighbor of BRCA1 gene 2
DSCR1L1	10231	CCP2_HUMAN
DSCR1L1	10231	Calcipressin 2
DSCR1L1	10231	DSCR1L1
DSCR1L1	10231	Down syndrome candidate region 1 1
DSCR1L1	10231	Down syndrome candidate region 1 - like 1
DSCR1L1	10231	Down syndrome critical region gene 1 1
DSCR1L1	10231	Down syndrome critical region gene 1 - like 1
DSCR1L1	10231	MCIP2
DSCR1L1	10231	Myocyte - enriched calcineurin interacting protein 2
DSCR1L1	10231	Thyroid hormone - responsive protein ZAKI - 4
DSCR1L1	10231	ZAKI4
MSLN	10232	CAK1 antigen
MSLN	10232	MSLN
MSLN	10232	MSLN_HUMAN
MSLN	10232	Mesothelin precursor
MSLN	10232	mesothelin
B7	10233	B7
B7	10233	Q92977
RASGRP2	10235	CALDAG - GEFI
RASGRP2	10235	F25B3.3 kinase protein
RASGRP2	10235	F25B3.3 kinase like protein
RASGRP2	10235	Guanine exchange factor MCG7 isoform 1
RASGRP2	10235	Q9UL65
RASGRP2	10235	RAS guanyl releasing protein 2
RASGRP2	10235	RASGRP2
RASGRP2	10235	calcium and DAG - regulated
HNRPR	10236	HNRPR
HNRPR	10236	Heterogeneous nuclear ribonucleoprotein R
HNRPR	10236	ROR_HUMAN
HNRPR	10236	heterogeneous nuclear ribonucleoprotein R
HNRPR	10236	hnRNP R
UGTREL1	10237	SLC35B1
UGTREL1	10237	solute carrier family 35 , member B1
HAN11	10238	AN1H_HUMAN
HAN11	10238	HAN11
HAN11	10238	WD - repeat protein An11 homolog
AP3S2	10239	AP3S2
AP3S2	10239	adaptor - related protein complex 3 , sigma 2 subunit
CDK8	1024	CDK8
CDK8	1024	CDK8_HUMAN
CDK8	1024	Cell division protein kinase 8
CDK8	1024	Protein kinase K35
CDK8	1024	cyclin - dependent kinase 8
MRPS31	10240	28S ribosomal protein S31 , mitochondrial precursor
MRPS31	10240	IMOGN38
MRPS31	10240	Imogen 38
MRPS31	10240	MRP - S31
MRPS31	10240	MRPS31
MRPS31	10240	RT31_HUMAN
MRPS31	10240	S31mt
MRPS31	10240	mitochondrial ribosomal protein S31
NDP52	10241	NDP52
NDP52	10241	Nuclear domain 10 protein
NDP52	10241	Q13137
KCNMB2	10242	KCNMB2
KCNMB2	10242	Large conductance calcium - activated potassium channel BETA2 subunit
KCNMB2	10242	MAXIK channel BETA 2 subunit
KCNMB2	10242	Potassium large conductance calcium - activated channel , subfamily M , beta member 2
KCNMB2	10242	Q9Y691
KCNMB2	10242	potassium large conductance calcium - activated channel , subfamily M , beta member 2
GPHN	10243	GEPH_HUMAN
GPHN	10243	GPHN
GPHN	10243	Gephyrin
GPHN	10243	KIAA1385
GPHN	10243	gephyrin
RAB9P40	10244	O00568
RAB9P40	10244	P40
TIMM17B	10245	IM7B_HUMAN
TIMM17B	10245	JM3
TIMM17B	10245	Mitochondrial import inner membrane translocase subunit TIM17 B
TIMM17B	10245	TIM17B
TIMM17B	10245	TIMM17B
TIMM17B	10245	translocase of inner mitochondrial membrane 17 homolog B
SLC17A2	10246	NPT3
SLC17A2	10246	NPT3_HUMAN
SLC17A2	10246	Na ( + ) / PI cotransporter 3
SLC17A2	10246	Na / PI cotransporter 3
SLC17A2	10246	SLC17A2
SLC17A2	10246	Sodium - dependent phosphate transport protein 3
SLC17A2	10246	Sodium / phosphate cotransporter 3
SLC17A2	10246	solute carrier family 17 ( sodium phosphate ) , member 2
SLC17A2	10246	solute carrier family 17 , member 2
UK114	10247	14.5 kDa translational inhibitor protein
UK114	10247	UK114 antigen homolog
UK114	10247	UK14_HUMAN
RPP20	10248	POP7_HUMAN
RPP20	10248	RNaseP protein p20
RPP20	10248	RPP20
RPP20	10248	Ribonuclease P protein subunit p20
RPP20	10248	hPOP7
GLYAT	10249	GLYAT
GLYAT	10249	glycine - N - acyltransferase
CDK9	1025	C - 2K
CDK9	1025	CDC2 - related kinase
CDK9	1025	CDK9
CDK9	1025	CDK9_HUMAN
CDK9	1025	Cell division protein kinase 9
CDK9	1025	Serine / threonine - protein kinase PITALRE
CDK9	1025	cyclin - dependent kinase 9
SRRM1	10250	SRRM1
SRRM1	10250	serine / arginine repetitive matrix 1
SPRY3	10251	SPRY3
SPRY3	10251	SPRY3 SPRY3Y SPRY3 Sprouty homolog 3
SPRY3	10251	SPRY3X
SPRY3	10251	SPY3_HUMAN
SPRY3	10251	Spry - 3
SPRY3	10251	sprouty homolog 3
SPRY1	10252	SPRY1
SPRY1	10252	SPY1_HUMAN
SPRY1	10252	Sprouty homolog 1
SPRY1	10252	Spry - 1
SPRY1	10252	sprouty homolog 1 , antagonist of FGF signaling
SPRY2	10253	SPRY2
SPRY2	10253	SPY2_HUMAN
SPRY2	10253	Sprouty homolog 2
SPRY2	10253	Spry - 2
SPRY2	10253	sprouty homolog 2
STAM2	10254	STAM2
STAM2	10254	signal transducing adaptor molecule 2
STAM2	10254	signal transducing adaptor molecule ( SH3 domain and ITAM motif ) 2
HCGIX	10255	HCG9
HCGIX	10255	HCGIX protein
HCGIX	10255	HLA complex group 9
HCGIX	10255	IX
HCGIX	10255	Q93065
ABCC4	10257	ABCC4
ABCC4	10257	ATP - binding cassette , sub - family C ( CFTR / MRP ) , member 4
ABCC4	10257	ATP - binding cassette , sub - family C , member 4
ABCC4	10257	MOAT - B
ABCC4	10257	MRP / cMOAT - related ABC transporter
ABCC4	10257	MRP4
ABCC4	10257	MRP4_HUMAN
ABCC4	10257	Multi - specific organic anion tranporter - B
ABCC4	10257	Multidrug resistance - associated protein 4
CDKN1A	1026	CAP20
CDKN1A	1026	CDK - interacting protein 1
CDKN1A	1026	CDKN1A
CDKN1A	1026	CDNA_HUMAN
CDKN1A	1026	Cyclin - dependent kinase inhibitor 1
CDKN1A	1026	MDA - 6
CDKN1A	1026	Melanoma differentiation associated protein 6
CDKN1A	1026	cyclin - dependent kinase inhibitor 1A
CDKN1A	1026	p21
CDKN1A	1026	p21 , Cip1
IRLB	10260	IRLB
IRLB	10260	Q14655
IGSF6	10261	DORA
IGSF6	10261	DORA protein precursor
IGSF6	10261	IGSF6
IGSF6	10261	O95976
IGSF6	10261	immunoglobulin superfamily , member 6
SF3B4	10262	Pre - mRNA splicing factor SF3b 49 kDa subunit
SF3B4	10262	S3B4_HUMAN
SF3B4	10262	SAP 49
SF3B4	10262	SAP49
SF3B4	10262	SF3B4
SF3B4	10262	SF3b50
SF3B4	10262	Spliceosome associated protein 49
SF3B4	10262	Splicing factor 3B subunit 4
SF3B4	10262	splicing factor 3b , subunit 4 , 49kDa
DOC-1R	10263	DOC - 1 related protein
DOC-1R	10263	DOC - 1R
DOC-1R	10263	DOC1R
DOC-1R	10263	DOCR_HUMAN
IRX5	10265	IRX - 2A
IRX5	10265	IRX2A
IRX5	10265	IRX5
IRX5	10265	IRX5_HUMAN
IRX5	10265	Iroquois homeobox protein 5
IRX5	10265	Iroquois - class homeodomain protein IRX - 5
IRX5	10265	iroquois homeobox protein 5
RAMP2	10266	CRLR activity - modifying - protein 2
RAMP2	10266	Calcitonin - receptor receptor - activity - modifying - protein 2
RAMP2	10266	Calcitonin - receptor - like receptor - activity - modifying - protein 2
RAMP2	10266	RAMP2
RAMP2	10266	RMP2_HUMAN
RAMP2	10266	Receptor activity - modifying protein 2 precursor
RAMP2	10266	receptor activity modifying protein 2
RAMP2	10266	receptor ( calcitonin ) activity modifying protein 2
RAMP1	10267	CRLR activity - modifying - protein 1
RAMP1	10267	Calcitonin - receptor receptor - activity - modifying - protein 1
RAMP1	10267	Calcitonin - receptor - like receptor - activity - modifying - protein 1
RAMP1	10267	RAMP1
RAMP1	10267	RMP1_HUMAN
RAMP1	10267	Receptor activity - modifying protein 1 precursor
RAMP1	10267	receptor activity modifying protein 1
RAMP1	10267	receptor ( calcitonin ) activity modifying protein 1
RAMP3	10268	CRLR activity - modifying - protein 3
RAMP3	10268	Calcitonin - receptor receptor - activity - modifying - protein 3
RAMP3	10268	Calcitonin - receptor - like receptor - activity - modifying - protein 3
RAMP3	10268	RAMP3
RAMP3	10268	RMP3_HUMAN
RAMP3	10268	Receptor activity - modifying protein 3 precursor
RAMP3	10268	receptor activity modifying protein 3
RAMP3	10268	receptor ( calcitonin ) activity modifying protein 3
ZMPSTE24	10269	CAAX prenyl protease 1 homolog
ZMPSTE24	10269	FAC1_HUMAN
ZMPSTE24	10269	FACE - 1
ZMPSTE24	10269	Farnesylated - proteins converting enzyme 1
ZMPSTE24	10269	Prenyl protein - specific endoprotease 1
ZMPSTE24	10269	STE24
ZMPSTE24	10269	STE24 homolog , yeast
ZMPSTE24	10269	ZMPSTE24
ZMPSTE24	10269	Zinc metalloproteinase Ste24 homolog
ZMPSTE24	10269	zinc metalloproteinase
CDKN1B	1027	CDKN1B
CDKN1B	1027	CDNB_HUMAN
CDKN1B	1027	Cyclin - dependent kinase inhibitor 1B
CDKN1B	1027	Cyclin - dependent kinase inhibitor p27
CDKN1B	1027	KIP1
CDKN1B	1027	cyclin - dependent kinase inhibitor 1B
CDKN1B	1027	p27 , Kip1
CDKN1B	1027	p27Kip1
AKAP8	10270	A kinase anchor protein 8
AKAP8	10270	A kinase ( PRKA ) anchor protein 8
AKAP8	10270	A - kinase anchor protein 8
AKAP8	10270	A - kinase anchor protein 95 kDa
AKAP8	10270	AKA8_HUMAN
AKAP8	10270	AKAP 95
AKAP8	10270	AKAP8
AKAP8	10270	AKAP95
FSTL3	10272	FLRG
FSTL3	10272	FSL3_HUMAN
FSTL3	10272	FSTL3
FSTL3	10272	Follistatin 3
FSTL3	10272	Follistatin - like 3
FSTL3	10272	Follistatin - related gene protein
FSTL3	10272	Follistatin - related protein 3 precursor
FSTL3	10272	follistatin 3
FSTL3	10272	follistatin - like 3
FSTL3	10272	secreted glycoprotein
STUB1	10273	Antigen NY - CO - 7
STUB1	10273	NY - CO - 7
STUB1	10273	O60526
STUB1	10273	STIP1 homology and U - Box containing protein 1
STUB1	10273	STUB1
STAG1	10274	Cohesin subunit SA - 1
STAG1	10274	SA1
STAG1	10274	SA1_HUMAN
STAG1	10274	SCC3 homolog 1
STAG1	10274	STAG1
STAG1	10274	Stromal antigen 1
STAG1	10274	stromal antigen 1
NET1	10276	Guanine nucleotide - exchange factor
NET1	10276	NET1
NET1	10276	NET1A
NET1	10276	Q9UEN6
NET1	10276	neuroepithelial cell transforming gene 1
UBE4B	10277	Homozygously deleted in neuroblastoma - 1
UBE4B	10277	KIAA0684
UBE4B	10277	UB4B_HUMAN
UBE4B	10277	UBE4B
UBE4B	10277	UFD2 homolog , yeast
UBE4B	10277	Ubiquitin conjugation factor E4 B
UBE4B	10277	Ubiquitin - fusion degradation protein 2
UBE4B	10277	ubiquitination factor E4B
EFS	10278	EFS
EFS	10278	EFS_HUMAN
EFS	10278	Embryonal Fyn - associated substrate
EFS	10278	HEFS
EFS	10278	embryonal Fyn - associated substrate
PRSS16	10279	PRSS16
PRSS16	10279	TSSP
PRSS16	10279	TSSP_HUMAN
PRSS16	10279	Thymus - specific serine protease precursor
PRSS16	10279	protease , serine , 16
CDKN1C	1028	CDKN1C
CDKN1C	1028	CDNC_HUMAN
CDKN1C	1028	Cyclin - dependent kinase inhibitor 1C
CDKN1C	1028	Cyclin - dependent kinase inhibitor p57
CDKN1C	1028	KIP2
CDKN1C	1028	cyclin - dependent kinase inhibitor 1C
CDKN1C	1028	p57 , Kip2
CDKN1C	1028	p57KIP2
DSCR4	10281	DCRB
DSCR4	10281	DSCR4
DSCR4	10281	DSR4_HUMAN
DSCR4	10281	Down syndrome critical region gene 4
DSCR4	10281	Down syndrome critical region protein 4
DSCR4	10281	Down syndrome critical region protein B
BET1	10282	BET1
BET1	10282	BET1 homolog
BET1	10282	BET1_HUMAN
BET1	10282	Golgi vesicular membrane trafficking protein p18
BET1	10282	hBET1
SDCCAG10	10283	Antigen NY - CO - 10
SDCCAG10	10283	NY - CO - 10
SDCCAG10	10283	O60529
SDCCAG10	10283	PPIase
SDCCAG10	10283	Peptidyl - prolyl cis - trans isomerase
SDCCAG10	10283	Rotamase
SDCCAG10	10283	SDCCAG10
SDCCAG10	10283	serologically defined colon cancer antigen 10
SAP18	10284	2HOR0202
SAP18	10284	SAP18
SAP18	10284	SP18_HUMAN
SAP18	10284	Sin3 associated polypeptide p18
SAP18	10284	sin3 - associated polypeptide , 18kDa
BCAS2	10286	BCAS2
BCAS2	10286	Breast carcinoma amplified sequence 2
BCAS2	10286	DAM1
BCAS2	10286	O75934
BCAS2	10286	breast carcinoma amplified sequence 2
BCAS2	10286	spliceosome associated protein
RGS19	10287	G - alpha interacting protein
RGS19	10287	GAIP protein
RGS19	10287	GNAI3IP
RGS19	10287	RGS19
RGS19	10287	RGSJ_HUMAN
RGS19	10287	Regulator of G - protein signaling 19
RGS19	10287	regulator of G - protein signalling 19
LILRB2	10288	LILRB2
LILRB2	10288	LIR - 2
LILRB2	10288	Leucocyte immunoglobulin receptor - 2
LILRB2	10288	Leucocyte immunoglobulin - like receptor - 2
LILRB2	10288	O75017
LILRB2	10288	leukocyte immunoglobulin receptor , subfamily B ( with TM and ITIM domains ) , member 2
LILRB2	10288	leukocyte immunoglobulin receptor , subfamily B , member 2
LILRB2	10288	leukocyte immunoglobulin - like receptor , subfamily B ( with TM and ITIM domains ) , member 2
LILRB2	10288	leukocyte immunoglobulin - like receptor , subfamily B , member 2
CDKN2A	1029	CDK4I
CDKN2A	1029	CDKN2
CDKN2A	1029	CDKN2A
CDKN2A	1029	CDN2_HUMAN
CDKN2A	1029	Cyclin - dependent kinase 4 inhibitor A
CDKN2A	1029	MTS1
CDKN2A	1029	Multiple tumor suppressor 1
CDKN2A	1029	cyclin - dependent kinase inhibitor 2A
CDKN2A	1029	melanoma , p16 , inhibits CDK4
CDKN2A	1029	p16 - INK4
CDKN2A	1029	p16 - INK4a
APEG1	10290	APEG - 1
APEG1	10290	APEG1
APEG1	10290	APG1_HUMAN
APEG1	10290	Aortic preferentially expressed protein 1
SF3A1	10291	S3A1_HUMAN
SF3A1	10291	SAP 114
SF3A1	10291	SAP114
SF3A1	10291	SF3A1
SF3A1	10291	SF3a120
SF3A1	10291	Spliceosome associated protein 114
SF3A1	10291	Splicing factor 3 subunit 1
SF3A1	10291	splicing factor 3a , subunit 1 , 120kDa
TNRC3	10292	CAGH3
TNRC3	10292	O15415
TNRC3	10292	TNRC3
TNRC3	10292	trinucleotide repeat containing 3
TRIP	10293	TRAF - interacting protein
TRIP	10293	TRIP
TRIP	10293	TRIP_HUMAN
DNAJA2	10294	Cell cycle progression restoration gene 3 protein
DNAJA2	10294	DJA2_HUMAN
DNAJA2	10294	DNAJA2
DNAJA2	10294	DnaJ homolog , subfamily A , member 2
DNAJA2	10294	DnaJ ( Hsp40 ) homolog , subfamily A , member 2
DNAJA2	10294	DnaJ homolog subfamily A member 2
DNAJA2	10294	Dnj3
DNAJA2	10294	HIRA interacting protein 4
DNAJA2	10294	HIRIP4
BCKDK	10295	kinase , mitochondrial precursor
BCKDK	10295	BCKD - kinase
BCKDK	10295	BCKDHKIN
BCKDK	10295	BCKDK
BCKDK	10295	BCKD_HUMAN
BCKDK	10295	Branched - chain alpha - ketoacid dehydrogenase kinase
BCKDK	10295	[ 3 - methyl - 2 - oxobutanoate dehydrogenase [ lipoamide ] ] kinase , mitochondrial precursor
MAEA	10296	MAEA
MAEA	10296	macrophage erythroblast attacher
APCL	10297	APCL
APCL	10297	APCL protein
APCL	10297	O95996
PAK4	10298	PAK - 4
PAK4	10298	PAK4
PAK4	10298	PAK4_HUMAN
PAK4	10298	Serine / threonine - protein kinase PAK 4
PAK4	10298	p21 ( CDKN1A ) - activated kinase 4
PAK4	10298	p21 - activated kinase 4
TEB4	10299	KIAA0597
TEB4	10299	O60337
ADAR	103	136 kDa double - stranded RNA binding protein
ADAR	103	ADAR
ADAR	103	DRADA
ADAR	103	DSRAD
ADAR	103	DSRA_HUMAN
ADAR	103	Double - stranded RNA - specific adenosine deaminase
ADAR	103	K88DSRBP
ADAR	103	P136
ADAR	103	adenosine deaminase , RNA - specific
CDKN2B	1030	CDKN2B
CDKN2B	1030	CDN5_HUMAN
CDKN2B	1030	Cyclin - dependent kinase 4 inhibitor B
CDKN2B	1030	MTS2
CDKN2B	1030	Multiple tumor suppressor 2
CDKN2B	1030	cyclin - dependent kinase inhibitor 2B
CDKN2B	1030	p14 - INK4b
CDKN2B	1030	p15 , inhibits CDK4
CDKN2B	1030	p15 - INK4b
KATNB1	10300	KATNB1
KATNB1	10300	katanin p80 subunit B 1
KATNB1	10300	katanin p80 ( WD repeat containing ) subunit B 1
DLEU1	10301	DLEU1
DLEU1	10301	Deleted in lymphocytic leukemia 1
DLEU1	10301	LEU1
DLEU1	10301	LEU1_HUMAN
DLEU1	10301	Leukemia associated protein 1
DLEU1	10301	deleted in lymphocytic leukemia , 1
SNAPC5	10302	SNAP19
SNAPC5	10302	SNAPC5
SNAPC5	10302	SNAPc 19 kDa subunit
SNAPC5	10302	SNC5_HUMAN
SNAPC5	10302	small nuclear RNA activating complex , polypeptide 5 , 19kDa
SNAPC5	10302	snRNA activating protein complex 19 kDa subunit
APBB3	10307	ABB3_HUMAN
APBB3	10307	APBB3
APBB3	10307	Amyloid beta A4 precursor protein - binding family B member 3
APBB3	10307	FE65L2
APBB3	10307	Fe65 protein 2
APBB3	10307	Fe65 - like protein 2
APBB3	10307	amyloid beta precursor protein - binding , family B , member 3
APBB3	10307	amyloid beta ( A4 ) precursor protein - binding , family B , member 3
ZNF267	10308	Z267_HUMAN
ZNF267	10308	ZNF267
ZNF267	10308	Zinc finger protein 267
ZNF267	10308	Zinc finger protein HZF2
ZNF267	10308	zinc finger protein 267
UNG2	10309	UNG2
UNG2	10309	UNG2_HUMAN
UNG2	10309	Uracil - DNA glycosylase 2
UNG2	10309	uracil - DNA glycosylase 2
CDKN2C	1031	CDKN2C
CDKN2C	1031	CDKN6
CDKN2C	1031	CDN6_HUMAN
CDKN2C	1031	Cyclin - dependent kinase 4 inhibitor C
CDKN2C	1031	Cyclin - dependent kinase 6 inhibitor
CDKN2C	1031	cyclin - dependent kinase inhibitor 2C
CDKN2C	1031	p18 , inhibits CDK4
CDKN2C	1031	p18 - INK4c
CDKN2C	1031	p18 - INK6
DSCR3	10311	DCRA
DSCR3	10311	DSCR3
DSCR3	10311	DSR3_HUMAN
DSCR3	10311	Down syndrome critical region gene 3
DSCR3	10311	Down syndrome critical region protein 3
DSCR3	10311	Down syndrome critical region protein A
TCIRG1	10312	ATP6N1C
TCIRG1	10312	OC - 116 KDa
TCIRG1	10312	OC116
TCIRG1	10312	Osteoclastic proton pump 116 kDa subunit
TCIRG1	10312	T cell immune response cDNA7 protein
TCIRG1	10312	T - cell immune regulator 1
TCIRG1	10312	T - cell , immune regulator 1 , ATPase , H+ transporting , lysosomal V0 protein a isoform 3
TCIRG1	10312	TCIRG1
TCIRG1	10312	TIRC7
TCIRG1	10312	V - ATPase 116 - kDa isoform a3
TCIRG1	10312	VPP3_HUMAN
TCIRG1	10312	Vacuolar proton translocating ATPase 116 kDa subunit A isoform 3
RTN3	10313	NSP protein II
RTN3	10313	NSP - like protein II
RTN3	10313	NSPL2
RTN3	10313	NSPLII
RTN3	10313	Neuroendocrine - specific protein 2
RTN3	10313	Neuroendocrine - specific protein - like 2
RTN3	10313	RTN3
RTN3	10313	RTN3_HUMAN
RTN3	10313	Reticulon protein 3
RTN3	10313	reticulon 3
LANCL1	10314	LANC protein 1
LANCL1	10314	LANC - like protein 1
LANCL1	10314	LANCL1
LANCL1	10314	LanC lantibiotic synthetase component C 1
LANCL1	10314	LanC lantibiotic synthetase component C - like 1
LANCL1	10314	O43813
LANCL1	10314	SEVENTRANSMEMBRANE - domain protein
GPR66	10316	G protein - coupled receptor 66
GPR66	10316	GPR66
B3GALT5	10317	B3G5_HUMAN
B3GALT5	10317	B3GALT5
B3GALT5	10317	Beta - 1 , 3 - GalTase 5
B3GALT5	10317	Beta - 1 , 3 - galactosyltransferase 5
B3GALT5	10317	Beta - 3 - Gx - T5
B3GALT5	10317	Beta3Gal - T5
B3GALT5	10317	UDP - Gal :beta - GlcNAc beta - 1 , 3 - galactosyltransferase 5
B3GALT5	10317	UDP - Gal :betaGlcNAc beta 1 , 3 - galactosyltransferase , polypeptide 5
B3GALT5	10317	UDP - galactose :beta - N - acetylglucosamine beta - 1 , 3 - galactosyltransferase 5
B3GALT5	10317	b3Gal - T5
TNIP1	10318	HIV - 1 Nef interacting protein
TNIP1	10318	KIAA0113
TNIP1	10318	NAF1_HUMAN
TNIP1	10318	Naf1
TNIP1	10318	Nef - associated factor 1
TNIP1	10318	TNFAIP3 interacting protein 1
TNIP1	10318	TNIP1
TNIP1	10318	VAN
TNIP1	10318	Virion - associated nuclear shuttling protein
TNIP1	10318	hVAN
LAMC3	10319	LAMC3
LAMC3	10319	LMG3_HUMAN
LAMC3	10319	Laminin 12 gamma 3
LAMC3	10319	Laminin gamma - 3 chain precursor
LAMC3	10319	laminin , gamma 3
CDKN2D	1032	CDKN2D
CDKN2D	1032	CDN7_HUMAN
CDKN2D	1032	Cyclin - dependent kinase 4 inhibitor D
CDKN2D	1032	cyclin - dependent kinase inhibitor 2D
CDKN2D	1032	p19 , inhibits CDK4
CDKN2D	1032	p19 - INK4d
ZNFN1A1	10320	DNA - binding protein Ikaros
ZNFN1A1	10320	IKAR_HUMAN
ZNFN1A1	10320	Ikaros
ZNFN1A1	10320	LYF1
ZNFN1A1	10320	Lymphoid transcription factor LyF - 1
ZNFN1A1	10320	ZNFN1A1
ZNFN1A1	10320	zinc finger protein , subfamily 1A , 1
SGP28	10321	CRISP - 3
SGP28	10321	CRISP3
SGP28	10321	CRS3_HUMAN
SGP28	10321	Cysteine - rich secretory protein - 3 precursor
SGP28	10321	SGP28 protein
RAI15	10322	NN8 - 4AG
RAI15	10322	Q13558
RAI15	10322	SMYD family member 5
RAI15	10322	SMYD5
SARCOSIN	10324	KRP1
SARCOSIN	10324	KRP1_HUMAN
SARCOSIN	10324	Kel protein 23
SARCOSIN	10324	Kel - like protein 23
SARCOSIN	10324	Kelch - related protein 1
SARCOSIN	10324	Sarcosin
SIRPB1	10326	SIRP - beta - 1
SIRPB1	10326	SIRPB1
SIRPB1	10326	SRB1_HUMAN
SIRPB1	10326	Signal - regulatory protein beta - 1 precursor
SIRPB1	10326	signal - regulatory protein beta 1
AKR1A1	10327	AKA1_HUMAN
AKR1A1	10327	AKR1A1
AKR1A1	10327	ALR
AKR1A1	10327	Alcohol dehydrogenase
AKR1A1	10327	Aldehyde reductase
AKR1A1	10327	Aldo - keto reductase family 1 member A1
AKR1A1	10327	aldehyde reductase
AKR1A1	10327	aldo - keto reductase family 1 , member A1
NOC4	10328	COX4AL
NOC4	10328	NOC4
NOC4	10328	NOC4_HUMAN
NOC4	10328	Neighbor of COX4
NOC4	10328	neighbor of COX4
TMEM5	10329	TMEM5
TMEM5	10329	transmembrane protein 5
CDKN3	1033	CDI1
CDKN3	1033	CDK2 - associated dual specificity phosphatase
CDKN3	1033	CDK2 - associated dual specificity phosphatase
CDKN3	1033	CDKN3
CDKN3	1033	CDN3_HUMAN
CDKN3	1033	Cyclin - dependent kinase interactor 1
CDKN3	1033	Cyclin - dependent kinase inhibitor 3
CDKN3	1033	Cyclin - dependent kinase interacting protein 2
CDKN3	1033	Kinase associated phosphatase
CDKN3	1033	cyclin - dependent kinase inhibitor 3
TMEM4	10330	TMEM4
TMEM4	10330	transmembrane protein 4
B3GNT3	10331	B3G8_HUMAN
B3GNT3	10331	B3GNT3
B3GNT3	10331	Beta - 1 , 3 - GalTase 8
B3GNT3	10331	Beta - 1 , 3 - galactosyltransferase 8
B3GNT3	10331	Beta - 3 - Gx - T8
B3GNT3	10331	Beta3Gal - T8
B3GNT3	10331	Core 1 extending beta - 1 , 3 - N - acetylglucosaminyltransferase
B3GNT3	10331	Core1 - beta3GlcNAcT
B3GNT3	10331	TMEM3
B3GNT3	10331	UDP - Gal :beta - GlcNAc beta - 1 , 3 - galactosyltransferase 8
B3GNT3	10331	UDP - GlcNAc :betaGal beta - 1 , 3 - N - acetylglucosaminyltransferase 3
B3GNT3	10331	UDP - galactose :beta - N - acetylglucosamine beta - 1 , 3 - galactosyltransferase 8
B3GNT3	10331	b3Gal - T8
CD209L	10332	CD209 antigen
CD209L	10332	CD209 antigen - like
CD209L	10332	CD209L
TLR6	10333	TLR6
TLR6	10333	TLR6_HUMAN
TLR6	10333	Toll receptor 6 precursor
TLR6	10333	Toll - like receptor 6 precursor
TLR6	10333	toll receptor 6
TLR6	10333	toll - like receptor 6
MRVI1	10335	JAW1 - related protein MRVI1A long isoform
MRVI1	10335	MRVI1
MRVI1	10335	Q9Y6F6
MRVI1	10335	murine retrovirus integration site 1 homolog
RNF3	10336	DKFZP547K2416
RNF3	10336	Q8NDP9
RNF3	10336	RNF3
RNF3	10336	ring finger protein 3
H4FFP	10337	H4 histone family , member F , pseudogene
H4FFP	10337	H4FFP
H3FEP	10338	H3 histone family , member E , pseudogene
H3FEP	10338	H3FEP
H2BFO	10339	H2B histone family , member O
H2BFO	10339	H2BFO
CDL1	1034	CDL1
CDL1	1034	Cornelia de Lange syndrome 1
H2BFIP	10340	H2B histone family , member I , pseudogene
H2BFIP	10340	H2BFIP
H2AFFP	10341	H2A histone family , member F , pseudogene
H2AFFP	10341	H2AFFP
TFG	10342	Q92734
TFG	10342	TFG
TFG	10342	TFG protein
TFG	10342	TRK - fused gene
PKDREJ	10343	PKD and REJ homolog
PKDREJ	10343	PKDREJ
PKDREJ	10343	PKDR_HUMAN
PKDREJ	10343	Polycystic kidney disease and receptor for egg jelly related protein precursor
PKDREJ	10343	polycystic kidney disease and REJ
PKDREJ	10343	polycystic kidney disease and REJ - like
PKDREJ	10343	polycystic kidney disease ( polycystin ) and REJ ( sperm receptor for egg jelly homolog , sea urchin )
PKDREJ	10343	polycystic kidney disease ( polycystin ) and REJ ( sperm receptor for egg jelly homolog , sea urchin ) - like
CCL26	10344	CC chemokine IMAC
CCL26	10344	CCL26
CCL26	10344	Eotaxin - 3
CCL26	10344	MIP - 4 - alpha
CCL26	10344	Macrophage inflammatory protein 4 - alpha
CCL26	10344	SCYA26
CCL26	10344	SY26_HUMAN
CCL26	10344	Small inducible cytokine A26 precursor
CCL26	10344	TSC - 1
CCL26	10344	Thymic stroma chemokine - 1
CCL26	10344	chemokine ligand 26
CCL26	10344	chemokine ( C - C motif ) ligand 26
TRDN	10345	TRDN
TRDN	10345	TRDN_HUMAN
TRDN	10345	Triadin
TRDN	10345	triadin
TRIM22	10346	TRIM22
TRIM22	10346	tripartite motif - containing 22
ABCA7	10347	ABCA7
[truncated: 85,723 more rows]
