# Supplementary material for: Consolidating the set of known human protein-protein interactions in preparation for large-scale mapping of the human interactome
Source: Genome Biol. 2005 Apr 15;6(5):R40. doi: 10.1186/gb-2005-6-5-r40 (PMC1175952; doi:10.1186/gb-2005-6-5-r40)
Supplement: Additional File 4 — Final set of 31,609 protein interactions between 7,748 proteins derived from this analysis [file gb-2005-6-5-r40-S4.txt]

CDK7	1022	CKN1	1161	REACTOME
WHIP	56897	HTRA3	94031	ORTHOLOGY
ERCC2	2068	POLR2B	5431	REACTOME
DKC1	1736	MTHFD1	4522	ORTHOLOGY
PSME2	5721	PSMF1	9491	REACTOME
ShrmL	57619	GIPC3	126326	ORTHOLOGY
UGTREL1	10237	SPTLC2L	140911	ORTHOLOGY
BMP2	650	BMP8	656	COCIT
TNFRSF5	958	SYT1	6857	COCIT
ORC1L	4998	UBB	7314	REACTOME
RPL5	6125	RPL29	6159	REACTOME
CD5	921	CD6	923	HPRD COCIT
RPS25	6230	EIF3S10	8661	REACTOME
CGI-59	51631	MXD3	83463	ORTHOLOGY
C1QBP	708	YBX2	51087	ORTHOLOGY
DDB1	1642	MNAT1	4331	REACTOME
STK38	11329	LOC148932	148932	ORTHOLOGY
RPL41	6171	RPL26L1	51121	REACTOME
ALDOB	229	ALDOC	230	ORTHOLOGY
FLJ20275	54874	ATPAF2	91647	ORTHOLOGY
RPS4X	6191	RPS20	6224	REACTOME
RPL9	6133	RPS19	6223	REACTOME
SLC27A4	10999	BRP17	64583	ORTHOLOGY
C6orf32	9750	PIST	57120	ORTHOLOGY
RPS24	6229	RPL13A	23521	REACTOME
ERCC6	2074	POLR2B	5431	REACTOME
RPL8	6132	RPL23A	6147	REACTOME
DGKG	1608	OPA1	4976	COCIT
CARD4	10392	CARD12	58484	COCIT
LGR7	59350	LGR6	59352	COCIT
	14375		19090	REACTOME
RPL18A	6142	RPL41	6171	REACTOME
SERPINC1	462	EIF2B1	1967	ORTHOLOGY
PIK3R1	5295	CD2AP	23607	HPRD
DKFZP564O0463	25879	C15orf12	55272	ORTHOLOGY
NUP214	8021	XPO5	57510	HPRD
HNRPD	3184	HNRPH1	3187	REACTOME
DNMT1	1786	RB1	5925	BIND
ACAA1	30	SQLE	6713	ORTHOLOGY
CR1L	1379	HFL1	3078	COCIT
ACTN4	81	LIM	10611	ORTHOLOGY
NSEP1	4904	CTCF	10664	BIND
LYN	4067	NPHS1	4868	HPRD
FOXA3	3171	FLJ12529	79869	ORTHOLOGY
CPSF4	10898	CPSF1	29894	ORTHOLOGY
SNRPB	6628	SNRPD2	6633	REACTOME
RPL8	6132	RPL13A	23521	REACTOME
ITGB2	3689	PTK2	5747	HPRD
SNRPA	6626	CPSF2	53981	REACTOME
BRCA1	672	LIG3	3980	COCIT
SST	6750	VIP	7432	COCIT
NEDD8	4738	CUL1	8454	COCIT
LBP	3929	PLTP	5360	COCIT
ZFP36L1	677	GSPT2	23708	HPRD
FGR	2268	USP4	7375	COCIT
RPL32	6161	POP4	10775	ORTHOLOGY
CPSF3	51692	SF3b10	83443	REACTOME
ACTN4	81	HNRPF	3185	ORTHOLOGY
PTK2B	2185	PIK3R1	5295	HPRD
HNRPK	3190	U2AF65	11338	REACTOME
P2RY11	5032	P2RY5	10161	COCIT
CKMT2	1160	KIAA0483	23219	ORTHOLOGY
MPI	4351	KIAA1728	85461	ORTHOLOGY
PRKCQ	5588	YWHAG	7532	HPRD
BAT1	7919	ZHX1	11244	BIND
ETFB	2109	PSMD4	5710	ORTHOLOGY
CerCAM	51148	LOC54557	54557	ORTHOLOGY
CBLB	868	PLCG2	5336	HPRD
DSC3	1825	PKP4	8502	HPRD
GRAP2	9402	LAT	27040	BIND HPRD
NUP98	4928	BUB3	9184	ORTHOLOGY
GRB2	2885	KHDRBS1	10657	BIND HPRD COCIT
RPL37A	6168	RPS12	6206	REACTOME
CNGA1	1259	CNGA2	1260	COCIT
HSPC109	51490	LOC130600	130600	ORTHOLOGY
POLR1A	25885	MRPL2	51069	ORTHOLOGY
NFKB2	4791	RELA	5970	COCIT
FOSL2	2355	JUND	3727	ORTHOLOGY
TBL2	26608	KLC2	64837	ORTHOLOGY
SOS1	6654	LAT	27040	HPRD
MGC4767	84274	MGC20727	90956	ORTHOLOGY
PCNAL	5112	TP53	7157	COCIT
DRD5P1	1817	DRD5P2	1818	COCIT
HPRP3P	9129	FLJ10283	55109	ORTHOLOGY
CASP8	841	PICALM	8301	HPRD
HNRPL	3191	NSEP1	4904	REACTOME
RPL26	6154	UBA52	7311	REACTOME
EYA4	2070	NICE-4	9898	ORTHOLOGY
ORC1L	4998	PSMB7	5695	REACTOME
GFAP	2670	MEN1	4221	HPRD
CREB1	1385	EP300	2033	COCIT
DDB1	1642	LCMR1	219541	BIND
CSNK2A2	1459	FBL	2091	ORTHOLOGY
FAU	2197	RPS20	6224	REACTOME
RPL18	6141	RPS4Y	6192	REACTOME
RPL6	6128	RPL11	6135	REACTOME
EIF2S1	1965	EIF3S5	8665	REACTOME
HS3ST2	9956	DCPS	28960	ORTHOLOGY
RPS8	6202	RPS9	6203	REACTOME
CRSP8	9442	EG1	80306	BIND
RAD51	5888	LOC221955	221955	ORTHOLOGY
DKFZP564O0463	25879	FLJ12787	84135	ORTHOLOGY
NPY	4852	PPY	5539	COCIT
GTF2H1	2965	POLR2H	5437	REACTOME
MPI	4351	PGM3	5238	ORTHOLOGY
ARHGAP5	394	RASA1	5921	BIND
IL7	3574	IL15	3600	COCIT
STAT3	6774	TYK2	7297	COCIT
KIAA0020	9933	NS	26354	ORTHOLOGY
PLCG2	5336	PLCB1	23236	COCIT
GTF2F1	2962	POLR2H	5437	REACTOME
HARS	3035	LOC286552	286552	ORTHOLOGY
RPL26	6154	RPS25	6230	REACTOME
CD2BP2	10421	SF3b10	83443	REACTOME
MPI	4351	FLJ32029	283209	ORTHOLOGY
SFRS5	6430	SFRS7	6432	REACTOME
PSMB4	5692	PSMB9	5698	REACTOME
ERCC3	2071	GTF2H2	2966	REACTOME HPRD
KPNA1	3836	NIF3L1	60491	ORTHOLOGY
NACA	4666	PRKAA2	5563	ORTHOLOGY
EBNA1BP2	10969	CRFG	23560	ORTHOLOGY
GCN5L1	2647	MGC2749	79036	ORTHOLOGY
PSMA5	5686	PSME1	5720	REACTOME
PSMC6	5706		348995	COCIT
NCBP2	22916	U5-200KD	23020	REACTOME
PNLIPRP1	5407	PNLIPRP2	5408	COCIT
CCNT1	904	SKP2	6502	HPRD
CD28	940	ITGA4	3676	COCIT
CLPP	8192	CTSR	337990	COCIT
RAB3IL1	5866	FLJ20040	54442	ORTHOLOGY
RBM5	10181	NCBP2	22916	REACTOME
TRGC1	6966	TRG2	7196	COCIT
PLXNA2	5362	KIAA1199	57214	BIND
DHODH	1723	UMPS	7372	ORTHOLOGY
CCNC	892	CCNE1	898	COCIT
FGF6	2251	FGFR1	2260	COCIT
CTPS	1503	TIM50L	92609	ORTHOLOGY
PEX13	5194	PXR1	5830	HPRD
RPL10A	4736	RPL41	6171	REACTOME
RRM2	6241	TXN	7295	REACTOME
CRYBA4	1413	CRYBB2P1	1416	COCIT
A2BP1	54715	RNPC1	55544	ORTHOLOGY
SARS	6301	WHIP	56897	ORTHOLOGY
FAU	2197	RPL24	6152	REACTOME
POLR2B	5431	SEC61A2	55176	ORTHOLOGY
FLJ10377	55131	MGC2835	79039	ORTHOLOGY
WAS	7454		12540	BIND
GTF2H4	2968	HCNP	56949	REACTOME
PECI	10455	BRP17	64583	ORTHOLOGY
HNRPA2B1	3181	SFRS4	6429	REACTOME
PRKCZ	5590	SQSTM1	8878	HPRD
LOC130672	130672	RPS4Y2	140032	ORTHOLOGY
ADA	100	DCK	1633	COCIT
RPL10	6134	RPS14	6208	REACTOME
BRCA1	672	HDAC2	3066	BIND HPRD
IL1R1	3554	PIK3R1	5295	HPRD
CSF3R	1441	GRB2	2885	HPRD
POLR2A	5430	RDBP	7936	REACTOME
ETF1	2107	DNAJB1	3337	ORTHOLOGY
DVL1	1855	SNW1	22938	ORTHOLOGY
RPL18	6141	RPL23	9349	REACTOME
IGF1R	3480	PTPN11	5781	HPRD
RPL11	6135	RPL30	6156	REACTOME
DLG1	1739	GNPNAT1	64841	ORTHOLOGY
CBF2	10153	NOH61	54606	ORTHOLOGY
STAT1	6772	STAT5B	6777	ORTHOLOGY COCIT
SHC1	6464	SNT-1	10818	COCIT
MTATP6	4508	MTATP8	4509	REACTOME
HLA-B	3106	HLA-C	3107	COCIT
TRAF5	7188	TNFRSF11A	8792	HPRD
BYSL	705	FLJ12519	84128	ORTHOLOGY
ALPPL2	251	GUCA1A	2978	COCIT
CDK6	1021	RBL1	5933	COCIT
MAPK3	5595	RPS6KA6	27330	ORTHOLOGY
PFKM	5213	C4orf1	10463	ORTHOLOGY
NFIB	4781	NFIX	4784	COCIT
CDYL	9425	MGC2605	84264	ORTHOLOGY
RPL17	6139	RPL27A	6157	REACTOME
POLR1B	84172	LOC130672	130672	ORTHOLOGY
MADH3	4088	SNW1	22938	HPRD
ABL1	25	PXN	5829	HPRD
MPI	4351	DKFZP564D166	26115	ORTHOLOGY
FNTA	2339	FNTAL1	2340	COCIT
PSMD14	10213	LOC65793	65793	ORTHOLOGY
RPL3	6122	RPL18A	6142	REACTOME
HNRPU	3192	SNRPD2	6633	REACTOME
	17215		17216	REACTOME
ACAT1	38	HMGCR	3156	ORTHOLOGY
MAP3K7	6885	HGS	9146	HPRD
PSMB4	5692	PSMC3	5702	REACTOME
CDK2	1017	KITLG	4254	COCIT
ATP1A3	478	CTSL	1514	ORTHOLOGY
PSMA4	5685	PSMD1	5707	REACTOME
DCC	1630	NCK1	4690	HPRD
RPL6	6128	RPL37	6167	REACTOME
EYA2	2139	CNOT2	4848	ORTHOLOGY
HNRPR	10236	CPSF3	51692	REACTOME
ACY1	95	C20orf126	81572	ORTHOLOGY
CDK4	1019	SAS	6302	COCIT
PDK1	5163	PMM1	5372	ORTHOLOGY
GYS2	2998	FLJ21865	64772	ORTHOLOGY
CASP8	841	FADD	8772	HPRD COCIT
RPL35A	6165	RPLP0	6175	REACTOME
MADH4	4089	HSA275986	55802	HPRD
LHX3	8022	FXR1	8087	ORTHOLOGY
AP1B1	162	RFPL1	5988	COCIT
CAV1	857	PRNP	5621	HPRD
ACVR2	92	ENG	2022	HPRD
MEST	4232	COPG2	26958	COCIT
FANCC	2176	FANCG	2189	COCIT
RPS7	6201	RPL36	25873	REACTOME
IL9	3578	KIT	3815	COCIT
HNRPM	4670	SFRS7	6432	REACTOME
DDX9	1660	SNRP70	6625	REACTOME
GTF2E2	2961	POLR2B	5431	REACTOME
PSMA5	5686	UBB	7314	REACTOME
SSB	6741	CRFG	23560	ORTHOLOGY
NCBP1	4686	RBM8A	9939	HPRD
RTN2	6253	SNX1	6642	ORTHOLOGY
WDR3	10885	TA-WDRP	134430	ORTHOLOGY
RPS3	6188	RPS21	6227	REACTOME
CPSF3	51692	FIP1L1	81608	ORTHOLOGY
RPL5	6125	PUS1	80324	ORTHOLOGY
PSMA5	5686	PSMB9	5698	REACTOME
TARDBP	23435	KCNIP2	30819	ORTHOLOGY
RPL34	6164	SRR	63826	ORTHOLOGY
RPL7A	6130	RPL30	6156	REACTOME
ACTR3	10096	ARPC3B	87171	ORTHOLOGY
GCDH	2639	MAPK3	5595	ORTHOLOGY
EDN3	1908	RET	5979	COCIT
PAH	5053	GSTTLp28	9446	ORTHOLOGY
CD79A	973	PFDN5	5204	COCIT
TNFRSF6	355	CFLAR	8837	COCIT
SFRS1	6426	LSM2	57819	REACTOME
SNRPA	6626	SNRPE	6635	REACTOME
CSTF1	1477	SNRPE	6635	REACTOME
NCBP1	4686	SFRS5	6430	REACTOME
SNRPB2	6629	SNRPD2	6633	REACTOME
CBF2	10153	MGC2835	79039	ORTHOLOGY
NF1	4763	NF2	4771	COCIT
RPL37	6167	RPS9	6203	REACTOME
RPL23A	6147	SUI1	10209	ORTHOLOGY
SNCA	6622	SNCAIP	9627	HPRD
GLO1	2739	SLC27A3	11000	ORTHOLOGY
PSMB5	5693	PSME2	5721	REACTOME
FUS	2521	HNRPU	3192	REACTOME
STK38L	23012	C2orf6	55233	ORTHOLOGY
PCBP1	5093	SFRS9	8683	REACTOME
PRKAA2	5563	STK11	6794	BIND
LSM5	23658	LSM4	25804	HPRD
FYN	2534	SCAP1	8631	HPRD
	12530		268697	REACTOME
HNRPH2	3188	SF3A1	10291	REACTOME
BLM	641	RFC4	5984	HPRD
PCNA	5111	RRAD	6236	COCIT
POLE	5426	STK19	8859	BIND
HLA-C	3107	MICB	4277	COCIT
RPS4X	6191	RPS26	6231	REACTOME
CDKN2B	1030	RB1	5925	COCIT
WDR12	55759	MGC2835	79039	ORTHOLOGY
NFKB1	4790	C20orf1	22974	COCIT
TIAL1	7073	FLJ11806	79882	ORTHOLOGY
EGR3	1960	EGR4	1961	COCIT
GNB2L1	10399	DCTN2	10540	ORTHOLOGY
PCBP1	5093	U2AF65	11338	REACTOME
SIRT4	23409	SIRT3	23410	COCIT
BIRC5	332	SIAH1	6477	ORTHOLOGY
LYN	4067	TYK2	7297	HPRD
RPS3	6188	RPS27	6232	REACTOME
PRIM1	5557	RFC2	5982	REACTOME
TNFRSF5	958	IL15	3600	COCIT
BCL2L1	598	SNCA	6622	HPRD
ITGA7	3679	ITGB1	3688	ORTHOLOGY
FMO5	2330	VPS45A	11311	ORTHOLOGY
CSF3R	1441	STAT3	6774	COCIT
SNRPD3	6634	HYPC	25766	ORTHOLOGY
PSMB4	5692	PSMD13	5719	REACTOME
BCL3	602	NFKB1	4790	ORTHOLOGY
C1QBP	708	FOXA2	3170	ORTHOLOGY
NSEP1	4904	PURA	5813	BIND HPRD
SFRS7	6432	U2AF65	11338	REACTOME
RPL7	6129	RPL22	6146	REACTOME
NCBP1	4686	RBM5	10181	REACTOME
RAD1	5810	RAD17	5884	COCIT
FCGR1A	2209	HCK	3055	HPRD
CASP3	836	CDK2	1017	COCIT
IL2RG	3561	SHB	6461	HPRD
ADAMTS2	9509	ADAMTS7	11173	COCIT
ABCA2	20	ABCA3	21	COCIT
ARSB	411	HEXB	3074	COCIT
MUTYH	4595	RPA1	6117	BIND
MAPK3	5595	STK3	6788	COCIT
SNRP70	6625	TIA1	7072	ORTHOLOGY
SEC61A2	55176	FKSG32	83480	ORTHOLOGY
SNRPG	6637	CGI-110	51639	REACTOME
ABCA3	21	FLJ22087	63897	COCIT
RPL41	6171	RPS19	6223	REACTOME
PSMA5	5686	PSMD3	5709	REACTOME
NR4A1	3164	PSMC5	5705	ORTHOLOGY
RPL3L	6123	METAP1	23173	ORTHOLOGY
CBL	867	LCK	3932	HPRD
EIF5	1983	RPS2	6187	REACTOME
IGHG1	3500	IGHM	3507	COCIT
RPL32	6161	SUI1	10209	ORTHOLOGY
SF3A1	10291	LSM2	57819	REACTOME
CHUK	1147	REL	5966	COCIT
ATP6V0D1	9114	ATP6V1E2	90423	ORTHOLOGY
BAT1	7919	API5	8539	ORTHOLOGY
FGR	2268	WAS	7454	HPRD ORTHOLOGY
GRB2	2885	SYP	6855	COCIT
EXT2	2132	EXTL2	2135	COCIT
NAT5	51126	LOC64172	64172	ORTHOLOGY
ANK2	287	SLC8A1	6546	HPRD
GRB2	2885	NCK1	4690	COCIT
TRAF1	7185	TNFRSF11A	8792	HPRD
METAP1	23173	RPS2L1	86781	ORTHOLOGY
RPL32	6161	RPL14	9045	REACTOME
HMGCR	3156	SREBF2	6721	COCIT
CASP8	841	CASP10	843	COCIT
MDM2	4193	TP73	7161	HPRD COCIT
GLO1	2739	LOC283828	283828	ORTHOLOGY
SF3B3	23450	LUC7A	51747	ORTHOLOGY
RPL26	6154	RPS2	6187	REACTOME
PSMA3	5684	PSMB2	5690	REACTOME COCIT
CD2	914	CD80	941	COCIT
RPS14	6208	SUPT5H	6829	ORTHOLOGY
APEX1	328	POLD1	5424	REACTOME
ERCC4	2072	XPA	7507	REACTOME
GFPT2	9945	GMPPB	29925	ORTHOLOGY
CSRP1	1465	PPT2	9374	ORTHOLOGY
RPL30	6156	RPS24	6229	REACTOME
RPS17	6218	RPL36	25873	REACTOME
GIP	2695	GIPR	2696	COCIT
SFPQ	6421	CSTF2T	23283	ORTHOLOGY
PLCB4	5332	VRK2	7444	ORTHOLOGY
HTATIP2	10553	VLCS-H1	28965	ORTHOLOGY
GFPT1	2673	PSMC2	5701	ORTHOLOGY
NSEP1	4904	DNAJC8	22826	REACTOME
SOX9	6662	WT1	7490	COCIT
ARF1	375	ARF4L	379	COCIT
EIF4E	1977	RPS27	6232	REACTOME
RPL23A	6147	RPS14	6208	REACTOME ORTHOLOGY
CDK2	1017	E2F2	1870	COCIT
GABRA1	2554	HOXA9	3205	ORTHOLOGY
PDK2	5164	ZMPSTE24	10269	ORTHOLOGY
PMM1	5372	PMM2	5373	COCIT
NRAS	4893	SHOC2	8036	HPRD ORTHOLOGY
TCTEL1	6993	FZR1	51343	ORTHOLOGY
EIF4A2	1974	EIF3S5	8665	REACTOME
RAC1	5879	RHO	6010	COCIT
EG1	80306	FLJ32734	146849	ORTHOLOGY
SNRP70	6625	HNRPA0	10949	REACTOME
EDN3	1908	EDNRA	1909	COCIT
OATL1	4943	SYN1	6853	COCIT
RALA	5898	RALBP1	10928	ORTHOLOGY
IGF1R	3480	NEDD4	4734	HPRD
HNRPR	10236	NCBP2	22916	REACTOME
CD7	924	CD24	934	COCIT
RGS2	5997	RGS4	5999	COCIT
C20orf11	54994	FLJ10193	55090	ORTHOLOGY
STOM	2040	SLC2A1	6513	HPRD
ACOX2	8309	BCKDK	10295	ORTHOLOGY
BUB1B	701	BUB3	9184	ORTHOLOGY COCIT
IRS1	3667		29753	BIND
MYC	4609	NDUFS8	4728	ORTHOLOGY
EPHB2	2048	MAPK3	5595	COCIT
PES1	23481	DRIM	27340	ORTHOLOGY
CCND1	595	PCNA	5111	HPRD COCIT
EYA1	2138	CPSF6	11052	ORTHOLOGY
HLA-B	3106	BAT5	7920	COCIT
IL2RB	3560	STAT1	6772	HPRD
MCM3	4172	RPA2	6118	REACTOME
ATP7B	540	FLJ31318	92716	ORTHOLOGY
METAP1	23173	SEC61A2	55176	ORTHOLOGY
HEY1	23462	HEYL	26508	COCIT
RPL5	6125	RPL12	6136	REACTOME ORTHOLOGY
PSMB8	5696	PSMD5	5711	REACTOME
HDAC2	3066	SUV39H1	6839	HPRD
NUP98	4928	SCYL1	57410	ORTHOLOGY
CDC25A	993	PIM1	5292	HPRD
ARRB2	409	PSCD2	9266	HPRD
PRKAR2A	5576	VIL2	7430	BIND
COTL1	23406	LOC90353	90353	ORTHOLOGY
E2F5	1875	SUV39H1	6839	HPRD
PSMB9	5698	P44S10	9861	REACTOME
RPL7	6129	RPS14	6208	REACTOME
FLJ10376	55130	FLJ11767	79645	ORTHOLOGY
NME5	8382	LOC283458	283458	COCIT
ATP5C1	509	ATP5I	521	REACTOME
TARBP2	6895	KIAA1944	121256	ORTHOLOGY
MYC	4609	K-ALPHA-1	10376	HPRD
CYP2C19	1557	CYP2C18	1562	COCIT
	1462	SELP	6403	HPRD
ACTN2	88	FIGNL1	63979	ORTHOLOGY
CTNNB1	1499	TCF1	6927	HPRD
SF3B4	10262	CPSF1	29894	REACTOME
CCR5	1234	CCR8	1237	COCIT
RPS29	6235	SEC61A1	29927	ORTHOLOGY
MLH1	4292	MLH3	27030	BIND COCIT
RPL5	6125	RPL12L3	85824	ORTHOLOGY
IKBKG	8517	BCL10	8915	BIND
RPS29	6235	EIF3S4	8666	REACTOME
PSMA7	5688	PSMB8	5696	REACTOME ORTHOLOGY
YWHAE	7531	NGFRAP1	27018	HPRD
RPL27A	6157	RPS15	6209	REACTOME
SF3B3	23450	CPSF2	53981	REACTOME
NFYC	4802	SF4	57794	ORTHOLOGY
LMO7	4008	PIST	57120	ORTHOLOGY
RPL23A	6147	RPS18	6222	REACTOME ORTHOLOGY
CEBPA	1050	CEBPB	1051	COCIT
MT3	4504	TGIF	7050	COCIT
ANXA5	308	COL2A1	1280	HPRD
MT1B	4490	MT1H	4496	COCIT
CLNS1B	1204	CLNS1A	1207	COCIT
ATM	472	BRCA2	675	COCIT
DLG4	1742	GRIN2C	2905	HPRD
PDHB	5162	KIAA0934	22982	ORTHOLOGY
KIT	3815	SCGF	6320	COCIT
ACTN1	87	FLJ20886	80299	ORTHOLOGY
EIF3S6	3646	RPS12	6206	REACTOME
CKN1	1161	ERCC4	2072	REACTOME
MAPK3	5595	GIT2	9815	ORTHOLOGY
CD19	930	SYK	6850	HPRD
PSMA7	5688	PSMD1	5707	REACTOME
PSMA5	5686	PSMC1	5700	REACTOME
VAV1	7409	GRAP2	9402	COCIT
MAGED1	9500	FLJ20003	54780	ORTHOLOGY
EFEMP1	2202	CRB1	23418	COCIT
GNB5	10681	GNG8	94235	ORTHOLOGY
TIE	7075	TM7SF2	7108	COCIT
SMN1	6606	RPP20	10248	BIND
HSPG2	3339	PLA2G4A	5321	COCIT
BYSL	705	ART-4	28987	ORTHOLOGY
RRM2	6241	UNC84B	25777	ORTHOLOGY
CALM2	805	PHKA2	5256	REACTOME
SFRS7	6432	HEAB	10978	REACTOME
CDK2	1017	MCM2	4171	REACTOME
PGM3	5238	SOD2	6648	COCIT
CGI-18	51008	KIAA1912	114800	ORTHOLOGY
NEDD8	4738	PSMD4	5710	HPRD
HNRPK	3190	NCK2	8440	HPRD
HNRPD	3184	C20orf14	24148	REACTOME
PSMA1	5682	PSMD9	5715	REACTOME
KIAA0020	9933	FLJ10439	54663	ORTHOLOGY
REV3L	5980	MAD2L2	10459	COCIT
HNRPD	3184	SNRPB	6628	REACTOME
RPS17	6218	EIF3S10	8661	REACTOME
BOP1	23246	HSPC031	51388	ORTHOLOGY
	11920		15270	REACTOME
CALM1	801	HSPCA	3320	HPRD
CBL	867	SORBS1	10580	HPRD ORTHOLOGY
SNRPD3	6634	SNRPG	6637	REACTOME
ARHGEF7	8874	DCTN2	10540	COCIT
MDS1	4197	MN1	4330	COCIT
EIF3S7	8664	EIF3S3	8667	REACTOME
CLK2	1196	SFRS10	6434	ORTHOLOGY
SFTPA2	6436	TITF1	7080	COCIT
RPL27A	6157	RPS20	6224	REACTOME
SLC5A6	8884	KIAA1138	57455	ORTHOLOGY
IRS1	3667	PIK3R1	5295	HPRD
RPL18A	6142	UBA52	7311	REACTOME
SNX6	58533	EPI64	83874	ORTHOLOGY
PSMC4	5704	UBB	7314	REACTOME
IL4R	3566	PTPN11	5781	HPRD
SNRPB	6628	CPSF2	53981	REACTOME
RPL17	6139	RPS7	6201	REACTOME
PSMA6	5687	PSMB2	5690	REACTOME ORTHOLOGY COCIT
GNB1	2782	GNG8	94235	ORTHOLOGY
FBLN2	2199	ANAPC11	51529	ORTHOLOGY
CD8A	925	CD8B1	926	HPRD
KDR	3791	SLI	25759	BIND
RPL35A	6165	RPS27	6232	REACTOME
HNRPM	4670	PCF11	51585	REACTOME
AR	367	FOXA1	3169	HPRD
LOH12CR1	118426	IL4I1	259307	ORTHOLOGY
CDH6	1004	CDH10	1008	HPRD
POLR1A	25885	POLR1D	51082	REACTOME
FDPS	2224	HAO1	54363	ORTHOLOGY
MAP2K1IP1	8649	HSPC003	28956	ORTHOLOGY
KIAA1028	23097	LCMR1	219541	BIND
FAU	2197	RPS8	6202	REACTOME
POLR2F	5435	FLJ11838	79717	ORTHOLOGY
LOC51042	51042	FLJ10613	54552	ORTHOLOGY
RPS17	6218	RPL35	11224	REACTOME
LAMP2	3920	LGALS3	3958	COCIT
FAU	2197	RPS4Y	6192	REACTOME
PSMC4	5704	PSMD8	5714	REACTOME ORTHOLOGY
CDK5R1	8851	RRP40	51010	COCIT
IL4	3565	JAK2	3717	COCIT
ETFB	2109	FLJ34278	283470	ORTHOLOGY
RPL13	6137	RPL39	6170	REACTOME
LYN	4067	PTPN6	5777	HPRD
BCL6	604	PRDM1	639	COCIT
TOP3A	7156	RNASEH2A	10535	ORTHOLOGY
CTNNB1	1499	DLG1	1739	HPRD
RPL19	6143	RPS12	6206	REACTOME
FTH1	2495	KPNA3	3839	ORTHOLOGY
CTBP1	1487	ELK3	2004	HPRD
CFL1	1072	MPD1	4347	COCIT
PNMT	5409	KLHL8	57563	ORTHOLOGY
KCNA1	3736	RGS19IP1	10755	ORTHOLOGY
GADD45A	1647	POLE3	54107	ORTHOLOGY
BOP1	23246	FLJ10359	55127	ORTHOLOGY
RPL34	6164	RPL36	25873	REACTOME
ICAM1	3383	SELL	6402	COCIT
LGALS1	3956	PAPPA	5069	COCIT
SF3B4	10262	SF3A1	10291	REACTOME
NR5A2	2494	SSB4	92369	ORTHOLOGY
RPL27	6155	RPL32	6161	REACTOME
REQ	5977	C14orf4	64207	ORTHOLOGY
PRLR	5618	PTPN11	5781	HPRD
IFNA4	3441	IFNA7	3444	COCIT
EIF1A	1964	RPL19	6143	REACTOME
RPL15	6138	RPL35A	6165	REACTOME
RDX	5962	TSC1	7248	BIND
PPP2CA	5515	PPP2R2B	5521	ORTHOLOGY
FUS	2521	PCBP2	5094	REACTOME
PSMB7	5695	PSME3	10197	REACTOME
E2F4	1874	RBL2	5934	COCIT
DKC1	1736	FLJ10359	55127	ORTHOLOGY
RFX3	5991	RFX4	5992	HPRD
CCNB1	891	GADD45G	10912	HPRD
STAT5A	6776	STAT5B	6777	HPRD ORTHOLOGY COCIT
HSPA1B	3304	HSPA1L	3305	COCIT
MEP1A	4224	MEP1B	4225	HPRD COCIT
RPL4	6124	RPS3	6188	REACTOME ORTHOLOGY
FAT	2195	SLC27A4	10999	COCIT
ACACB	32	ACOX1	51	ORTHOLOGY
ATP5A1	498	ATP5G1	516	REACTOME
PSMB9	5698	PSMD1	5707	REACTOME
HNRPL	3191	HEAB	10978	REACTOME
RPL21	6144	RPS24	6229	REACTOME
HIST1H3H	8357		51788	BIND
CUL5	8065	CUL4B	8450	COCIT
JUP	3728	PTPN14	5784	HPRD
BTF3	689	PRKAA2	5563	ORTHOLOGY
RPL10A	4736	RPL3L	6123	REACTOME ORTHOLOGY
ERCC2	2068	KIAA1463	57609	ORTHOLOGY
CSTF2	1478	HNRPR	10236	REACTOME
ICT1	3396	LARS2	23395	ORTHOLOGY
ERBB3	2065	PTK2	5747	HPRD
SPARCL1	8404	FLJ10826	55239	ORTHOLOGY
RPS15A	6210	TRUB1	142940	ORTHOLOGY
	14105	HSU53209	29896	BIND
RPL12	6136	RPL37	6167	REACTOME
KIF23	9493	RACGAP1	29127	ORTHOLOGY
VIM	7431	YWHAZ	7534	HPRD
PRIM1	5557	GRAP2	9402	COCIT
STAT3	6774	H11	26353	ORTHOLOGY
NPM1	4869	FLJ10193	55090	BIND
RTN1	6252	EHD4	30844	ORTHOLOGY
CSTF2T	23283	C1orf6	56893	ORTHOLOGY
EIF4B	1975	RPS20	6224	REACTOME
ADCY5	111	FEM1B	10116	ORTHOLOGY
RASGRF1	5923	WEE1	7465	COCIT
AIRE	326	CREBBP	1387	BIND
RPL10A	4736	RPS8	6202	REACTOME
GJA8	2703	TJP1	7082	HPRD
CDH1	999	LOC284393	284393	ORTHOLOGY
TARDBP	23435	MYEF2	50804	ORTHOLOGY
BMX	660	CAV1	857	HPRD
RPL31	6160	RPL32	6161	REACTOME
APC	324	MAPRE1	22919	HPRD
GTF2E1	2960	POLR2E	5434	REACTOME
ZNF198	7750	ACTR3	10096	ORTHOLOGY
IL12RB2	3595	STAT4	6775	HPRD
RPS2	6187	RPS28	6234	REACTOME
RHO	6010	SAG	6295	HPRD
CD33	945	PF4	5196	COCIT
RARA	5914	THRA	7067	COCIT
DDX1	1653	HNRPK	3190	BIND
ACTN4	81	FLJ20886	80299	ORTHOLOGY
ACACA	31	FLJ38866	124359	ORTHOLOGY
RPL26	6154	RPS4X	6191	REACTOME ORTHOLOGY
SRY	6736	ZFX	7543	COCIT
PPP4C	5531	DCTN2	10540	ORTHOLOGY
ORC4L	5000	MCM10	55388	BIND
HDAC1	3065	HDAC5	10014	COCIT
SMAP-5	81555	ABHD3	171586	ORTHOLOGY
CTSB	1508	HPRT1	3251	ORTHOLOGY
SMC1L1	8243	SFRS9	8683	REACTOME
DRD4	1815	NCK1	4690	BIND HPRD
BTF3	689	PXF	5824	ORTHOLOGY
TRAF6	7189	USP7	7874	HPRD
TPM3	7170	TPM4	7171	ORTHOLOGY
POLR2A	5430	RPL10L	140801	ORTHOLOGY
BMP5	653	GDF5	8200	COCIT
ARR3	407	ARRB2	409	COCIT
EGR1	1958	NAB1	4664	COCIT
SNCG	6623	SRPK2	6733	COCIT
SIAH2	6478	SCRIB	23513	ORTHOLOGY
IL2	3558	IL2RA	3559	HPRD
AGT	183	MEP1A	4224	HPRD
SACM2L	6293	CAB2	93210	ORTHOLOGY
CSTP1	1480	CSTP2	1481	COCIT
IGFBP3	3486	TF	7018	HPRD
UBTF	7343	POLR1D	51082	REACTOME
GTF2H4	2968	RPA2	6118	REACTOME
MCM5	4174	FLJ13081	79892	ORTHOLOGY
HRASP	3266	PIK3R1	5295	HPRD
PPP2R1B	5519	MDS026	55844	ORTHOLOGY
FOXG1B	2290	HOXB9	3219	ORTHOLOGY
EGFR	1956	SOS1	6654	HPRD
CCNA2	890	CDC25B	994	REACTOME
FBL	2091	PIN4	5303	HPRD
EIF1A	1964	RPL30	6156	REACTOME
RPLP0	6175	RPL23	9349	REACTOME
HIBCH	26275	BRP17	64583	ORTHOLOGY
CGI-125	51003	EG1	80306	BIND
NR4A1	3164	MAP2K6	5608	ORTHOLOGY
PSMD4	5710	RPS27A	6233	REACTOME
ITGAV	3685	PTK2	5747	HPRD
CCND1	595	CDKN1B	1027	HPRD COCIT
APOB	338	LIPC	3990	HPRD
SNAPC3	6619	POLR3F	10621	REACTOME
CBL	867	PIK3R1	5295	HPRD
HDAC2	3066	DEK	7913	HPRD
CD47	961	FCER2	2208	COCIT
ACO1	48	NFKB2	4791	ORTHOLOGY
ARPC4	10093	ACTR2	10097	ORTHOLOGY
RPS5	6193	RPL10L	140801	ORTHOLOGY
PML	5371	SP1	6667	HPRD
TOB2	10766	BTG4	54766	COCIT
TNFRSF7	939	TNFSF7	970	COCIT
EVPL	2125	PTPN1	5770	COCIT
CDKN1B	1027	CCNA1	8900	BIND
GAPD	2597	UBE2A	7319	ORTHOLOGY
GAS41	8089	DMAP1	55929	ORTHOLOGY
PLK	5347	PSMA5	5686	HPRD
ACVR1B	91	TDGF1	6997	HPRD
RPS19	6223	RPL39L	116832	REACTOME
RPL41	6171	RPS26	6231	REACTOME
ADH1A	124	FLJ34278	283470	ORTHOLOGY
ELAVL2	1993	CUGBP1	10658	ORTHOLOGY
TAF10	6881	LOC135763	135763	ORTHOLOGY
EGF	1950	SRC	6714	COCIT
RPL11	6135	RPS29	6235	REACTOME
HNRPH1	3187	SF3b10	83443	REACTOME
TNFRSF10C	8794	TNFRSF10A	8797	COCIT
ITGAX	3687	ITGB4	3691	COCIT
POLD1	5424	RFC5	5985	REACTOME
MSX1	4487	MSX2	4488	HPRD
RPL8	6132	RPS28	6234	REACTOME
PHGDH	26227	PSA	29968	ORTHOLOGY
MADH3	4088	TFE3	7030	HPRD
DMAP1	55929	FLJ14627	84900	ORTHOLOGY
HTATIP2	10553	SLC27A5	10998	ORTHOLOGY
CDH1	999	RPL12L3	85824	ORTHOLOGY
GRB2	2885	BLNK	29760	HPRD
RPL39	6170	RPL26L1	51121	REACTOME
RPLP0	6175	RPS29	6235	REACTOME
KIR2DL2	3803	KIR2DS2	3807	COCIT
U2AF1RS1	7904	SLU7	10569	ORTHOLOGY
PLCB2	5330	MAP2K6	5608	HPRD
GTF2F2	2963	SSRP1	6749	REACTOME
PHKG1	5260	PYGM	5837	REACTOME
ADAMTS3	9508	ADAMTS7	11173	COCIT
MSK4	4444	MSK31	4466	COCIT
RPLP1	6176	RPS29	6235	REACTOME
EIF3S6	3646	RPS4Y	6192	REACTOME
MAPK8IP3	23162	C10orf2	56652	ORTHOLOGY
EIF4E	1977	SNRPF	6636	REACTOME
PDE6A	5145	PDE6B	5158	COCIT
MAP3K7IP2	23118	MIZF	25988	ORTHOLOGY
PSMB4	5692	PSME1	5720	REACTOME
CHAF1B	8208	MAPKAPK2	9261	COCIT
MTHFD1	4522	EIF5A2	56648	ORTHOLOGY
ALB	213	PRB3	5544	HPRD
SFRS6	6431	SNRPD1	6632	REACTOME
BGLAP	632	CEACAM1	634	COCIT
APP	351	SHC1	6464	HPRD
FLJ20071	54808	C20orf118	140711	ORTHOLOGY
SNRPA	6626	SFRS9	8683	REACTOME
MARCKS	4082	PRKCA	5578	COCIT
SERPINC1	462	NR1H2	7376	ORTHOLOGY
RALB	5899	RALBP1	10928	ORTHOLOGY
NCAM1	4684	PTK2	5747	HPRD
GRIK3	2899	GRIN2B	2904	COCIT
GTF3A	2971	RPC5	55718	REACTOME
ACVR1B	91	AP2B1	163	ORTHOLOGY
RPL12	6136	RPL19	6143	REACTOME
KIAA0363	23148	FKSG17	83955	ORTHOLOGY
CD9	928	PTGFRN	5738	HPRD
MSX2	4488	MAGED1	9500	HPRD
KLF5	688	GTF2E2	2961	HPRD
EIF4E	1977	RPS24	6229	REACTOME
EIF5	1983	RPS15A	6210	REACTOME
CPN2	1370	CPNE1	8904	COCIT
ANPEP	290	CD58	965	COCIT
ESR1	2099	EIF3S2	8668	BIND
CSTF1	1477	HNRPR	10236	REACTOME
SF3A3	10946	SF3B1	23451	REACTOME
AR	367	GSN	2934	HPRD
SORBS1	10580	PEF	23578	ORTHOLOGY
PRPF4	9128	LSM2	57819	REACTOME
TP53	7157	YY1	7528	BIND
EYA1	2138	PTBP2	58155	ORTHOLOGY
SNRPD2	6633	SMC1L1	8243	REACTOME
CCNT2	905	POLR2L	5441	REACTOME
POLR2A	5430	ELL	8178	REACTOME
SPF30	10285	U5-200KD	23020	HPRD
IL3	3562	USP4	7375	COCIT
TGFB2	7042	TGFBR2	7048	HPRD COCIT
RPL10A	4736	RPL6	6128	REACTOME
SNRPF	6636	LSM2	57819	REACTOME
LMO2	4005	RBBP8	5932	BIND
RPL11	6135	LOC130672	130672	ORTHOLOGY
GJA1	2697	S100A1	6271	HPRD
RPS10	6204	RPS28	6234	REACTOME
PSMB9	5698	PSMC3	5702	REACTOME
KRT18	3875	PNN	5411	HPRD
GCLM	2730	NFE2L2	4780	COCIT
GRSF1	2926	LIM	10611	ORTHOLOGY
N6AMT1	29104	MGC10120	282991	ORTHOLOGY
EIF4B	1975	RPS6	6194	REACTOME
IL10	3586	LIF	3976	COCIT
CCBP2	1238	CCR9	10803	COCIT
HCK	3055	LYN	4067	COCIT
B2M	567	HLA-C	3107	BIND
RPS2	6187	RPS3	6188	REACTOME
PFKM	5213	PKLR	5313	ORTHOLOGY
NR6A1	2649	KIFC3	3801	ORTHOLOGY
	1462	TNR	7143	HPRD
HNRPH2	3188	DDX38	9785	REACTOME
KIAA0937	23220	KIAA0674	23307	ORTHOLOGY
PSMB3	5691	UBA52	7311	REACTOME
CUL5	8065	SOCS1	8651	HPRD
PCNA	5111	PTMA	5757	HPRD
RPL29	6159	RPS16	6217	REACTOME
	18393		56452	REACTOME
S100A3	6274	S100A6	6277	COCIT
TIAL1	7073	HYPC	25766	ORTHOLOGY
DAXX	1616	TGFBR2	7048	HPRD
RPL4	6124	RPL22	6146	REACTOME
NR1I2	8856	NR1I3	9970	COCIT
CTSL2	1515	PIST	57120	ORTHOLOGY
EIF5	1983	EIF3S9	8662	REACTOME ORTHOLOGY
HNRPM	4670	SFRS11	9295	REACTOME
C4B	721	RBMS2	5939	COCIT
PSCD3	9265	MAN1A2	10905	ORTHOLOGY
CDYL	9425	BRP17	64583	ORTHOLOGY
PSMA3	5684	PSMD12	5718	REACTOME
BCAT1	586	NDUFAB1	4706	ORTHOLOGY
NUMA1	4926	PIM1	5292	HPRD
ACTN1	87	FOXA3	3171	ORTHOLOGY
C3	718	HF1	3075	HPRD
GKP3	2713	MGC4171	79153	ORTHOLOGY
FLJ12089	79603	LOC91012	91012	ORTHOLOGY
CLPX	10845	HSPC135	29083	ORTHOLOGY
RPL10A	4736	RPS9	6203	REACTOME
EPOR	2057	ZAP70	7535	HPRD
CDK4	1019	MCM2	4171	BIND
FBLN2	2199	FBN1	2200	HPRD
CIR	9541	PPIL4	85313	ORTHOLOGY
GSN	2934	VDAC1	7416	HPRD
PPP3CA	5530	SES2	83667	ORTHOLOGY
HNRPU	3192	SF3B1	23451	REACTOME
TRAF1	7185	TRAF6	7189	COCIT
NTRK1	4914	SNT-1	10818	HPRD
RPL28	6158	RPL41	6171	REACTOME
IGF1R	3480	INS	3630	HPRD
SH3GL1	6455	DKFZP564O243	25864	ORTHOLOGY
MPP3	4356	LIN7A	8825	ORTHOLOGY
SFRS9	8683	HNRPR	10236	REACTOME
PSMC4	5704	PSMD7	5713	REACTOME ORTHOLOGY
GAP43	2596	POU1F1	5449	COCIT
UMPS	7372	DENR	8562	ORTHOLOGY
MBD1	4152	MBD4	8930	COCIT
MYC	4609	TFRC	7037	COCIT
SF3B4	10262	CPSF3	51692	REACTOME
AREG	374	EGFR	1956	HPRD COCIT
RPL8	6132	RPL32	6161	REACTOME
HSPA8	3312	PSMD2	5708	ORTHOLOGY
HNRPA2B1	3181	SFRS5	6430	REACTOME
IFI35	3430	NMI	9111	BIND HPRD
	81674		83503	REACTOME
SFRS1	6426	SF3A3	10946	REACTOME
GFPT1	2673	BCKDK	10295	ORTHOLOGY
POLR2H	5437	SUPT4H1	6827	REACTOME
RPLP0	6175	RPS15	6209	REACTOME
PEX14	5195	PXF	5824	HPRD
BLR1	643	IL8RB	3579	COCIT
EYA1	2138	SIX1	6495	ORTHOLOGY
CCR1	1230	CCL8	6355	COCIT
FGF8	2253	FGFR3	2261	HPRD
SMARCA1	6594	SMARCA2	6595	ORTHOLOGY
COL1A2	1278	DCN	1634	HPRD
CDK2	1017	MCM5	4174	REACTOME
EIF3S9	8662	M9	27335	REACTOME
FLT1	2321	TEK	7010	COCIT
PPP4R1	9989	PTPN21	11099	COCIT
RPL9	6133	RPL22	6146	REACTOME
SFRS2	6427	PCF11	51585	REACTOME
NME1	4830	RB1	5925	COCIT
EFEMP1	2202	USH1C	10083	COCIT
RPS3A	6189	RPS24	6229	REACTOME
ESRRB	2103	PSMC5	5705	ORTHOLOGY
ACTN2	88	SF3A1	10291	ORTHOLOGY
PCNA	5111	TOP2A	7153	ORTHOLOGY
PSMD8	5714	UBA52	7311	REACTOME
BIRC4	331	CASP9	842	BIND HPRD
RPS15	6209	EIF3S4	8666	REACTOME
SFRS2	6427	SF3A2	8175	REACTOME
MYH10	4628	HMG4L	128872	ORTHOLOGY
PSMA6	5687	MGC26605	143471	ORTHOLOGY
YWHAZ	7534	KIF1C	10749	HPRD
SSH3BP1	10006	DKFZP761L0424	56243	ORTHOLOGY
COL4A6	1288	FBLN2	2199	HPRD
PSMB3	5691	PSMD3	5709	REACTOME
ETFA	2108	ETFDH	2110	ORTHOLOGY
CEBPB	1051	IL6	3569	COCIT
PSMA6	5687	PSME1	5720	REACTOME
POLR2B	5431	RPS2L1	86781	ORTHOLOGY
ETFB	2109	VLCS-H1	28965	ORTHOLOGY
EIF2AK4	27104	LOC57038	57038	ORTHOLOGY
RPL17	6139	RPL18A	6142	REACTOME
PSMA1	5682	UBB	7314	REACTOME
MSTP028	83892	PDIP1	253980	ORTHOLOGY
STX1A	6804	SNAP29	9342	ORTHOLOGY
DCT	1638	CRIM1	51232	ORTHOLOGY
PSMD4	5710	PSME1	5720	REACTOME
SARM	23098	TRN2	30000	ORTHOLOGY
POLR2K	5440	METTL3	56339	REACTOME
CALCR	799	RAMP3	10268	COCIT
SNX5	27131	EPI64	83874	ORTHOLOGY
KIAA1109	84162	CD109	135228	ORTHOLOGY
RPL4	6124	RPL9	6133	REACTOME
POLE	5426	RFC5	5985	REACTOME
PRSS11	5654	BCKDK	10295	ORTHOLOGY
EGR1	1958	WT1	7490	COCIT
TCTEL1	6993	LOC116211	116211	ORTHOLOGY
TNFRSF5	958	IL8	3576	COCIT
MTIF2	4528	NME2	4831	ORTHOLOGY
DKFZP761L0424	56243	ING5	84289	ORTHOLOGY
RPL27A	6157	RPL39L	116832	REACTOME
RPS25	6230	EIF3S3	8667	REACTOME
RPL35A	6165	RPS3A	6189	REACTOME
BIRC3	330	TRAF1	7185	HPRD
RPL31	6160	RPS3	6188	REACTOME
ARF1	375	PSCD2	9266	COCIT
RAPSN	5913	WASF2	10163	ORTHOLOGY
NCBP1	4686	POLR2A	5430	REACTOME
SNRPE	6635	SF3B2	10992	REACTOME
AKT1	207	TCL6	27004	HPRD
SUPT5H	6829	SUPT6H	6830	COCIT
SIAH1	6477	ARPC4	10093	ORTHOLOGY
CTNND2	1501	PSEN1	5663	BIND
CRYAB	1410	HSPB2	3316	ORTHOLOGY
RPL12	6136	RPS26	6231	REACTOME
PSMD11	5717	P44S10	9861	REACTOME ORTHOLOGY
MEIS2	4212	CITED2	10370	COCIT
ESR1	2099		12034	BIND
NCALD	83988	RPLP0P2	113157	ORTHOLOGY
PLCG1	5335	ZAP70	7535	HPRD
CENPA	1058	KIF2C	11004	COCIT
DLGAP2	9228	AHCYL1	10768	ORTHOLOGY
CPSF4	10898	PAPOLG	64895	ORTHOLOGY
BAG1	573	PDGFRB	5159	HPRD
ORC2L	4999	RPA1	6117	REACTOME
ACACA	31	CPGL2	84735	ORTHOLOGY
COX11	1353	SCO1	6341	COCIT
C20orf45	51012	FLJ10569	55174	ORTHOLOGY
TNFRSF10A	8797	CFLAR	8837	COCIT
DKC1	1736	FLJ11149	55312	ORTHOLOGY
IGF2	3481	IGF2R	3482	HPRD COCIT
FHL2	2274	ZNF18	7566	ORTHOLOGY
CD34	947	CRKL	1399	HPRD
NFKB2	4791	SYT1	6857	COCIT
PRODH	5625	AIT	160728	ORTHOLOGY
ATM	472	FRAP1	2475	COCIT
ACATE2	23597	P5CR2	29920	ORTHOLOGY
CEBPA	1050	HNF4A	3172	COCIT
CSTF2T	23283	PSP1	55269	ORTHOLOGY
GADD45A	1647	PPP1R15A	23645	COCIT
PET112L	5188	FLJ10989	55278	ORTHOLOGY
STX16	8675	TRIP10	9322	ORTHOLOGY
BMPR1A	657	GDF9	2661	HPRD
SNRPD3	6634	CPSF2	53981	REACTOME
PSMB7	5695	PSMB9	5698	REACTOME
RPL3L	6123	RPL28	6158	REACTOME
ACTB	60	PFN1	5216	HPRD
FOXO1A	2308	MLLT7	4303	COCIT
DNASE1	1773	RNASE1	6035	COCIT
NHP2L1	4809	SF3B1	23451	REACTOME
NTRK1	4914	NTRK3	4916	COCIT
CSNK2A2	1459	FOS	2353	HPRD
GHR	2690	STAT5B	6777	HPRD
BPAG1	667	ERBB2IP	55914	HPRD
RNPC2	9584	FLJ20291	54883	ORTHOLOGY
AR	367	NR3C1	2908	HPRD
CD28	940	GRB2	2885	BIND HPRD COCIT
RPL30	6156	RPS4X	6191	REACTOME
AKT1	207	EGF	1950	COCIT
C3	718	MCP	4179	HPRD
ERCC3	2071	TP53	7157	HPRD COCIT
SRPK1	6732	GTPBP2	54676	ORTHOLOGY
HOMER1	9456	CACNG3	10368	ORTHOLOGY
RPA3	6119	XPC	7508	REACTOME
RTN2	6253	EHD1	10938	ORTHOLOGY
CRSP3	9439	EG1	80306	BIND
ADH1A	124	SLC27A4	10999	ORTHOLOGY
PDE4C	5143	PDE7A	5150	COCIT
GAB1	2549	GRAP2	9402	HPRD
EYA3	2140	SIX4	51804	ORTHOLOGY
SFRS3	6428	SF3B2	10992	REACTOME
TNFSF5	959	IL4	3565	COCIT
RPL3L	6123	RPS25	6230	REACTOME
PPP1R14B	26472	FLJ14810	84929	ORTHOLOGY
HNRPA0	10949	HEAB	10978	REACTOME
DDX18	8886	BOP1	23246	ORTHOLOGY
RPL28	6158	RPL29	6159	REACTOME
ALDH1A1	216	ALDH1B1	219	COCIT
RPL12	6136	RPL31	6160	REACTOME
B2M	567	LILRB1	10859	BIND
SFRS2	6427	SNRPB2	6629	REACTOME
ACACB	32	CDYL	9425	ORTHOLOGY
EFNB1	1947	EPHB2	2048	HPRD
PACSIN3	29763	PACSIN1	29993	HPRD
HNRPH2	3188	SF3B2	10992	REACTOME
EPHA2	1969	PIK3R1	5295	HPRD
PBX2	5089	ZMYND1	64754	BIND
MT1K	4499	MT1X	4501	COCIT
RPL18A	6142	RPS16	6217	REACTOME
KIF23	9493	AQR	9716	ORTHOLOGY
FDX1	2230	CYCS	54205	HPRD
TP53	7157	TAF1B	9014	HPRD
ETS2	2114	FOS	2353	HPRD
PSMA2	5683	PSMD12	5718	REACTOME
CBL	867	HMBS	3145	COCIT
C15orf12	55272	CIRH1A	84916	ORTHOLOGY
RPL17	6139	RPS5	6193	REACTOME
GTF2A1	2957	GTF2H4	2968	REACTOME
JAK2	3717	STAM2	10254	HPRD
RPL35A	6165	RPS6	6194	REACTOME
CRNKL1	51340	MGC26610	133690	ORTHOLOGY
NET1	10276	DRIM	27340	ORTHOLOGY
ATP2A1	487	IRS1	3667	HPRD
T54	27238	PPIL4	85313	ORTHOLOGY
RPL30	6156	RPLP1	6176	REACTOME
PCBP2	5094	SFRS5	6430	REACTOME
HARS	3035	NME3	4832	ORTHOLOGY
MAPKAPK2	9261	ARPC5	10092	BIND
PSMB10	5699	PSMD7	5713	REACTOME
DNAJB2	3300	DNAJB6	10049	COCIT
RPL7	6129	RPS16	6217	REACTOME
PITX2	5308	ZIC3	7547	COCIT
GRAP	10750	NAV1	89796	ORTHOLOGY
KRT6A	3853	KRT6B	3854	COCIT
CD63	967	ICAM3	3385	COCIT
BTC	685	EGF	1950	COCIT
CPT2	1376	MBTPS2	51360	ORTHOLOGY
ACOX1	51	CCBL1	883	ORTHOLOGY
RPS3	6188	WBSCR1	7458	REACTOME
ETFB	2109	KIAA0934	22982	ORTHOLOGY
MOCS3	27304	MGC2668	81605	ORTHOLOGY
RHAG	6005	MGC2605	84264	ORTHOLOGY
HLA-B	3106	HLA-G	3135	COCIT
ARHGAP1	392	KNS2	3831	ORTHOLOGY
NRG1	3084	NRG2	9542	COCIT
SFRS2	6427	SF3b10	83443	REACTOME
FYN	2534	PECAM1	5175	HPRD
HNRPC	3183	SFRS4	6429	REACTOME
CDKN1A	1026	CDKN2A	1029	COCIT
CHUK	1147	TNFRSF1A	7132	HPRD
RFC1	5981	RPA2	6118	REACTOME
KPNA1	3836	SORBS1	10580	ORTHOLOGY
OPN1SW	611	IL7	3574	COCIT
CTNNB1	1499	TCF7L2	6934	HPRD COCIT
SNRPE	6635	SF3B1	23451	REACTOME
LPL	4023	PNLIP	5406	COCIT
AP2B1	163	AP1G2	8906	ORTHOLOGY
RPL32	6161	RPS27	6232	REACTOME
POLE2	5427	RPA3	6119	REACTOME
FLJ11149	55312	DJ37E16.5	57026	ORTHOLOGY
NUP98	4928	AMMECR1	9949	ORTHOLOGY
PEF	23578	LOC253071	253071	ORTHOLOGY
ITIH4	3700	ERVWE1	30816	COCIT
CCND3	896	CDK6	1021	REACTOME BIND HPRD COCIT
PSMA2	5683	PSMD1	5707	REACTOME
RPL32	6161	RPS21	6227	REACTOME
MAP3K5	4217	MAP2K4	6416	COCIT
FXR1	8087	NCK2	8440	ORTHOLOGY
RPS5	6193	EIF3S8	8663	REACTOME
CYP4F11	57834	MGC29667	143686	ORTHOLOGY
RPL4	6124	RPL19	6143	REACTOME ORTHOLOGY
ESRRG	2104	CLECSF1	10143	ORTHOLOGY
PRPF4	9128	SFRS11	9295	REACTOME
PSMC6	5706	PSMD14	10213	ORTHOLOGY
DBT	1629	DLD	1738	REACTOME
HNRPA0	10949	U2AF65	11338	REACTOME
CIR	9541	FLJ20291	54883	ORTHOLOGY
WARS	7453	MGC2776	80746	ORTHOLOGY
PRLR	5618	ZAP70	7535	HPRD
SF3B2	10992	U5-200KD	23020	REACTOME
HEAB	10978	CSTF2T	23283	ORTHOLOGY
RPS12	6206	RPS23	6228	REACTOME
LAMA2	3908	LAMC3	10319	HPRD
MNAT1	4331	POLR2L	5441	REACTOME
CSTF2	1478	SNRPF	6636	REACTOME
SNRP70	6625	CPSF3	51692	REACTOME
ERCC5	2073	RPA1	6117	REACTOME
FES	2242	STAT3	6774	HPRD
TFIP11	24144	CRNKL1	51340	ORTHOLOGY
PSMA1	5682	PSMB10	5699	REACTOME
DNASE1	1773	JUN	3725	COCIT
CTNNB1	1499	GRIK2	2898	HPRD
ITGAM	3684	SPN	6693	COCIT
ACAT1	38	SLC27A3	11000	ORTHOLOGY
F12	2161	KRT1	3848	HPRD
DLST	1743	PDHB	5162	ORTHOLOGY
EYA3	2140	R3HDM	23518	ORTHOLOGY
ELAVL4	1996	QKI	9444	ORTHOLOGY
RPL31	6160	RPS12	6206	REACTOME
IL1B	3553	SYT1	6857	COCIT
MAPT	4137	SNCA	6622	HPRD
NS	26354	DRIM	27340	ORTHOLOGY
CSNK2A1	1457		81650	BIND
CSTF1	1477	U2AF1	7307	REACTOME
KIR2DL1	3802	KIR2DS2	3807	COCIT
BCL3	602	PSP1	55269	ORTHOLOGY
IL8RB	3579	PPBP	5473	COCIT
MAP1LC3B	81631	AUTL2	115201	ORTHOLOGY
RPL37	6167	RPL23	9349	REACTOME
PSMB3	5691	PSMC3	5702	REACTOME
HSPA1B	3304	VARS2	7407	COCIT
RAF1	5894	TP53	7157	COCIT
TRO	7216	FLJ20003	54780	ORTHOLOGY
RPL22	6146	RPL39	6170	REACTOME
CSTF1	1477	SNRPD1	6632	REACTOME
HNRPD	3184	CPSF1	29894	REACTOME
HLA-DPA1	3113	HLA-DPB1	3115	HPRD
BGN	633	COL4A2	1284	HPRD
GTF2E1	2960	GTF2H1	2965	REACTOME
NR4A1	3164	MAP3K7	6885	ORTHOLOGY
GCN5L2	2648	BRD7	29117	ORTHOLOGY
KPNA1	3836	UBL1	7341	ORTHOLOGY
AR	367	EP300	2033	HPRD
FYB	2533	FYN	2534	HPRD
RCP	80223	LOC84661	84661	ORTHOLOGY
PSMD2	5708	PSMD3	5709	REACTOME
RPLP2	6181	RPS24	6229	REACTOME
PRPF4	9128	CD2BP2	10421	REACTOME
APBA1	320	APBA2	321	ORTHOLOGY COCIT
BCKDK	10295	HAO2	51179	ORTHOLOGY
UBC	7316	UBE2B	7320	ORTHOLOGY
CNN1	1264	TPM3	7170	HPRD
CGI-125	51003	FLJ10193	55090	BIND
	25244		29711	REACTOME
HNRPK	3190	RBPMS	11030	ORTHOLOGY
RPS20	6224	SEC61A1	29927	ORTHOLOGY
PSMA5	5686	PSMB6	5694	REACTOME
PLK	5347	PITPNM	9600	BIND
SNRP70	6625	SNRPA1	6627	REACTOME
DKFZP564O092	25983	AATF	26574	ORTHOLOGY
AGER	177	S100B	6285	HPRD
RPS27A	6233	RPL39L	116832	REACTOME
ANXA11	311	MSTP028	83892	ORTHOLOGY
EIF4B	1975	RPS10	6204	REACTOME
IGF1R	3480		29753	BIND
RPA3	6119	ORC6L	23594	REACTOME
EFNA1	1942	EPHA7	2045	HPRD
BRCA1	672	SMC1L1	8243	HPRD
UCP3	7352	YWHAB	7529	HPRD
L1CAM	3897	VIL2	7430	HPRD
RFC4	5984	POLD3	10714	REACTOME
ILF2	3608	ILF3L	3610	COCIT
POLR1C	9533	POLR1D	51082	REACTOME ORTHOLOGY
FOLR1	2348	FOLR2	2350	COCIT
CCNC	892	GSPT1	2935	ORTHOLOGY
F13A1	2162	FN1	2335	HPRD
PSEN1	5663	NCSTN	23385	HPRD
SNRPF	6636	U5-116KD	9343	REACTOME
DDX18	8886	NOL5A	10528	ORTHOLOGY
ITGB1	3688	TGOLN2	10618	HPRD
NOVA1	4857	FLJ10233	55100	ORTHOLOGY
HD	3064	SH3GL3	6457	BIND HPRD
ITGAV	3685	ITGB6	3694	BIND COCIT
FLJ38866	124359	LOC286552	286552	ORTHOLOGY
KIAA0322	23072	N-PAC	84656	ORTHOLOGY
HOMER2	9455	CACNG5	27091	ORTHOLOGY
BCL2L1	598	BECN1	8678	HPRD
VAV1	7409	SOCS1	8651	BIND HPRD
TUBG1	7283	TUBG2	27175	COCIT
BRCA1	672	MYC	4609	BIND HPRD
EPO	2056	EPX	8288	COCIT
CD22	933	PTPN6	5777	HPRD
PDCD1	5133	B7-H1	29126	BIND
SNRPF	6636	LSM7	51690	ORTHOLOGY
RPS21	6227	RPS29	6235	REACTOME
CSTF1	1477	PCBP1	5093	REACTOME
CSNK2A2	1459	PIN1	5300	HPRD
MDM2	4193	MDM4	4194	HPRD COCIT
MAX	4149	MSH2	4436	BIND
ACTG1	71	CTGF	1490	HPRD
SNRPD1	6632	SF3B3	23450	REACTOME
RPL15	6138	RRP40	51010	ORTHOLOGY
MSK1	4441	MSK32	4467	COCIT
FGF7	2252	SFTPD	6441	COCIT
BYSL	705	FLJ10774	55226	ORTHOLOGY
SFRS3	6428	SNRPD2	6633	REACTOME
BRD2	6046	SIAH2	6478	ORTHOLOGY
ACAS2	55902	FLJ34278	283470	ORTHOLOGY
PDCD6	10016	SCAM-1	10174	ORTHOLOGY
RPL11	6135	RPS20	6224	REACTOME ORTHOLOGY
SNX1	6642	TSN	7247	ORTHOLOGY
RPL18	6141	E1B-AP5	11100	ORTHOLOGY
SFRS5	6430	CPSF1	29894	REACTOME
JAK1	3716	TEC	7006	HPRD
RPL21	6144	RPS17	6218	REACTOME
RPS4X	6191	HSPC109	51490	ORTHOLOGY
ADD1	118	SP1	6667	COCIT
SEC23A	10484	SEC24A	10802	ORTHOLOGY
DDX9	1660	U2AF65	11338	REACTOME
MAGEB1	4112	FLJ20003	54780	ORTHOLOGY
RAD51	5888	XRCC2	7516	COCIT
POU2F1	5451	POU3F1	5453	COCIT
RPS15A	6210	POP4	10775	ORTHOLOGY
REA	11331	APOA1BP	128240	ORTHOLOGY
RPL30	6156	RPLP2	6181	REACTOME
RPA3	6119	CDC45L	8318	REACTOME
IFNG	3458	IL15	3600	COCIT
CDS2	8760	LOC90353	90353	ORTHOLOGY
IKBKB	3551	TNFAIP3	7128	HPRD
CCNT1	904	TCEA1	6917	REACTOME
HNRPF	3185	C20orf14	24148	REACTOME
PPARG	5468	RXRA	6256	BIND
	12445		12567	REACTOME
CSF2	1437	PTPRC	5788	COCIT
LCK	3932	SCAP1	8631	HPRD
MAPK1	5594	RPS6KA6	27330	ORTHOLOGY
STAT5B	6777	NCOR2	9612	HPRD
NSEP1	4904	U2AF65	11338	REACTOME
CXCL1	2919	IL8RA	3577	BIND
BCL2	596	RAF1	5894	HPRD
MAPK9	5601	TRAF2	7186	HPRD
RPL35A	6165	RPS12	6206	REACTOME
GNA14	9630	GNB5	10681	ORTHOLOGY
ADSL	158	KMO	8564	ORTHOLOGY
DOK1	1796	INSR	3643	REACTOME
RPL21	6144	RPS9	6203	REACTOME
GTF2I	2969	GTF2IRD1	9569	COCIT
MDM4	4194	RBBP5	5929	COCIT
CDH1	999	RPS11	6205	ORTHOLOGY
RPS11	6205	RPS25	6230	REACTOME
PMSCL2	5394	RRP4	23404	ORTHOLOGY
PPP2CB	5516	PPP2R2B	5521	ORTHOLOGY
ORC1L	4998	PSMA1	5682	REACTOME
ITGA3	3675	ITGB3	3690	ORTHOLOGY
RHCG	51458	BRP17	64583	ORTHOLOGY
LYN	4067	SCAP1	8631	HPRD
ASNA1	439	CGI-20	51608	ORTHOLOGY
SFRS9	8683	SF3B1	23451	REACTOME
RPL32	6161	RPS28	6234	REACTOME
GSR	2936	PDHA2	5161	ORTHOLOGY
HDAC1	3065	HUS1	3364	HPRD
POLR2H	5437	POLR2K	5440	REACTOME
GDNF	2668	NTF5	4909	COCIT
SOS1	6654	GTPBG3	84705	ORTHOLOGY
CDC42	998	PAK2	5062	HPRD COCIT
HBB	3043	HBZ	3050	BIND
KIAA1463	57609	BRP17	64583	ORTHOLOGY
PIK3R1	5295	TRIM	50852	HPRD
NSEP1	4904	SNRPD3	6634	REACTOME
ALB	213	CRYAA	1409	HPRD
PRPSAP2	5636	RYK	6259	ORTHOLOGY
ELK1	2002	SNCA	6622	HPRD
CKB	1152	KIAA0483	23219	ORTHOLOGY
CDH2	1000	CDH5	1003	COCIT
ADPRT	142	ANXA5	308	COCIT
CREBBP	1387	H_GS165L15.1	9586	COCIT
EIF1A	1964	RPS3A	6189	REACTOME
RPS4Y	6192	RPS15A	6210	REACTOME
GALE	2582	GALK2	2585	ORTHOLOGY
RABAC1	10567	LOC90522	90522	ORTHOLOGY
GABRA4	2557	HOXA10	3206	ORTHOLOGY
MS4A1	931	TNFRSF5	958	HPRD
RPS17	6218	RPS28	6234	REACTOME
EIF2S3	1968	RPS7	6201	REACTOME
CISH	1154	JAK1	3716	COCIT
PPP1R12A	4659	U2AF65	11338	ORTHOLOGY
EFNB2	1948	EPHB6	2051	HPRD
CCL5	6352	CCL11	6356	HPRD
RAD1	5810	RAD9	5883	HPRD ORTHOLOGY
RPS25	6230	RPS27	6232	REACTOME
TRNL	7215	ATPIF1	93974	COCIT
ERCC1	2067	NR1H2	7376	COCIT
DIS3	22894	FLJ20591	54512	ORTHOLOGY
ATF2	1386	RB1	5925	HPRD
LCP2	3937	NCK1	4690	BIND HPRD
CSF2	1437	IL6	3569	COCIT
TRAF6	7189	IL17BR	55540	HPRD
BMP6	654	BMP8	656	COCIT
NR4A1	3164	PSMD2	5708	ORTHOLOGY
RPS20	6224	RPS26	6231	REACTOME
POLR2B	5431	LOC284393	284393	ORTHOLOGY
FMO4	2329	SEC22L1	9554	HPRD
GTF2H3	2967	HCNP	56949	REACTOME
DLD	1738	SDHC	6391	ORTHOLOGY
SNCA	6622	TH	7054	HPRD
YWHAB	7529	KIF1C	10749	HPRD
POLI	11201	REV1L	51455	BIND
RPS13	6207	EIF3S4	8666	REACTOME
NEUROD1	4760	DOC-1R	10263	ORTHOLOGY
PTD008	51398	KIAA1630	55526	ORTHOLOGY
FN1	2335	MYOC	4653	HPRD
WEE1	7465	CCNB2	9133	REACTOME
KRT18	3875	PRKCE	5581	HPRD
CRKL	1399	SYK	6850	BIND HPRD
SFRS5	6430	RBMX	27316	REACTOME
GUK1	2987	FLJ11838	79717	ORTHOLOGY
SNAP23	8773	SNAPAP	23557	HPRD
IL12RB1	3594	STAT4	6775	HPRD
RPL10A	4736	RPL13A	23521	REACTOME
NF2	4771	VIL2	7430	BIND
RXRA	6256	NR1I3	9970	HPRD
RPL34	6164	RPS15	6209	REACTOME
CREBBP	1387	PCAF	8850	COCIT
DLD	1738	GRB2	2885	HPRD
RPL11	6135	RPLP0	6175	REACTOME
POLR2E	5434	MGC3200	84265	ORTHOLOGY
RPS16	6217	SEC61A1	29927	ORTHOLOGY
EIF4A1	1973	FAU	2197	REACTOME
IL7	3574	IL9	3578	COCIT
APH-1A	51107	PEN2	55851	HPRD
LMNA	4000	KIAA0133	9816	BIND
RPL27A	6157	RPL31	6160	REACTOME
SDHA	6389	FLJ10851	55753	ORTHOLOGY
CD4	920	TAT	6898	COCIT
PSMB3	5691	PSMB4	5692	REACTOME ORTHOLOGY COCIT
ACY1	95	SLC3A1	6519	ORTHOLOGY
FMR1	2332	LHX3	8022	ORTHOLOGY
RPL9	6133	RPL13	6137	REACTOME
SF3A2	8175	DDX38	9785	REACTOME
RPS23	6228	RPL39L	116832	REACTOME
CRMP1	1400	DPYSL3	1809	COCIT
SFRS4	6429	SNRPA	6626	REACTOME
KIAA0690	23223	DDX31	64794	ORTHOLOGY
FBL	2091	GNB2L1	10399	ORTHOLOGY
MCM5	4174	RPA2	6118	REACTOME
BMP5	653	BMP7	655	COCIT
CASP9	842	BIRC7	79444	HPRD
EZH2	2146		13626	BIND
POLR2G	5436	SSRP1	6749	REACTOME
GSTZ1	2954	ZNF18	7566	ORTHOLOGY
FGF2	2247	FGF5	2250	COCIT
SYT1	6857	GRAP2	9402	COCIT
MPHOSPH10	10199	C15orf12	55272	ORTHOLOGY
CCR5	1234	CCL3	6348	HPRD
POU1F1	5449	TSHB	7252	COCIT
CNNM1	26507	MGC4767	84274	ORTHOLOGY
SIAH1	6477	SIAH2	6478	COCIT
CRYAA	1409	FLJ32389	126393	ORTHOLOGY
HNRPL	3191	RBM5	10181	REACTOME
ARF1	375	COPB	1315	COCIT
CD4	920	IL4	3565	COCIT
MYF5	4617	MYOD1	4654	COCIT
MSH6	2956	PCNA	5111	BIND
ACOX1	51	BCKDK	10295	ORTHOLOGY
TSC2	7249	YWHAH	7533	BIND
FLJ20886	80299	NAV1	89796	ORTHOLOGY
PRP17	51362	KIAA1604	57703	ORTHOLOGY
RPL3	6122	RPL35A	6165	REACTOME
GA17	10480	RRM2B	50484	ORTHOLOGY
WDR12	55759	DDX24	57062	ORTHOLOGY
TNFRSF10D	8793	TNFRSF10A	8797	COCIT
GPR3	2827	GPR6	2830	COCIT
CBLB	868	ARGBP2	8470	ORTHOLOGY
RPS2	6187	RPS21	6227	REACTOME
NMB	4828	NMBR	4829	HPRD
TNS	7145	LDB3	11155	ORTHOLOGY
TUBG2	27175	MGC40368	255394	ORTHOLOGY
FLJ20886	80299	NAV3	89795	ORTHOLOGY
GFPT1	2673	PFKM	5213	ORTHOLOGY
PDE2A	5138	PDE9A	5152	COCIT
HOXA9	3205	LOC132556	132556	ORTHOLOGY
CD22	933	PLCG1	5335	HPRD
PSMB4	5692	UBC	7316	REACTOME
SIAH1	6477	LOC84643	84643	ORTHOLOGY
BCL3	602	FYN	2534	HPRD
RPL39	6170	RPS2	6187	REACTOME
WHSC1	7468	WHSC1L1	54904	COCIT
MAPK8	5599	IKBKAP	8518	HPRD
RPL7A	6130	RPLP2	6181	REACTOME
IL3	3562	PF4	5196	COCIT
GLRA2	2742	GLRA3	8001	ORTHOLOGY
GRB2	2885	SNTA1	6640	HPRD
SNRPA1	6627	HNRPA0	10949	REACTOME
ACTN2	88	GRIN2B	2904	HPRD
NS	26354	KIAA1595	57696	ORTHOLOGY
PEN2	55851	NMU2R	56923	ORTHOLOGY
FBL	2091	FLJ14075	79954	ORTHOLOGY
RPL30	6156	RPS15A	6210	REACTOME
LGTN	1939	MRPL2	51069	ORTHOLOGY
GJB1	2705	GJB2	2706	HPRD
BACH1	571	NRF1	4899	COCIT
FOS	2353	JUNB	3726	ORTHOLOGY COCIT
RPS9	6203	EIF3S4	8666	REACTOME
ALK	238	HSPCA	3320	HPRD
CGI-18	51008	PLSCR3	57048	ORTHOLOGY
GK	2710	GPD2	2820	ORTHOLOGY
POLR2D	5433	LCMR1	219541	BIND
PDK1	5163	SURF1	6834	ORTHOLOGY
COL3A1	1281	THBS1	7057	HPRD
CALM2	805	GRM7	2917	HPRD
PSMB8	5696	PSMC6	5706	REACTOME
CIR	9541	ECGP	55094	ORTHOLOGY
RPS11	6205	POP4	10775	ORTHOLOGY
RPS24	6229	EIF3S8	8663	REACTOME
PRIM2A	5558	RFC3	5983	REACTOME
DCT	1638	MITF	4286	COCIT
DBT	1629	DTNB	1838	ORTHOLOGY
SCGF	6320	RRM2B	50484	ORTHOLOGY
HFL-EDDG1	10650	FLJ10569	55174	ORTHOLOGY
PDGFRB	5159	PIK3R1	5295	HPRD
U5-116KD	9343	NCBP2	22916	REACTOME
CHUK	1147	MAP3K11	4296	HPRD
ATP5B	506	ATP5J	522	REACTOME
NPR1	4881	NPR2	4882	COCIT
DDX9	1660	HNRPA1	3178	REACTOME
ICT1	3396	PDK2	5164	ORTHOLOGY
BMP4	652	BMP7	655	COCIT
NS	26354	FLJ10439	54663	ORTHOLOGY
DTNA	1837	SNX5	27131	ORTHOLOGY
RPL4	6124	LOC130672	130672	ORTHOLOGY
ANK3	288	BCR	613	COCIT
POLR2F	5435	POLR1C	9533	ORTHOLOGY
NOL5A	10528	FLJ12787	84135	ORTHOLOGY
PAPOLG	64895	FIP1L1	81608	ORTHOLOGY
ELAVL1	1994	SRISNF2L	23132	ORTHOLOGY
ARHGEF7	8874	GIT2	9815	ORTHOLOGY
DLAT	1737	HAGH	3029	ORTHOLOGY
SNRPF	6636	SFRS9	8683	REACTOME
RPL32	6161	TRUB1	142940	ORTHOLOGY
PSMA1	5682	PSMB6	5694	REACTOME ORTHOLOGY
ADH1A	124	EG1	80306	ORTHOLOGY
HNRPH1	3187	SFRS9	8683	REACTOME
MYB	4602	MYBBP1A	10514	HPRD
BBS5	428	BBS1	582	COCIT
PRKAR1A	5573	MADHIP	9372	ORTHOLOGY
ADAM11	4185	ADAM23	8745	COCIT
CDA11	83940	GTPBG3	84705	ORTHOLOGY
CD38	952	CXCL12	6387	COCIT
SHMT1	6470	LOC54516	54516	ORTHOLOGY
TNFRSF7	939	TRAF5	7188	HPRD
HRMT1L2	3276	IFNAR1	3454	HPRD
PSME2	5721	UBA52	7311	REACTOME
HOXA4	3201	HOXC6	3223	COCIT
RBBP6	5930	SNRPB	6628	BIND
MPP3	4356	LIN7C	55327	ORTHOLOGY
BRCA1	672	CHEK2	11200	HPRD
IRF1	3659	PRKR	5610	COCIT
PGR	5241	NCOR2	9612	COCIT
SFRS6	6431	PRPF4	9128	REACTOME
RPL18	6141	RPL23A	6147	REACTOME
CHGA	1113	CHGB	1114	COCIT
POLR2L	5441	ELL	8178	REACTOME
RPL12	6136	RPS7	6201	REACTOME
ARF1	375	ARL4	10124	COCIT
NEM1	4754	TPM3	7170	COCIT
MLH1	4292	SMC1L1	8243	HPRD
DHDH	27294	RBSK	64080	ORTHOLOGY
ELAVL1	1994	CUGBP1	10658	ORTHOLOGY
	19718		72151	REACTOME
CHML	1122	RAB5A	5868	HPRD
GRP58	2923	HLA-B	3106	HPRD
MVK	4598	RPS16	6217	ORTHOLOGY
RPS4X	6191	RPL23	9349	REACTOME
PSMA2	5683	P44S10	9861	REACTOME
CREB1	1385	EGR1	1958	COCIT
RDH5	5959	CRB1	23418	COCIT
GNAI1	2770	GPR40	2864	HPRD
RPL23A	6147	SUPT5H	6829	ORTHOLOGY
GSR	2936	PRDX5	25824	ORTHOLOGY
RPL7A	6130	RPL37A	6168	REACTOME
CDKN1A	1026	GMNN	51053	BIND
CDC2	983	WEE1	7465	REACTOME COCIT
DTNB	1838	AMOT	154796	ORTHOLOGY
UGT2B7	7364	UGT1A6	54578	COCIT
CHAF1B	8208	SFRS11	9295	COCIT
NEFH	4744	NEFL	4747	COCIT
SFRS3	6428	HSU53209	29896	ORTHOLOGY
HOXA9	3205	PTDSR	23210	ORTHOLOGY
CTBP2	1488	CENPJ	55835	ORTHOLOGY
RPS27A	6233	EIF3S3	8667	REACTOME
PRKCD	5580	PTPN6	5777	HPRD
SNX1	6642	RTN4	57142	ORTHOLOGY
KIAA1115	22870	C11orf23	55291	ORTHOLOGY
RPL39	6170	RPS28	6234	REACTOME
HNRPA1	3178	HNRPL	3191	REACTOME
RPL34	6164	RPS17	6218	REACTOME
ATF1	466	EWSR1	2130	COCIT
PXN	5829	PABPC1	26986	HPRD
ACACB	32	HIBCH	26275	ORTHOLOGY
RPL10A	4736	RPS23	6228	REACTOME
GTF2F2	2963	GTF2H2	2966	REACTOME
CCR7	1236	IL8RB	3579	COCIT
PPP1CA	5499	I-4	80316	ORTHOLOGY
HPCAL1	3241	RPLP0P2	113157	ORTHOLOGY
PTMA	5757	NCOR1	9611	HPRD
BAF53A	86	SS18	6760	HPRD
POLR2C	5432	TCEB2	6923	REACTOME
ILF2	3608	ILF3	3609	COCIT
ELAVL4	1996	A2BP1	54715	ORTHOLOGY
EIF2B3	8891	FLJ32029	283209	ORTHOLOGY
POLR2E	5434	SNAPC5	10302	REACTOME
GTF2E2	2961	POLR2K	5440	REACTOME
PSMC6	5706	NSFL1C	55968	COCIT
TADA2L	6871	TADA3L	10474	ORTHOLOGY
CD74	972	HLA-DMB	3109	HPRD
CD58	965	IL10	3586	COCIT
CBL	867	SH3GL2	6456	HPRD
ETS1	2113	SP100	6672	BIND
DKFZP566F0546	26150	FOXP2	93986	ORTHOLOGY
WHSC2	7469	COBRA1	25920	REACTOME
PSMC3	5702	GMNN	51053	REACTOME
PSMD1	5707	PSMD4	5710	REACTOME
PTPN11	5781	GAB2	9846	HPRD COCIT
BCAT2	587	AFG3L2	10939	ORTHOLOGY
RANBP1	5902		84509	BIND
RPL8	6132	RPS13	6207	REACTOME
HOMER2	9455	CACNG2	10369	ORTHOLOGY
CCNT2	905	COBRA1	25920	REACTOME
PPP2CA	5515	TRPC5	7224	ORTHOLOGY
TFIP11	24144	PRPF31	26121	ORTHOLOGY
LAMR1	3921	RPL34	6164	REACTOME
RPL41	6171	RPL13A	23521	REACTOME
SEC23IP	11196	PTOV1	53635	ORTHOLOGY
HNRPH2	3188	U2AF1	7307	REACTOME
CETP	1071	SREBF1	6720	COCIT
CTSG	1511	LRP1	4035	BIND
C18B11	27079	PRSS25	27429	ORTHOLOGY
RAB2	5862	RAB6A	5870	COCIT
AKT2	208	PTEN	5728	COCIT
DKC1	1736	EIF4E	1977	ORTHOLOGY
CCNH	902	HCNP	56949	REACTOME
RPS12	6206	EIF3S3	8667	REACTOME
SURF5	6837	AK3L1	50808	ORTHOLOGY
CDC25A	993	PSMD10	5716	REACTOME
RBL2	5934	SNW1	22938	HPRD
RPL3L	6123	RPS4Y	6192	REACTOME
POLR2L	5441	RPS9	6203	ORTHOLOGY
PSMD7	5713	UBA52	7311	REACTOME
FANCA	2175	SMARCC1	6599	HPRD
TRAF2	7186	EDARADD	128178	HPRD
POLR2F	5435	TCEB2	6923	REACTOME
FHL2	2274	ZNF215	7762	ORTHOLOGY
ADA	100	GLO1	2739	COCIT
EIF5A	1984	IMPA2	3613	ORTHOLOGY
KYNU	8942	EIF2AK4	27104	ORTHOLOGY
SFRS4	6429	DNAJC8	22826	REACTOME
IL2	3558	POU2F1	5451	COCIT
POLR2G	5436	C14orf111	51077	ORTHOLOGY
IL6R	3570	SRC	6714	HPRD
RPL31	6160	RPL37A	6168	REACTOME
PTPN13	5783	FADD	8772	COCIT
UBE2B	7320	UBE2N	7334	ORTHOLOGY
EGFR	1956	PLCG1	5335	HPRD
SMARCA5	8467	BTAF1	9044	ORTHOLOGY
MNAT1	4331	PSMD8	5714	COCIT
RPL12	6136	RPS4Y	6192	REACTOME
MEF2A	4205	MEF2D	4209	COCIT
STAT4	6775	COPS5	10987	ORTHOLOGY
HNRPH2	3188	SNRPD3	6634	REACTOME
VDAC2	7417	VDAC4	7418	COCIT
LBR	3930	LMNB1	4001	HPRD COCIT
H2AFX	3014	MRE11A	4361	REACTOME
SFRS5	6430	SF3B1	23451	REACTOME
SNRPB	6628	SFRS9	8683	REACTOME
CPE	1363	SCG2	7857	COCIT
CLTC	1213	EPN1	29924	HPRD
ANXA2	302	APOH	350	HPRD
NCBP1	4686	RDBP	7936	REACTOME
PAX6	5080	R3HDM	23518	ORTHOLOGY
RBM5	10181	SF3B3	23450	REACTOME
PKP1	5317	PKP2	5318	COCIT
PDCD6	10016	CPNE2	221184	HPRD
POLR2D	5433	TCEB2	6923	REACTOME
PARK2	5071	PARK6	113879	COCIT
FGFR3	2261	GRB2	2885	HPRD
HDAC1	3065	HDAC2	3066	COCIT
KIAA0690	23223	FLJ10534	55720	ORTHOLOGY
CRFG	23560	LOC51042	51042	ORTHOLOGY
RPL22	6146	RPL35	11224	REACTOME COCIT
POLR2L	5441	SMARCD3	6604	ORTHOLOGY
HNRPL	3191	SNRP70	6625	REACTOME
HD	3064	SIN3A	25942	BIND
RPL7	6129	RPL34	6164	REACTOME
EPRS	2058	TPT	23590	ORTHOLOGY
MSX2	4488	ZNF151	7709	HPRD
RFC3	5983	RFC5	5985	REACTOME COCIT
CD28	940	ICOS	29851	COCIT
RPS12	6206	RPS21	6227	REACTOME
PSMD10	5716	PSMD13	5719	REACTOME
GRB10	2887	GRB14	2888	COCIT
CD80	941	PTPRC	5788	COCIT
RPS3A	6189	RPL14	9045	REACTOME
IGF1	3479	IGFBP7	3490	HPRD
	12534		50793	REACTOME
DFNB18	1710	DELGEF	26297	COCIT
HRAS	3265	PDE6D	5147	HPRD
PSMA6	5687	P44S10	9861	REACTOME
TIA1	7072	DKFZP566M1046	84067	ORTHOLOGY
RTN1	6252	WDFY2	115825	ORTHOLOGY
FGF4	2249	FGF5	2250	COCIT
IF2	9669	LOC283458	283458	ORTHOLOGY
BCAT2	587	CDA11	83940	ORTHOLOGY
KRT19	3880	PNN	5411	HPRD
CCNT1	904	TCEB2	6923	REACTOME
EGF	1950	FGF2	2247	COCIT
NXF3	56000	NXF2	56001	COCIT
CASP8	841	TNFRSF10A	8797	HPRD
RPS19	6223	M9	27335	REACTOME
BIN1	274	PLD2	5338	HPRD
SFN	2810	KRT18	3875	HPRD
RPS20	6224	EIF2S2	8894	REACTOME
NUP98	4928	HSA275986	55802	ORTHOLOGY
FBN2	2201	MAGP2	8076	HPRD
CDK7	1022	PSMC6	5706	COCIT
TLE3	7090	NR2C1	7181	ORTHOLOGY
RPS13	6207	M9	27335	REACTOME
EMS1	2017	TJP1	7082	HPRD
CD80	941	ITGA4	3676	COCIT
PP	5464	RPS24	6229	ORTHOLOGY
BRCA1	672	JAK2	3717	HPRD
RPS15	6209	RPL23	9349	REACTOME
RFX5	5993	RFXANK	8625	COCIT
SNAPC1	6617	RPC8	171568	REACTOME
PRKRA	8575	DKFZp761O2018	92293	ORTHOLOGY
PSMA4	5685	PSMB1	5689	REACTOME ORTHOLOGY
ACACA	31	PDHB	5162	ORTHOLOGY
RPS4X	6191	RPS16	6217	REACTOME
DCTD	1635	TYMS	7298	COCIT
NETO1	81832	DKFZp762N1910	221092	ORTHOLOGY
BCDO1	53630	KLHL8	57563	ORTHOLOGY
EIF4A1	1973	RPS5	6193	REACTOME
NFKBIE	4794	RAD1	5810	ORTHOLOGY
SCOC	60592	Dlc2	140735	ORTHOLOGY
NCK1	4690	DOK2	9046	HPRD
RTN1	6252	SAP18	10284	ORTHOLOGY
DDX15	1665	bA395L14.12	150478	ORTHOLOGY
CSF3	1440	STAT3	6774	COCIT
RB1	5925	SMARCA4	6597	HPRD
TPD52	7163	WDFY1	57590	ORTHOLOGY
BIRC2	329	TRAF1	7185	HPRD
FOXE1	2304	TITF1	7080	COCIT
PSMB4	5692	RPS27A	6233	REACTOME
RPS14	6208	EIF3S3	8667	REACTOME
SMARCA1	6594	SMARCA5	8467	ORTHOLOGY
EPB41	2035	LGALS9	3965	ORTHOLOGY
POLR2B	5431	RPL3L	6123	ORTHOLOGY
RPL4	6124	MRPL2	51069	ORTHOLOGY
EGF	1950	GRB2	2885	HPRD COCIT
TNFRSF7	939	CD57	964	COCIT
FN1	2335	PKD1	5310	HPRD
RPL10	6134	RPL29	6159	REACTOME
JUN	3725	HNRPM	4670	HPRD
NSEP1	4904	PRPF4	9128	REACTOME
TCEB2	6923	VHL	7428	BIND COCIT
	18393		26428	REACTOME
CD4	920	CCR5	1234	HPRD COCIT
BLM	641	MSH4	4438	HPRD
GAS2	2620	GAS2L1	10634	COCIT
HNRPD	3184	SFRS11	9295	REACTOME
TNNI2	7136	TNNT3	7140	COCIT
MAP4K2	5871	TRAF2	7186	HPRD
CSF2RB	1439	EPOR	2057	HPRD
RAD1	5810	LMNB2	84823	ORTHOLOGY
PARK2	5071	JTV1	7965	HPRD
KPNB2	3842	NUP214	8021	HPRD
POLR2F	5435	SNAPC1	6617	REACTOME
FY	2532	IL8	3576	HPRD
CRFG	23560	FLJ10439	54663	ORTHOLOGY
PTPRM	5797	GNB2L1	10399	HPRD
RPL23A	6147	RPL39	6170	REACTOME
RPL39	6170	RPS13	6207	REACTOME
PSEN2	5664	NCSTN	23385	HPRD
PSMB5	5693	PSMC6	5706	REACTOME
F11R	50848	MGC2605	84264	ORTHOLOGY
FBL	2091	DRIM	27340	ORTHOLOGY
ARHGEF6	9459	GIT2	9815	ORTHOLOGY
CDK9	1025	TH1L	51497	REACTOME
PSMB7	5695	PSMD5	5711	REACTOME
IL8	3576	ITGAL	3683	COCIT
BRCA1	672	POLR2K	5440	HPRD
YWHAB	7529	HDAC9	9734	ORTHOLOGY
RAF1	5894	YWHAH	7533	HPRD
PSMB7	5695	PSMD2	5708	REACTOME
CGI-14	51005	SB52	132789	ORTHOLOGY
RPLP0	6175	RPS21	6227	REACTOME
GTF2B	2959	POLR2I	5438	REACTOME
NEDD4	4734	HGS	9146	HPRD
ESRRB	2103	MYBBP1A	10514	HPRD
HRAS	3265	INSR	3643	HPRD
EIF3S5	8665	EIF3S1	8669	REACTOME HPRD
POLR2G	5436	RPS24	6229	ORTHOLOGY
ADH1A	124	SLC27A2	11001	ORTHOLOGY
RPL38	6169	RPS13	6207	REACTOME
SFRS9	8683	DDX38	9785	REACTOME
LCK	3932	KHDRBS1	10657	BIND HPRD
SNRPA1	6627	CPSF2	53981	REACTOME
MBL2	4153	MASP2	10747	COCIT
PSMC3	5702	P44S10	9861	REACTOME ORTHOLOGY
HEAB	10978	SF3B1	23451	REACTOME
THBS2	7058	THBS3	7059	HPRD
HARS	3035	RPL5	6125	HPRD
CD59	966	ITGAM	3684	COCIT
RPS3	6188	RPS4Y2	140032	ORTHOLOGY
GABRA2	2555	HOXA9	3205	ORTHOLOGY
TULP1	7287	TULP2	7288	COCIT
RPS27	6232	M9	27335	REACTOME
GNB1	2782	GNG11	2791	ORTHOLOGY
GC20	10289	LOC130672	130672	ORTHOLOGY
GNG5	2787	GNB4	59345	ORTHOLOGY
EIF4A1	1973	RPS3	6188	REACTOME
SF3B3	23450	TFIP11	24144	ORTHOLOGY
MADH4	4089	RBL1	5933	HPRD
SFRS9	8683	SF3b10	83443	REACTOME
SF3B1	23451	LUC7A	51747	ORTHOLOGY
FUS	2521	SMC1L1	8243	REACTOME
FOXA2	3170	A2BP1	54715	ORTHOLOGY
HDLBP	3069	XPOT	11260	HPRD
CD44	960	CD57	964	COCIT
SNRPE	6635	SF3A1	10291	REACTOME
DEGS	8560	THG-1	81628	ORTHOLOGY
EPS15	2060	NUMBL	9253	BIND
EIF4E	1977	FLJ38273	134353	REACTOME
SCN10A	6336	SCN12A	337933	COCIT
RPL3	6122	RPLP2	6181	REACTOME
CD36	948	CD68	968	COCIT
GNB2	2783	PCOLCE	5118	COCIT
CD2	914	TNFRSF5	958	COCIT
GRIK3	2899	GRIK5	2901	COCIT
SLBP	7884	NXF1	10482	REACTOME
SF3A2	8175	SF3A3	10946	REACTOME COCIT
TRIM37	4591	TRAF2	7186	HPRD
EIF4A1	1973	RPS13	6207	REACTOME
ITGB4BP	3692	RPS19	6223	ORTHOLOGY
RPLP1	6176	RPS7	6201	REACTOME
DRD3	1814	EPB41	2035	HPRD
FENL1	2238	PCNA	5111	COCIT
RPS18	6222	RPS28	6234	REACTOME
IFNAR1	3454	STAT2	6773	HPRD COCIT
RPL38	6169	RPS11	6205	REACTOME
CBF2	10153	NS	26354	ORTHOLOGY
	19361		19365	REACTOME
RPLP0	6175	RPL14	9045	REACTOME
ADH1C	126	CEBPA	1050	COCIT
HPCL2	26061	LIN7C	55327	ORTHOLOGY
CYP4F8	11283	SES2	83667	ORTHOLOGY
POLR2A	5430	RPL26	6154	ORTHOLOGY
PAPOLA	10914	U5-200KD	23020	REACTOME
SFRS2	6427	SF3B1	23451	REACTOME
IL2RB	3560	IL9R	3581	COCIT
RPS3	6188	POLR1B	84172	ORTHOLOGY
EYA2	2139	GMPS	8833	ORTHOLOGY
IGFBP7	3490	INHBA	3624	HPRD
CSTF1	1477	CPSF3	51692	REACTOME
RPL6	6128	RPL36	25873	REACTOME
NOL1	4839	RPE	6120	ORTHOLOGY
FAU	2197	RPS25	6230	REACTOME
CLK2	1196	HSU53209	29896	ORTHOLOGY
CRSP6	9440	CRSP8	9442	HPRD
PSMC3	5702	UBB	7314	REACTOME
CCR1	1230	CCRL2	9034	COCIT
BBS2	583	MKKS	8195	COCIT
SNX1	6642	VPS26	9559	COCIT
NUTF2	10204	SCMH1	22955	ORTHOLOGY
CD44	960	TGFBR1	7046	HPRD
CDK7	1022	POLR2I	5438	REACTOME
PRPF8	10594	U5-200KD	23020	HPRD
RPL15	6138	RPS21	6227	REACTOME
RPL19	6143	RPS9	6203	REACTOME
QARS	5859	YARS	8565	COCIT
FBXO21	23014	CASPR4	85445	BIND
PRKCE	5581	STAM2	10254	ORTHOLOGY
HNRPM	4670	CPSF2	53981	REACTOME
BCKDK	10295	PRSS25	27429	ORTHOLOGY
HSPC182	29101	FLJ11294	55339	ORTHOLOGY
MLH1	4292	FLJ10769	55739	ORTHOLOGY
RPL12	6136	RPLP2	6181	REACTOME
PSMB6	5694	PSMD8	5714	REACTOME
CD63	967	SPN	6693	COCIT
DDX11	1663	LOC283828	283828	ORTHOLOGY
GH1	2688	PRLR	5618	BIND HPRD
EIF1A	1964	RPS14	6208	REACTOME
ACTB	60	FLII	2314	HPRD
APAF1	317	CASP4	837	HPRD
RPL12	6136	RPS19	6223	REACTOME
PSMC2	5701	UBC	7316	REACTOME
POLR2B	5431	WHSC2	7469	REACTOME
TLR4	7099	TLR5	7100	COCIT
STAT6	6778	H11	26353	ORTHOLOGY
RCN2	5955	TP53	7157	COCIT
G6PD	2539	PGD	5226	ORTHOLOGY
MTATP8	4509	ATP5J2	9551	REACTOME
PSMD1	5707	PSMD11	5717	REACTOME
SNRPG	6637	SFRS9	8683	REACTOME
PPP1CB	5500	CPSF2	53981	ORTHOLOGY
TSC2	7249		22628	BIND
HNRPC	3183	SF3b10	83443	REACTOME
HPRT1	3251	MSH3	4437	COCIT
ATBF1	463	TRIM2	23321	ORTHOLOGY
SNRPD2	6633	LUC7L	55692	ORTHOLOGY
FLT1	2321	PLCG2	5336	HPRD
CALCA	796	CALCR	799	BIND
GNAI1	2770	GNB1	2782	ORTHOLOGY
DCAMKL1	9201	KIAA1432	57589	ORTHOLOGY
FLJ11301	55341	MGC2749	79036	ORTHOLOGY
CRFG	23560	MKI67IP	84365	ORTHOLOGY
AQP1	358	AQP2	359	COCIT
RPL3	6122	RPL26	6154	REACTOME
ACOX2	8309	LOC283828	283828	ORTHOLOGY
RIC-8	60626	C14orf4	64207	ORTHOLOGY
CST1	1469	CST3	1471	COCIT
ENSA	2029	IDDM11	3410	COCIT
SLC35A2	7355	UGT1A6	54578	COCIT
CD36	948	PECAM1	5175	COCIT
RPL27	6155	RPS11	6205	REACTOME
FUS	2521	SNRPB	6628	REACTOME
POLR2A	5430	MGC5309	84246	BIND
RPL12	6136	RPL27A	6157	REACTOME
ADCY2	108	ADCY3	109	COCIT
RPL7	6129	RPL11	6135	REACTOME
PSMB10	5699	PSMF1	9491	REACTOME
SNRPG	6637	SF3A2	8175	REACTOME
CDH1	999	POP4	10775	ORTHOLOGY
RPS10	6204	RPS23	6228	REACTOME
FLT1	2321	PIGF	5281	COCIT
CBX5	23468	ISL2	64843	ORTHOLOGY
	117019		171145	REACTOME
PSMA4	5685	GMNN	51053	REACTOME
EIF4B	1975	EIF3S6	3646	REACTOME
HMGCS2	3158	LDLR	3949	COCIT
HNRPA1	3178	HNRPH1	3187	REACTOME
VLCS-H1	28965	ACAS2	55902	ORTHOLOGY
RPL7A	6130	UBA52	7311	REACTOME
GABRG2	2566	HOXA10	3206	ORTHOLOGY
RAG1	5896	RAG2	5897	COCIT
EYA2	2139	QKI	9444	ORTHOLOGY
BRCA1	672	H2AFX	3014	REACTOME
CALM3	808	PPEF1	5475	HPRD
RPL15	6138	RPLP0	6175	REACTOME
RPL6	6128	RPL24	6152	REACTOME
PLCG1	5335	PLCG2	5336	COCIT
ACTL7A	10881	TES	26136	BIND
OGDH	4967	SDHC	6391	ORTHOLOGY
DLST	1743	TRIP12	9320	ORTHOLOGY
RING1	6015	CBX4	8535	HPRD COCIT
CD22	933	LYN	4067	HPRD
RPL37	6167	RPL35	11224	REACTOME
PSMA6	5687	PSMD10	5716	REACTOME
RPS6	6194	RPL35	11224	REACTOME
MAP2K1	5604	MAP2K2	5605	COCIT
PPP1CA	5499	CPSF1	29894	ORTHOLOGY
FYN	2534	CD2AP	23607	HPRD
EPHA2	1969	GRB2	2885	HPRD
PSMD5	5711	PSMD9	5715	REACTOME
POLR2J	5439	TCEA1	6917	REACTOME
CALM1	801	PHKG2	5261	REACTOME
SP1	6667	DCTN2	10540	COCIT
ERCC5	2073	POLR2D	5433	REACTOME
SHC1	6464	IRS2	8660	HPRD COCIT
	12443		66671	REACTOME
CD8B2	927	MNAT1	4331	COCIT
PTPN13	5783	PTP4A2	8073	COCIT
AR	367	PAK6	56924	HPRD
POLR2D	5433	NCBP2	22916	REACTOME
RPL4	6124	RPS9	6203	REACTOME
TRPC6	7225	TYRP1	7306	COCIT
RPS5	6193	RPS10	6204	REACTOME
MAGEA10	4109	FLJ20003	54780	ORTHOLOGY
KPNA3	3839	KBF2	51580	ORTHOLOGY
PSMA3	5684	PSMC3	5702	REACTOME
CDH5	1003	JUP	3728	HPRD
SFRS1	6426	DNAJC8	22826	REACTOME
ALDH9A1	223	ALDH6A1	4329	COCIT
PGK2	5232	TPI1	7167	ORTHOLOGY
DIPA	11007	CGI-18	51008	ORTHOLOGY
CSNK2B	1460	WDR12	55759	ORTHOLOGY
GTF2E1	2960	GTF2F1	2962	REACTOME
SNRPD1	6632	SF3B1	23451	REACTOME
RAD21	5885	SMC1L1	8243	HPRD
TRAF2	7186	TRIP	10293	HPRD
SPINT1	6692	ST14	6768	HPRD
DDX11	1663	FLJ34278	283470	ORTHOLOGY
KIAA0934	22982	MGC2605	84264	ORTHOLOGY
ACTN2	88	HNRPH3	3189	ORTHOLOGY
RPL17	6139	RPL38	6169	REACTOME
RPL5	6125	RPS19	6223	REACTOME
FAU	2197	RPL9	6133	REACTOME
EGF	1950	PSMC6	5706	COCIT
NDUFAB1	4706	SPTLC2	9517	ORTHOLOGY
RPL37	6167	RPS23	6228	REACTOME
SNRPD1	6632	SF3A3	10946	REACTOME
GUK1	2987	WBSCR20B	155400	ORTHOLOGY
CDKN1A	1026	DCTN4	51164	COCIT
PAX6	5080	PLSCR3	57048	ORTHOLOGY
SNRPD2	6633	SF3B3	23450	REACTOME ORTHOLOGY
CDC25A	993	PSMB6	5694	REACTOME
CSTF1	1477	PCF11	51585	REACTOME
DAB2	1601	TGFBR1	7046	HPRD
GTF2F2	2963	TCEB3	6924	REACTOME
FAU	2197	RPL38	6169	REACTOME
KIAA0690	23223	NOH61	54606	ORTHOLOGY
HLA-B	3106	MICB	4277	COCIT
DKFZP564M182	26156	NOL6	65083	ORTHOLOGY
ERCC5	2073	GTF2H1	2965	REACTOME
HNRPM	4670	HEAB	10978	REACTOME
CD8A	925	HLA-C	3107	HPRD
HEAB	10978	CPSF1	29894	REACTOME
PTMA	5757	RAN	5901	HPRD
CDKN1A	1026	KIP2	10518	COCIT
DNAJA1	3301		27756	BIND
RPS3	6188	PUS1	80324	ORTHOLOGY
LSM4	25804	FLJ36874	219988	ORTHOLOGY
ITGB4BP	3692	FLJ10377	55131	ORTHOLOGY
CKN1	1161	POLR2B	5431	REACTOME
SNCA	6622	SNCG	6623	COCIT
ETFA	2108	VLCS-H1	28965	ORTHOLOGY
HMX1	3166	HMX3	3168	COCIT
PKD1	5310	PKD2L1	9033	COCIT
ATP5J	522	ATP5O	539	COCIT
PEX13	5194	PXF	5824	HPRD
GNAZ	2781	OPRD1	4985	HPRD
PSMD13	5719	PSME2	5721	REACTOME
ABL1	25	RB1	5925	BIND HPRD
PLD1	5337	SNCA	6622	HPRD
CDH5	1003	SHC1	6464	HPRD
RPL27A	6157	RPL41	6171	REACTOME
MGAM	8972	ACPT	93650	COCIT
GNAQ	2776	GPR40	2864	HPRD
RPL19	6143	RPL28	6158	REACTOME
PARK2	5071	STUB1	10273	HPRD
GTF2H1	2965	POLR2B	5431	REACTOME
ARHC	389	RHO	6010	COCIT
FLJ13852	65263	LOC137991	137991	ORTHOLOGY
IL4R	3566	IL13	3596	HPRD
DDX9	1660	SFRS4	6429	REACTOME
FUS	2521	U5-116KD	9343	REACTOME
HNRPA1	3178	HNRPA0	10949	REACTOME
MORF4L2	9643	RNF20	56254	ORTHOLOGY
CKMT1	1159	C21orf55	54943	ORTHOLOGY
TAF4B	6875	NAC1	112939	ORTHOLOGY
RPS21	6227	RPL14	9045	REACTOME
CCND3	896	MNAT1	4331	REACTOME
PSMB3	5691	PSMD10	5716	REACTOME
CSF2	1437	TNFRSF1B	7133	COCIT
GLUD1	2746	PDHA2	5161	ORTHOLOGY
PRKR	5610	TP53	7157	HPRD
SNX4	8723	SNX5	27131	COCIT
VDP	8615	FLJ13305	84140	ORTHOLOGY
PNUTL2	5414	SEPT8	23176	ORTHOLOGY
EPB41L1	2036	MGC2491	79004	ORTHOLOGY
RASAL2	9462	KIAA1673	80315	ORTHOLOGY
EPS15	2060	SH3BP4	23677	BIND
PSMB8	5696	VPS39	23339	ORTHOLOGY
SEC61A1	29927	POLR1B	84172	ORTHOLOGY
LIM	10611	R3HDM	23518	ORTHOLOGY
SFRS3	6428	LBP-9	29842	ORTHOLOGY
HNRPA1	3178	CPSF2	53981	REACTOME
HEAB	10978	PCF11	51585	REACTOME ORTHOLOGY
CRK	1398	MAP4K1	11184	HPRD
HNRPH1	3187	HNRPL	3191	REACTOME
ACTR3	10096	COG3	83548	ORTHOLOGY
FADD	8772	CYCS	54205	COCIT
	31027		42550	REACTOME
EPRS	2058	XPO1	7514	ORTHOLOGY
HSPA1B	3304	PBX3	5090	COCIT
BRD7	29117	TAF9L	51616	ORTHOLOGY
HSF1	3297	PPID	5481	COCIT
HNRPF	3185	PCBP2	5094	REACTOME
ITGA6	3655	ITGA4	3676	COCIT
STAT5B	6777	LDB3	11155	ORTHOLOGY
ACAT1	38	PDK2	5164	ORTHOLOGY
RPL34	6164	RPLP0	6175	REACTOME
SFRS9	8683	PAPOLA	10914	REACTOME
CSTF2	1478	PC4	10923	HPRD
WDR3	10885	FLJ12519	84128	ORTHOLOGY
RPS21	6227	EIF3S7	8664	REACTOME
CDC42	998	SKB1	10419	COCIT
PTK2B	2185	VAV1	7409	HPRD
PHB	5245	PRSS25	27429	ORTHOLOGY
IGF2	3481	IGFBP5	3488	BIND COCIT
SIX5	1754	DMWD	1762	COCIT
NFKB1	4790	PRIM1	5557	COCIT
GPR1	2825	GPR15	2838	COCIT
ACAA1	30	LOC283828	283828	ORTHOLOGY
TFE3	7030	USF1	7391	COCIT
USH1C	10083	AIPL1	23746	COCIT
RAF1	5894	RBL2	5934	HPRD
HNRPK	3190	SNRPD2	6633	REACTOME
SFRS5	6430	PAPOLA	10914	REACTOME
ESRRG	2104	TNA	7123	ORTHOLOGY
SETMAR	6419	YWHAB	7529	ORTHOLOGY
RPS23	6228	RPS25	6230	REACTOME
HNRPU	3192	SNRPB	6628	REACTOME
GTF2F1	2962	GTF2H4	2968	REACTOME
KIF2	3796	SIAH1	6477	ORTHOLOGY
PSMB10	5699	PSMD2	5708	REACTOME
CCND1	595	CCND3	896	COCIT
WBSCR1	7458	EIF3S5	8665	REACTOME
POLR2B	5431	METTL3	56339	REACTOME
RPS10	6204	EIF3S8	8663	REACTOME
APEX1	328	FEN1	2237	REACTOME HPRD
RPLP0	6175	RPS26	6231	REACTOME
RPL29	6159	RPS24	6229	REACTOME
DDX18	8886	FLJ10613	54552	ORTHOLOGY
HEXA	3073	TGM1	7051	COCIT
U2AF1	7307	U2AF65	11338	REACTOME BIND HPRD ORTHOLOGY COCIT
HNRPH2	3188	PTBP1	5725	REACTOME
IL5	3567	JAK2	3717	COCIT
RPL34	6164	RPL39L	116832	REACTOME
RPS17	6218	EIF3S2	8668	REACTOME
PSMB7	5695	UBC	7316	REACTOME
S100A1	6271	S100A13	6284	COCIT
GRM7	2917	TUBA1	7277	HPRD
HSPC126	29079	MGC5309	84246	BIND
MAD	4084	MXI1	4601	COCIT
ARNT	405	NCOA1	8648	HPRD
RPS24	6229	RPS26	6231	REACTOME
FDX1	2230	LOC283458	283458	ORTHOLOGY
MORF4L2	9643	RACGAP1	29127	ORTHOLOGY
MYC	4609	MAPK8	5599	HPRD
ARHA	387	ARHGDIB	397	HPRD
IPO4	79711	POLR1B	84172	ORTHOLOGY
CD44	960	FYN	2534	HPRD
NME1	4830	C15orf15	51187	ORTHOLOGY
TFAP2C	7022	CITED2	10370	HPRD
SH2D3C	10044	LUC7L	55692	ORTHOLOGY
CLD	1190	PRKAR2B	5577	COCIT
FY	2532	CCL5	6352	HPRD
RPL23A	6147	RPS11	6205	REACTOME ORTHOLOGY
CALR	811	SLC2A1	6513	HPRD
TULP1	7287	NUMB	8650	ORTHOLOGY
TNKS	8658	TNKS1BP1	85456	HPRD
IDH3B	3420	IDH3G	3421	REACTOME
PRKCA	5578	GNB2L1	10399	HPRD
HNRPH1	3187	SFRS7	6432	REACTOME
SNRPF	6636	SF3B3	23450	REACTOME
TCEB3	6924	COBRA1	25920	REACTOME
	20135		93692	REACTOME
RPS11	6205	EIF3S5	8665	REACTOME
DSC2	1824	DSG1	1828	HPRD COCIT
IRS1	3667	STAT6	6778	COCIT
CDC25B	994	CREBBP	1387	HPRD
GAB1	2549	MST1	4485	COCIT
IL10	3586	CDK5R1	8851	COCIT
ACOX2	8309	LOC284161	284161	ORTHOLOGY
POLR2K	5440	TCEA1	6917	REACTOME
SART1	9092	SF3B3	23450	ORTHOLOGY
U2AF1RS1	7904	FLJ20291	54883	ORTHOLOGY
PSMC2	5701	PSMD10	5716	REACTOME ORTHOLOGY
PSEN2	5664	TFF1	7031	COCIT
DJ37E16.5	57026	FLJ13052	65220	ORTHOLOGY
PHF1	5252	C6orf11	9277	COCIT
KIAA0750	9645	SPS2	22928	ORTHOLOGY
JM4	11230	COPE	11316	ORTHOLOGY
PXR1	5830	SCP2	6342	ORTHOLOGY
	18102		18103	REACTOME
BCL6	604	PPARD	5467	BIND
LOC54557	54557	GK001	57003	ORTHOLOGY
MYF5	4617	MYF6	4618	COCIT
RPL8	6132	UBA52	7311	REACTOME
NCBP1	4686	POLR2L	5441	REACTOME
JUN	3725	TBP	6908	HPRD
CDS1	1040	SLC13A4	26266	ORTHOLOGY
POLR2C	5432	RPL18	6141	ORTHOLOGY
NR3C1	2908	TXN	7295	HPRD
GYPA	2993	GYPC	2995	COCIT
	84005		117019	REACTOME
SSRP1	6749	WHSC2	7469	REACTOME
OATL1	4943	PFC	5199	COCIT
ACTB	60	XRCC1	7515	COCIT
PLCB2	5330	MAP2K3	5606	HPRD
CDK7	1022	DDB1	1642	REACTOME
PCNA	5111	PCNAL	5112	COCIT
CD4	920	BTRC	8945	HPRD
POLR2J	5439	METTL3	56339	REACTOME
RPS23	6228	EIF2S2	8894	REACTOME
MPI	4351	STARD3NL	83930	ORTHOLOGY
HRB2	11103	SPO11	23626	ORTHOLOGY
SHMT1	6470	TTRAP	51567	ORTHOLOGY
GTF2H1	2965	POLR2I	5438	REACTOME
COL13A1	1305	HSPG2	3339	HPRD
RYR1	6261	S100A1	6271	HPRD
USP7	7874		443882	BIND
PFKM	5213	FLJ90724	203100	ORTHOLOGY
DVL2	1856	LDB3	11155	ORTHOLOGY
HSPCA	3320	NOS3	4846	HPRD
RPL27	6155	RPS6	6194	REACTOME
ATP5D	513	ATP5F1	515	REACTOME
RPL37	6167	RPS15A	6210	REACTOME
PPP1R3C	5507	PPP1R3D	5509	COCIT
AKT1	207	PTEN	5728	COCIT
IL18	3606	IL18R1	8809	COCIT
GTF2H3	2967	POLR2I	5438	REACTOME
EPRS	2058	RARS	5917	HPRD
GNG10	2790	GNB4	59345	ORTHOLOGY
GALE	2582	ALG5	29880	ORTHOLOGY
RPS3	6188	UBA52	7311	REACTOME
[truncated: 29,609 more rows]
