# Supplementary material for: Consolidating the set of known human protein-protein interactions in preparation for large-scale mapping of the human interactome
Source: Genome Biol. 2005 Apr 15;6(5):R40. doi: 10.1186/gb-2005-6-5-r40 (PMC1175952; doi:10.1186/gb-2005-6-5-r40)
Supplement: Additional File 5 — Final set of co-citation/Bayesian classifier-derived interactions with the PubMed identifiers of co-citing abstracts [file gb-2005-6-5-r40-S5.txt]

AKT3	10000	AKT1	207	9679957 10419456 10208883 11085546 11387345
KCNE3	10008	KCNE1	3753	10646604 11426298 11101505
CDH2	1000	CDH3	1001	10953163 10652439 10549658 10360823 9182820 8978829
CDH2	1000	CHL1	10752	9542583 11230701 8264967 1577868
CDH2	1000	CTNNB1	1499	10953163 10967086 11438452 10521809 9556063 9367646 11230701 8601608 11232642 11233968 7650039 8395402
SMC4L1	10051	SMC2L1	10592	10958694 9789013
IL18BP	10068	IFNG	3458	10951141 10769064 10673399 10681439 10655506 11447182 11420388
IL18BP	10068	IL18	3606	10951141 10769064 10673399 10681439 10655506 11447182 10023777 11420388 11263769 11226333 11145885 11053080
ADA	100	ADK	132	11045944 3484720 4062970 6981855 6980023 6257789 9399998 7622293 7897672 8452534 2260986
ADA	100	DPP4	1803	10899322 10951221 10849733 10698152 10066344 9683260 9629661 9550406 9553764 11278278 9330696 9225009 9103436 8986139 8635502 8568233 7594462 7974009 8001932 8101391 8096237 11067872
ADA	100	AK1	203	2556341 6145740 7153494 6935474 2518845
ADA	100	GLO1	2739	3082971 6935474 1756776 1914521 2518845
ADA	100	HPRT1	3251	3555977 3484720 6290569 6812486 10506947 8976123 8064675
ADA	100	ITIH4	3700	10899322 10698152 10666243 10482561 10482572 10482576 10364320 10220496 9811711 9420225 11278278 9330696 9103436 8544853 11238869 7511077 2014229
ADA	100	PGM1	5236	2556341 6935474 6929271 8487033 1756776 2518845
ADA	100	CXCR4	7852	10899322 10950772 10666243 10482572 10482576 9882290 9811711 11278278 9334378 11274418 11150506
ADA	100	CD4	920	10899322 10950772 10634178 10666243 10482561 10482576 10482579 10220496 9811711 11278278 9330696 9103436 8709256 7568061 11238869 7608534 7732190 7511077 8393352 8476564 1585653 1373528 2014229 1987354 8892857
RAD50	10111	RAD51	5888	10087193 9450758 11533665 10959836 10528224
RAD50	10111	BRCA1	672	10362364 10959836 10528224 11353843
CDK2	1017	CDK3	1018	10896783 10207147 9150368 8626531 8242750 8266103 10692408 10634406 9840943 8626584 11172011 9244350 1639063
CDK2	1017	CDK6	1021	10934208 10896783 10845909 10788489 10683762 11453659 9367157 9150368 9178893 8710379 7649471 8058330 10942587 10850458 10761990 10662629 10629089 10640426 10656457 10392902 10423127 10377442 10380937 10216486 10066746 10096555 10198259 10368294 9989823 11360190 9732051 9735660 9584157 9596999 9563902 9581834 9531600 9485022 9407125 9166850 8822197 8622855 7739548 8302605 11032757 10964666 108668…
CDK2	1017	E2F3	1871	10727462 10830731 9780003 9244350 8959343
CDK2	1017	PCNAL	5112	11038236 10841074 10022898 7958844 10878006 7559780 1358458 11481417 9328827 9135019 9048663 7784076 7949095 7909433
CDK2	1017	RB1	5925	11559818 11079678 10845909 10804285 10788799 11444827 11453659 10574984 10462699 10074425 9658399 9395203 9427630 9288782 9079651 11313870 7629160 7806527 11159883 11179729 8242751 11064456 11527386 11593424 10934041 10942587 10850458 10854068 10706449 10665655 10629089 10640426 10216486 10225456 10096555 10022926 11360190 9583681 9439773 9338094 9166850 9214595 9154817 9108451 8945624 8853893 86…
CDK2	1017	TP53	7157	11559818 11593402 11038236 10896783 10827953 10841074 10761703 10772807 10741717 10788799 10704940 10602500 11494044 11496322 10567774 10462699 10412049 10094816 9841966 9553123 9546435 9488036 9408609 9288782 9294607 9060648 8927716 11278402 11313986 8662825 8647086 7629160 7859744 8058330 8137420 11062725 10942587 10918595 10854068 10629089 10577141 10527623 10409725 10423127 10377442 10217359 …
CDK3	1018	CDK6	1021	10896783 9150368 9244350 7882308
CDK4	1019	CDK2	1017	8302605 1358458 11570574 11032757 11052627 10964666 11002421 10933691 10974058 10873769 10828676 10847483 10783329 10698511 10698512 10752677 10666414 10597239 10602507 10571528 10575231 10559304 10574969 10471034 10493518 10502407 10401849 10328966 10339667 10366423 10200340 10022811 10023678 10047461 9869451 9920505 9926944 9673386 9705214 9596994 9607563 9490650 9500999 9413224 9400494 9401001…
CDK4	1019	CDK3	1018	9244350 10896783 9150368 8626531 10634406
CDK4	1019	CDK5	1020	8302605 1358458 10873769 10495426 9244350 9150273 9030781 8649771 7733934 7949095 8175758 10896783 9150368 8626531 11494129 9041194 8275715
CDK4	1019	CDK6	1021	8302605 11032757 11063124 10964666 10873769 10825132 10783329 10523843 10559304 10502407 10440924 10022811 9482104 9418885 9328827 9244350 9160891 9150273 9111314 9030781 9032330 9121767 8985102 11350919 8855819 8805225 8575754 7478527 7585567 7651726 7630199 7739541 7949095 8183557 8114739 11103932 10896783 10845909 10683762 11481417 10475236 10416984 10353729 9420268 9367157 9192874 9150368 917…
CDK4	1019	CDK7	1022	10896783 10585273 8550604 9579467 8806696 8706801
CDK4	1019	CDKN1A	1026	1358458 11570574 11002421 10974058 10832057 10783329 10698511 10666414 10602507 10574969 10502407 10376964 10328966 10339667 10381651 10022811 10047461 11463860 9705214 9490650 9500999 9328827 9259311 9135019 8985102 11350919 8647635 8622677 11160853 10956386 10896783 10796883 10585273 11476943 10462699 10416614 10094816 8999999 8897894 8662825 7575495 7629160 11132966 11494129 10942587 10850458 …
CDK4	1019	CDKN1B	1027	9160891 10392902 9414383 9214595
CDK4	1019	CDKN2B	1030	8855819 7651726 10416984 9163429 10763830 10338330 8519415 8595411 7654823 7739547 7727766 8001816
CDK4	1019	E2F1	1869	10933691 10047461 9328827 9244350 11267653 8449399 10692433 10727462 11360190 9774662 9651176 9260897 9154817 8780882
CDK4	1019	EGFR	1956	11007941 10850867 10736064 10671694 10048712 9735401 9581834 9407626 11325859 11351043 8586464 11170137
CDK4	1019	MDM2	4193	10727978 10445844 8647635 11564577 11567230 10942587 10943202 10862042 10817503 10665922 10667596 11505267 10101594 9989829 9935200 9774662 9703873 9724636 9735401 9407626 11325859 9205100 8946202 8946207 8912848 11351043 8838316 8586464 8527390 7654823 7656201 7850781 8044775 8221695
CDK4	1019	MYC	4609	10832057 10597239 10454538 11463860 11216479 8012959 10956386 10896783 10757805 9721866 8788034 7664296 9735401 9651176 9244353 9154817 11351043 8806696
CDK4	1019	PCNA	5111	1358458 9328827 9135019 7553644 7664838 7949095 11115554 11476943 10433930 11310559 7958844 9828096 11400112 9735660 9651176 11291051 8706801 8846917 8101826
CDK4	1019	PCNAL	5112	1358458 9328827 9135019 7553644 7664838 7949095 7909433 11115554 11481417 10416614 7958844 11400112 8846917 8259215 8101826
CDK4	1019	PTEN	5728	10602505 10850867 10736064 10671694 11221509
CDK4	1019	RB1	5925	11570574 11063124 10602505 10559304 10574969 10495426 10339667 10366423 9659580 9705214 9490650 9418885 9160891 9135019 9032330 8985102 8857999 8649771 8611425 8622677 8548755 11267653 7630199 7705923 7739541 7936665 8012959 11115554 10956386 10845909 10804285 10498902 10462699 10475236 10416984 9658399 9427630 9177281 8968104 7677168 7629160 7777060 7859739 7806527 11527386 11567230 11029524 109…
CDK4	1019	RBL1	5933	10602505 9177281 10761990 10727462 10662629
CDK4	1019	RBL2	5934	10602505 10845909 9177281 10761990 10727462
CDK4	1019	CCND1	595	8302605 1358458 11570574 11032757 11052627 10964666 11002421 10917130 10825132 10832057 10847483 10759853 10779641 10783329 10752677 10694439 10597234 10602505 10602507 10571528 10523843 10493518 10495426 10440924 10339667 10366423 10381651 10200340 10022811 10047461 9926944 11463860 9659580 9673386 9705214 9596994 9413224 9400494 9401001 9328827 9363859 9244350 9258408 9259311 9135019 9150273 91…
CDK4	1019	SAS	6302	11505267 10101594 9989829 9703873 8586464 8044775
CDK4	1019	TP53	7157	10974058 10899671 10832057 10783329 10698511 10602505 10602507 10523843 10495426 10445844 10381651 10047461 9490650 9418885 9328827 8985102 8647635 8622677 11216479 11115554 10896783 10498902 10462699 10094816 8999999 8662825 7677168 7629160 8058330 11564577 11567230 11029524 10942587 10817503 10854068 10736064 10665922 10667596 10671694 10675486 10629089 10430183 10465111 10423127 10377442 98613…
CDK4	1019	CDKL2	8999	10962560 10854068 9918776 9260897 11291051
CDK4	1019	CDC2	983	11002421 10974058 10575231 10047461 9500999 9239692 9244350 9258408 9259311 9030781 8940249 8985102 7593219 7662974 7729951 7949095 8012959 7909433 8175758 8114739 8360268 10683762 10094816 9150368 11310559 8662825 8550604 7629160 10938080 11395479 10850458 10738246 10392902 10380937 10216486 10192445 9918776 9683802 9735660 9651176 9407125 9400986 9360999 9260897 9041194 11253137 7739548 8101826…
CDK5	1020	CDK2	1017	10873769 11483735 9244350 9150273 9030781 8649771 7949095 8306873 10995546 10662688 10465404 9041194 8626584 8302605 8275715 1358458 10896783 9150368 8626531
CDK5	1020	CDK6	1021	10873769 9244350 9150273 9030781 8930898 7949095 8302605 10896783 9150368
CDK5	1020	CDK5R1	8851	10934255 10706614 9878533 9030781 8569747 11162238 11168528 8175758 10662688 10465404 9565682 11231011 10722743 9727024 7592934 11228158 11248668 8090221
CDK6	1021	CDKN2B	1030	10416984 8855819 7651726 10763830 9422538 8724524 8595411 7739547 7727766 8001816
CDK6	1021	CCND2	894	10416984 9056671 8806696
CDK7	1022	CDK2	1017	10931829 10866826 10036778 9725911 7885450 8208556 10896783 7533895 10580002 10585273 8868473 10611320 10085115 9579467 9311822 9244189 8550604 10854062 9130708 9141623 9118957 9857180 8836101 11172011 7569954 7799941
CDK7	1022	CDK6	1021	10866826 9725911 10896783 8806696 8706801
CDK7	1022	CDK9	1025	10866664 9971835 9696809 11145967
CDK7	1022	CDKN1A	1026	9725911 10896783 10585273 8868473 10611320 11060782 8706801
CDK7	1022	TAT	6898	8602364 10082552 10866664 9971835 9696809 9334327 9311822 10873784 11145967
CDK7	1022	CCNH	902	10866826 8557036 7533895 9465303 8521818 11062157 11007478 9130708 8692841
CDK7	1022	CDC2	983	8557036 8557037 7885450 7944411 8078587 8208556 2209545 11226158 7533895 10722743 8868473 8550604 11172011 7799941
NBR2	10230	BRCA1	672	10205276 9261099 9215675 11313975 11179671
CDK9	1025	TAT	6898	11373315 10958691 10964778 10866664 10903437 10550206 10438593 10465067 10329125 10364292 10064603 9971835 9872325 9649438 9696809 9491887 11145967 10931842 10913173 11152495
RAMP2	10266	RAMP3	10268	11556887 11033437 10844137 10733909 9891972 11420389 11060459
RAMP2	10266	ADM	133	11556887 11600589 10899511 10772950 10733909 11420389
RAMP1	10267	ADM	133	11556887 10772950 10733909 11420389
CDKN1A	1026	CDK2	1017	11559818 11570574 11593402 11593424 11038236 10878006 10884382 11002421 11020241 10912792 10924145 10934041 10942529 10942587 10974058 10896783 10903423 10906181 10918595 10850458 10854068 10874474 10761703 10772807 10783329 10799578 10698511 10706449 10741717 10788799 10662629 10666414 10704940 10597222 10602507 10629089 10585273 10611320 11453659 11476943 11496322 11506705 10574969 10574984 104…
CDKN1A	1026	CDK6	1021	10942587 10896783 10850458 10783329 10662629 10629089 11453659 10502407 10377442 10066746 10086343 10368294 10022811 9927425 9724636 9725911 9732051 9618524 9563902 9581834 9461564 9485022 9328827 9052836 9056671 9125124 8943005 8985102 11350919 8706801 7727766 8001816
CDKN1A	1026	KIP2	10518	10799578 10611320 11483956 9725911 9465025 11339829 8946928 11259850 11159883
CDKN1A	1026	ADPRT	142	10815928 10694497 11447172 11479920 10363983 10331651 10096557 10048316 9751262 9493957 9406706 9457054 9395239 9312059 11309356 11313933 11259623 11093826 11126200
CDKN1A	1026	GADD45A	1647	11042688 10597261 10543370 10566557 10528224 10426819 10194136 9406706 9398050 9309129 9233781 9050992 11160608 11216497 10453082
CDKN1A	1026	E2F1	1869	10772807 10704940 11445852 10319992 10047461 9651176 9671466 9632717 9467962 9328827 9260897 9188631 9191053 9154817 8910340 11302695 8632901 11093826
CDKN1A	1026	EGFR	1956	3335421 10920888 11356824 9833772 11402326 9581834 11325859 9342842 11258547 8636741 7577479 7724733 11170137 8503904 1357218 2172417
CDKN1A	1026	MDM2	4193	11531273 11042688 10972991 10942587 10900010 10919661 10837373 10851071 10767629 10772681 10812014 10669552 10712385 10606233 10643981 10571205 11429704 11507071 10544021 10547394 10566557 10446957 10469568 10211312 10222137 10321740 10194136 10023442 9891236 11416144 9786925 9707425 9724636 9653180 9662253 9516979 9445009 11325859 11329373 9312059 9252682 9270029 9309129 9233781 9157989 8910340 …
CDKN1A	1026	ATM	472	11447225 10845723 10549596 10446957 10467728 10477729 11468183 9779997 9632822 9488036 9398851 11103796
CDKN1A	1026	PCNA	5111	11038236 10878006 10972198 11005251 10926883 10772807 10773083 10753973 10657978 10602504 10656678 11435613 11476943 10562812 10581271 10463569 10429981 10445426 10392905 10397753 10102040 10215189 10322679 10094470 9879989 11368097 9816291 9824154 9747456 9763522 9766653 9699537 9707425 9732201 9734782 9651176 9668108 9705499 9600342 9626358 9546435 9465025 9467956 9467962 9488034 9421152 937176…
CDKN1A	1026	PCNAL	5112	11038236 10878006 10972198 10926883 10942532 10753973 11435613 10581271 10397753 10416614 10337545 10102040 10215189 10322679 10073698 10022898 11368097 9763522 9685407 9699537 9732201 9600342 9581844 9465025 9467956 9421152 9371766 9422722 9328827 9284048 9135019 8999948 8940182 8895503 11231340 11313979 8838859 8673466 8846917 8551641 7593612 7913544 11195463 8259214 8259215 8101826 1358458 110…
CDKN1A	1026	BAX	581	11477453 11527392 11668510 11033415 11034077 10971331 10979940 10930045 10942587 10807762 10837373 10782880 10699888 10708943 10741751 10760438 10661763 10606233 10629033 10571205 10585263 11429704 11429705 11431348 11439344 11498783 10543370 10566557 10426819 10445426 10362106 10414702 10360653 10383141 10321740 10327056 10094816 10195882 10023442 10029406 9878214 9927633 11400165 11423991 97512…
CDKN1A	1026	RASA1	5921	9312123 8702968 8270251 8514766 1569940 1717344 2123878
CDKN1A	1026	RASGRF1	5923	2188363 10912792 9843966 8662825 7999142 1447167 1379346
CDKN1A	1026	RB1	5925	11559818 11564860 11570574 11593424 11668507 11038143 11053664 9917519 10956386 10979940 10934041 10942587 10889470 10906181 10911952 10807762 10817508 10850458 10854068 10773886 10706449 10741751 10788799 10665653 10629089 10640422 10643981 10581175 10593857 10600511 10617580 10620458 11453659 10537318 10574969 10574984 10463621 10430183 10450753 10462699 10400750 10334897 10339667 10347252 1036…
CDKN1A	1026	BCL2	596	11033415 10816444 11439344 10373553 10377442 9651943 9690625 9426056 9252682 7729416 11194193
CDKN1A	1026	S100A9	6280	11564860 10919661 10772681 10816133 11429701 9724636 11278920 7713507 8001816 8227335
CDKN1A	1026	TP53	7157	11447225 11477453 11477455 11522628 11531273 11550148 11559818 11561753 11561778 11564860 11593402 11668507 11668510 11002226 11028443 11029497 11033415 11034077 11038236 11039901 11042688 11045764 11053664 11055588 2157713 2665653 10842176 10899165 10953161 10958672 10962336 10964085 10967035 10971331 10972991 10974569 10997733 11005251 11013346 10887152 10918210 10925365 10926883 10929428 10930…
CDKN1A	1026	TP73	7161	10761704 11429704 10469568 10397274 9802988 9618472 11275986 11172610 11193045
CDKN1A	1026	USP4	7375	11517191 2697961 2548008 3333361 2843475 2844974 3330790 3915535 6318115 6308640 9662334 9465315 9346851 11325852 9238536 7824256 8142894 1337001 1717344 2023995
CDKN1A	1026	PGPL	8225	2115641 2111992 2504724 2539152 2849942 8702968 8664345 1325460
CDKN1A	1026	CASP3	836	10972198 10925354 10842327 10850458 10815928 10694497 11447172 11461999 11462152 11479920 10517675 10327056 10096557 9668108 9633517 9457054 9395239 11289134 11313870 11313933 11282082 11160608 10749685 11146441
CDKN1A	1026	CDC42	998	10496324 10366564 10224076 10198171 9843966 9528787 11371639 8973630 8994833 8824585 8702968 8709241 7493923 8514766
STAG1	10274	CST2	1470	9587407 8034293
CDKN1B	1027	CDK2	1017	9214595 10392902 10229195 9160891 11280773
CDKN2A	1029	CDK4	1019	10773403 10675486 10094876 9861348 9849428 9582521 9551329 9407626 11332612 9231912 9242437 9070336 8968104 8934532 8855819 8855976 8857999 8805225 8838105 8611425 8519415 8521382 8547131 8548755 7654823 7630199 7640224 7777060 7705923 7728764 7834615 10939591 10850867 10736064 10667596 10498896 10465111 10416984 10338330 9712735 9724087 9724636 8806696 8595411 11221509 11243640 11172613
CDKN2A	1029	CDK6	1021	9395243 8968104 8855819 8805225 8724524 7630199 7777060 10939591 10498896 10416984 9724636 8806696 8595411
CDKN2A	1029	CDKN2C	1031	10918395 10517502 9724087 9537438 9432125 8703847
CDKN2A	1029	MDM2	4193	9407626 7654823 10667596 10086736 9724636
CDKN2A	1029	PTEN	5728	10850867 10736064 10416987 11221509
CDKN2A	1029	RB1	5925	9659583 9537649 11007034 10365829 10383161 9889022 9664118 9673367 9620022 9627705 9582521 9436977 11341347 9299577 9221801 9242437 9269824 9209389 9140450 8968104 8893868 8857999 8674005 8652807 8686738 8611425 7494231 8521382 8548755 7563154 7566983 7591209 7630199 7777060 7705923 9583722 10918387 10939591 10667596 10551774 10416984 11414196 9638059 9366518 8806696
CDKN2A	1029	CCND1	595	10773403 11007034 9582521 9387288 11341347 9242437 9047388 8968104 8920672 8855819 8857999 8611425 8548755 7547249 7640224 9583722 10416984 9537438 8806696 11058870
CDKN2A	1029	TP53	7157	9659583 9537649 11007034 10675486 10365829 10383161 10210535 9861348 9889022 9840942 9849428 9808520 9810513 9731504 9664118 9673367 9582521 9407626 11341347 9353252 9299577 9221801 9209389 9149259 9047388 8893868 8855976 8835820 8674005 8707401 8652807 8625287 8631601 8555065 7547249 7747814 10775844 10736064 10667596 10465111 10319873 10086736 11414196 9724087 9724636 9638059 9508208 11172613 1…
CDKN2B	1030	CDKN2C	1031	10918395 9537438 9432125 8703847
AKR1A1	10327	ADH1B	125	2573502 9309874 7480358 1590750 2347582 6401000 2294756 2295648 2777084 3067025 3397059 3422458 3569190 2935875 3893465 2986130 6424546 6354175 7035335 7003596 1275443 10424757 10407146 10232877 11398342 11306056 8834233 8749816 8663387 8634148 11274460 7485844 7698025 8035649 11173978 8172654 7904979 1845597 1339084 1302043 1362387 1361316 1620113 1733836 1889753 1881901 2050667 2014795 1996113 …
AKR1A1	10327	ADH1C	126	11527411 7480358 8032159 11054102 2347582 3067025 3397059 3569190 6424546 7035335 230779 655629 10424757 8634148 11274460 7748347 7698025 8035649 11173978 7904979 8120040 1339084 8388158 1362387 1361316 1321136 1620113 2050667 2014795 1996113 2169444
NDRG1	10397	HSPA5	3309	10049651 9701462 8939898
NDRG1	10397	DRG1	4733	11006124 10860807 10428464 10395947 11352569 11494141
CDR2	1039	ITIH4	3700	2543930 2843773 9764911 9692330 7983707 8196669 8176383 8335933 1500724 1533631 1706342 2402498
CDR2	1039	CD4	920	2543930 2843773 9764911 9692330 9637921 7983707 8196669 8176383 8254672 8335933 8417378 1500724 1533631 1706342 2402498
ADAR	103	ADARB1	104	9202292 7490742
ADAR	103	ADARB2	105	9272162 10836796
TUBGCP3	10426	TUBGCP2	10844	10562286 9566967
TIMM23	10431	TIMM17A	10440	10339406 8893850
MAD2L2	10459	REV1L	51455	11485998 11050393 11018586 9765213 9707589
UBE2E3	10477	UBE2E1	7324	10343118 9371400 11322894
UBE2E3	10477	UBE2E2	7325	10343118 9371400
NCOA2	10499	CREBBP	1387	10617585 10839822 10704837 9882594 9751728 11250900
CEBPA	1050	CEBPD	1052	8572170 8585944 8132667 8385337 1391942
CEBPA	1050	SP1	6667	9426001 8921911 8634148 8132667 8289814 1339084
CEBPB	1051	CEBPA	1050	1427819 9706399 9506442 9513715 8726660 8572170 8585944 7744832 7883112 7862113 8003480 8288055 8289814 1391942 1382074
CEBPB	1051	IL6	3569	1889804 9442384 9378980 8910763 8774705 7594540 7651415 7744000 8175675 8325885 1382074 1372389
RNASEH2A	10535	RNASEH1	246243	1371582 11319219 9799596 7535929 8389211 1706718
DCTN2	10540	C20orf1	22974	10671572 8825636 7809091 8336950 8394446 8441377 8474178
DCTN2	10540	SP1	6667	10978529 9151857 11259372 7479915 7559628 7636984 8074713 8346248 8393143
DCTN2	10540	TNF	7124	10803841 10738944 10754326 10075698 9722548 9211933 8805669 7608567 8283032
DCTN2	10540	TNFRSF1B	7133	3278059 10390192 10353757 11256945 1634604 1768652 1719236 2145219 2225078
DCTN2	10540	ARHGEF7	8874	10390192 7541019 8413223 1634604 1598201 1768652 1719236 2225078
AGPAT2	10555	AGPAT1	10554	9575575 9212163
RPP38	10557	RPP30	10556	9037013 11455963 10199568 10024167 9630247 11158571
RPP38	10557	RPP14	11102	10444065 10024167
CENPB	1059	INCENP	3619	10593999 10607828 10398268
CENPC1	1060	CENPB	1059	8864858 7883764 2335558 2435739 3511098 2994966 2579778 10875896 10593999 10607828 10523519 10398268 10205277 9914372 9592390 9259264 9286452 8640719 8634687 8406460 11129795 11092768 2022189 2211824
CENPC1	1060	INCENP	3619	10593999 10607828 10398268
GNA13	10672	GNA12	2768	8627525 8554519 7791744
CFL1	1072	CFL2	1073	11422377 8800436
MASP2	10747	MASP1	5648	10752628 11426320 9777417 11021254 11038306 10913141 10946292 10679061 10586086 10330290 11290788 11298833
MASP2	10747	C1S	716	10752628 11426320 9777417 10946292 11290788
CHL1	10752	NCAM1	4684	11520897 2551826 11000479 10886722 10222420 8732897 8592170 7773512 7526247 8405855 2183016 2179732 2153939 2481486 2482622 2558078 10356360 10931872 10850459 10777059 10757447 10640677 10644945 10564532 10561692 10583047 10397078 10072259 10086383 10091945 9682447 9621342 9560466 9574762 9587126 9542583 9408166 9449330 9459153 9463510 11279095 9324132 9215735 9184982 11230701 8742269 8702635 757…
RPP40	10799	RPP38	10557	10024167 9630247 11158571
CCR9	10803	CCL25	6370	11046037 11493434 10498628 10229797 10544196
SNT-1	10818	GRB2	2885	10196222 10822386 9797459
SNT-1	10818	SHC1	6464	10196222 10744691 10377388
RUVBL2	10856	RUVBL1	8607	10998447 10428817
TLK2	11011	TLK1	9874	10523312 11470414
CHC1	1104	RAN	5901	9511722 7616957 8313905 8255297 1844237 1944575
STMN2	11075	DBH	1621	8750828 9011768 7688735
ADAMTS5	11096	ADAMTS6	11174	10464288 10610729
CAPN11	11131	CAPN1	823	11523006 10409436
CAPN11	11131	CAPN2	824	11523006 10409436
CHGA	1113	CHGB	1114	10999531 1972699 2188233 2510809 2793524 2745426 2659973 2709813 3139487 3341449 3678488 3608978 3762065 10828855 10678772 9852206 9690663 9561567 11339279 9198103 8899001 7952497 8082125 1437706 1356907 1425774 1405495 1552186 1928557 8617499
CHGA	1113	NPY	4852	9655216 8899001 7807311 7929473 8448675 1609616 1700576 8719590
CHGA	1113	TAC1	6863	11062327 2463847 2448025 9655216 9515597 7584555 8082125 7902679 8472301 1309744 1717086 2434614 8719590
ADAMTS7	11173	ADAMTS5	11096	10610729 10464288
ADAMTS7	11173	ADAMTS6	11174	10610729 10464288
CHI3L2	1117	CHI3L1	1116	8702629 11114282
CHEK2	11200	ATM	472	10713094 11390408 10531348 10435585 11053450 11325853 10531013 10097108 11313465
GABARAP	11337	GABARAPL2	11345	11414770 11096062
CHUK	1147	PSMC6	5706	11179444 11483407 11093788
CHUK	1147	IKBKG	8517	11520600 10455128 10364167 9751060 11242109
CISH	1154	SOCS2	8835	11495699 10969179 11340296 11071852
CKM	1158	ERCC1	2067	1680795 1971149 2309701
CLCN3	1182	CLCN4	1183	10198195 8575751
CLCN6	1185	CLCN5	1184	10198195 9565675 10932070
CLCN6	1185	CLCN7	1186	10500249 9565675
CLIC1	1192	CLIC2	1193	10793131 9339381
CCR1	1230	IL8RA	3577	10943863 9514408 11200816 10734056 10504268 9354625 9257866 8929558 11110672 11154210
CCR1	1230	IL8RB	3579	10943863 9514408 10828541 10734056 10504268 9632350 9343197 9257866 9024623 11110672 11154210
CCR1	1230	CCL13	6357	8955214 10854442 10737895 9257866 9276730 9269754
CCR2	1231	CCR1	1230	11470772 11032879 10811011 10828541 10702689 10610706 10623817 10541290 10559781 10419877 10069890 10201901 9973507 9886422 9721244 9558092 9417810 9324304 9336350 9343197 9346309 9346360 9354625 9257866 9276730 9269754 9120403 8996246 11228176 11272275 11145699 11154210 11156420 11115360 10943863 9514408 7594543
CCR2	1231	CCL2	6347	8995400 8048929 11518728 11032879 10891427 10974226 10811011 10828541 10623817 11440636 10541290 10559506 10559781 10497106 10504254 10428302 10477627 10479649 10419877 10088610 10097088 9988701 9862860 9933081 9848893 11415454 9732872 9696841 9548499 9558092 9417810 9324304 9336350 9346360 9354625 9257866 9276730 9269754 9058802 9103241 9054370 9120403 8996246 11254730 8663314 8662823 11228176 1…
CCR2	1231	CCL7	6354	11032879 10559781 10497106 9886422 9558092 9417810 9336350 9346360 9257866 9276730 9058802 8662823 11120855 9514408 7594543
CCR2	1231	CCL13	6357	10559506 11400154 9257866 9276730 9269754 11120855
CCR2	1231	CXCL12	6387	10932017 10620568 11435493 10479136 10222798 9920843 9430590 9257866 9269754 10223546
CCR3	1232	CCR1	1230	11500830 11527984 11531415 10854442 10877489 10828541 10702689 10713092 10610706 11461684 11465714 10541290 10479137 10419877 10069890 10201901 10202040 9971817 9886422 11354381 11404385 9765480 9765485 9747729 9616137 9620997 9632350 9565366 9500790 9548457 9557691 9557695 9558092 9420295 9394815 9417810 11333875 9324304 9336350 9343197 9346309 9346360 9276730 9261370 9269754 8996246 11306977 11…
CCR3	1232	CX3CR1	1524	10823878 10702689 10400765 11115360
CCR3	1232	GPR15	2838	11461684 10400765 9971818 9847323 11242524 11115360
CCR3	1232	IL8RA	3577	10741397 9933081 11110672 10943863 10340944 9514408
CCR3	1232	IL13	3596	11037980 11435725 10428506 10359806 9933081 11396683 9417810 9346360 11292016 11149986
CCR3	1232	ITIH4	3700	11531415 10858625 10562499 10590105 11435725 10482576 10446313 10331443 10064617 9971818 11396683 9658078 9557691 9499115 11323269 9359702 11278567 11292016 11149986 11115360
CCR3	1232	CCL13	6357	10969084 10854442 10725746 10733106 10491000 10516663 11400154 9356998 9365122 9276730 9269754 9182688 9062350 9005985 11306952 11120855 8955214
CCR3	1232	CXCL12	6387	11435493 9733901 9561368 9557695 9359702 9269754 11110672 9031325
CCR3	1232	TAT	6898	10858625 11435725 11396683 9765440 11323269 11292016 11120849 11149986
CCR3	1232	CXCR4	7852	11471553 11531415 11581376 11018860 11090186 10888629 10877489 10880735 10823878 10828541 10820276 10666184 10666479 10562499 10590105 10611745 11435493 11435725 11448156 11461684 11468721 10546854 10432289 10477684 10479137 10482576 10400765 10415069 10419877 10446313 10331500 10364338 10388657 10220072 10226056 10331443 10201901 9949156 9971817 9971818 9971834 9847323 9831180 9837796 9882290 97…
CCR5	1234	ADA	100	10950772 10666243 10482561 10482572 10482576 10220496 9882290 9420225 9334378 11238869 11274418 11150506 9184207
CCR5	1234	CCR1	1230	11470772 11500830 11527984 11531415 11032879 10961862 10970982 10861085 10877489 10811011 10766793 10770211 10702689 10713092 10583963 10607682 10610706 10623817 11461684 11465714 10536111 10541290 10559781 10479137 10408723 10419877 10069890 10069954 10085131 10201901 9971817 9973507 9886417 9886422 11360924 11404385 9765480 9765485 9747729 9766815 9687537 9721244 9616137 9620997 9621010 9632350…
CCR5	1234	CCR2	1231	11470772 11032879 10967026 10888629 10932017 10811011 10767612 10780710 10741397 10702689 10716998 10659048 10610706 10623817 11435493 10541290 10559343 10559781 10497106 10438379 10479136 10419877 10364338 10222798 10223546 10069890 10201901 9971830 9973507 9886422 9920843 11400154 9815240 9721244 9696841 9558092 9430590 11358512 9324304 9334732 9336350 9343197 9346309 9252328 9257866 9054370 91…
CCR5	1234	CCR3	1232	11471553 11500830 11527984 11531415 11581376 11018860 11024554 11037980 11090186 10888629 10877489 10823878 10741397 10666184 10666479 10702689 10713092 10562499 10590105 10610706 10611745 10618285 11435493 11439155 11448156 11461684 11465714 11468721 10541290 10546854 10469138 10432289 10477684 10479137 10482576 10400765 10415069 10419877 10446313 10331500 10359806 10364338 10388657 10220072 102…
CCR5	1234	CCR8	1237	11470772 11581376 11007922 10888633 10823878 10702689 10590105 10607682 11461684 11507220 10541290 10400765 10377196 10388657 10357466 9971818 9847323 9886417 9831180 9765485 9733901 9420285 9371556 8816377 11228176 11164896 11197598 11154210 11086101 11112502 11115360
CCR5	1234	CX3CR1	1524	10823878 10702689 10400765 11115360
CCR5	1234	FPRL1	2358	10611407 10438703 11342415 11358433 11138775
CCR5	1234	ERVWE1	30816	11024154 11090186 10891428 10933700 10816381 10756051 10662618 10666243 10590121 10574939 10505681 10400765 10339592 10388657 10092648 11414813 9791028 9371556 11384227 9261347 11054427
CCR5	1234	ITIH4	3700	11504923 11531415 11533159 11090138 10954535 10933700 10941932 10860877 10864648 10792505 10820198 10826481 10835604 10758170 10775592 10775626 10816381 10725362 10756060 10627516 10666243 10562499 10580404 10590105 10590121 10623731 11464139 11485624 11507206 10527688 10544150 10555208 10559349 10559353 10574939 10486970 10497246 10505675 10438529 10438703 10477718 10482561 10482572 10482576 103…
CCR5	1234	CCL7	6354	11032879 10559781 10497106 10477718 9886422 9621010 9558092 9334378 9336350 9257866 9312096 11146155 8639485 9514408 9139699 11200816
CCR5	1234	CCL8	6355	10961858 10574939 10477718 10364178 9336350 9312096 11278962 11146155 11087354 8639485
CCR5	1234	CCL13	6357	10574939 10477718 11400154 9257866 9312096 11146155 8955214
CCR5	1234	CXCL12	6387	11049991 10961862 11021758 10932017 10786999 10742385 10756051 10606628 11435493 11507220 10438835 10479136 10482544 10393974 10222798 10223546 10357466 10068655 9920843 9870314 9882387 11375057 11406754 9743377 9718374 9733901 9561368 9557695 9420253 9371631 9430590 9353342 9359702 9257866 9024623 9050881 11155170 11110672 11146155 9031325
CCR5	1234	CXCR4	7852	11448957 11454872 11471553 11504923 11531415 11533159 11581376 11581400 11000231 11007922 11018860 11023460 11023494 11024154 11044111 11049991 11090186 11090199 10887175 10954535 10961886 10967026 10975845 10982369 10982382 10985252 10985313 11021758 10827088 10888629 10888633 10891428 10933618 10933620 10933675 10933689 10936093 10941932 10950772 10954894 10860877 10860879 10864648 10864653 108…
CCR5	1234	FLJ21032	79966	10775592 10590121 10413516 10364284 9882391 9658072 11118070 8995603
CCR5	1234	CD4	920	11337487 11504923 11516753 11533159 11581376 11581400 11018860 11023494 11023526 11024554 11044136 11049991 11090138 11090199 10954535 10975845 10982369 10985252 10985310 10985313 11021758 10888609 10888615 10888639 10933620 10933675 10933686 10933700 10941932 10950772 10864648 10864687 10877489 10882583 10795515 10820198 10826481 10835604 10852125 10775586 10775592 10786999 10799575 10816381 104…
CCR8	1237	CCR1	1230	11470772 10702689 10607682 11461684 10541290 9886417 9765485 11228176 11164896 11154210 11086101 11115360 8816377
CCR8	1237	CX3CR1	1524	10823878 10702689 10400765 11115360
ADH1A	124	AKR1A1	10327	2347582 6401000 2294756 3569190 3013304 2935875 2986130 10880953 6424546 1275443 10424757 9464393 8760451 8634148 1339084 1339376 1620113 2050667 1996113 2169444 11274460 11306068
ADH1A	124	ADH1C	126	2347582 3569190 6424546 10424757 10331249 8634148 1339084 1524834 1620113 2050667 1982205 1996113 2169444 11274460
CNTF	1270	OSM	5008	9037715 7556664 8050491 8404048 11095488 11494026 9584176 8798767 8605875
CNTFR	1271	CNTF	1270	10723052 11294841 8786120 7774913 8244400 10812968 10720204 11358282 8765494 8799186 8755479 7585948 7814393 8180210 8281921
COL1A1	1277	SP1	6667	11037881 10082137 9870870 9840444 9666093 7590335
ADH4	127	AKR1A1	10327	11306068 11009184 10880953 6424546 10407146 10208639 11173978 1362387 1889753
ADH4	127	ADH1A	124	11306068 10880953 6424546
ADH4	127	ADH1B	125	6424546 10407146 11173978 1362387 1889753
ADH4	127	ADH1C	126	6424546 11173978 1362387
ADH5	128	AKR1A1	10327	9492289 7485831 7999766 8032161 2054065 2050152 6401000 2294756 2451467 3569190 6424546 10697413 7721811 7698025 11173978 11095947 1362387
ADH5	128	ADH1A	124	6401000 2294756 3569190 6424546 8824810
ADH5	128	ADH1B	125	6401000 2294756 3569190 6424546 11306061 7698025 11173978 1362387
ADH5	128	ADH1C	126	10978156 11387027 11073833 3569190 6424546 7698025 11173978 1362387
ADH5	128	ADH4	127	6424546 11173978 1362387
SLC31A1	1317	SLC31A2	1318	9396787 9207117 11054564
ADK	132	DCK	1633	3000260 3484720 6330251 6312976 6315069 6272978 7614470 7870049 1430786 2271622
ADK	132	APRT	353	694720 1930301 2260986 8138186
ADM	133	RAMP3	10268	10733909 11420389 11556887
CPN2	1370	CPNE1	8904	3023044 9430674
CR1	1378	ITGB2	3689	1969919 2466895 9729537 9394818 8690915 8691074 8675328 8527516 8559489 7594489 11207478 7673728 7709996 7963581 8326130 7682158 1721641 1679838 1977799 2117569
CR2	1380	CR1	1378	2139457 2151800 2139460 7636211 7693486 2144008 3016712 7957570 11536164 2141047 2164822 2138950 2332770 3155403 2527811 2524204 2708912 3067864 2521358 2971638 2450163 2451706 2832506 2827171 3037684 2952719 3541787 2946764 3018085 2418113 3484510 2411809 3156185 3871945 6239618 7062316 7005344 371603 632590 10721693 10469246 9434189 11340085 9233655 9272912 8918576 8690915 8642699 8786322 11207…
CREB1	1385	CREM	1390	11079454 10871653 10634409 9851700 9737722 9597751 9238850 8972862 9006899 8940185 8994192 8825556 8628284 8549766 7559731 8206879 8152304 7916662 8361755 1352292 1532935
CREB1	1385	EP300	2033	10702386 11463834 10350644 9774518 9710589 11313407 11076796
CREB1	1385	JUN	3725	11057754 2543297 10978529 10618645 9847304 9931446 9723176 9596555 9514957 9484842 9446552 9339900 9378725 9261377 9196072 8914929 8825639 8836034 8753872 8668349 7666522 8026641 11168366 8398900
ATF2	1386	CREB1	1385	9488727 10871653 9851700 11179965 2320002 10979959 10585419 10518804 9770462 9484842 8940185 8610463 8576171 1658708
ATF2	1386	ATF1	466	9488727 10585419 10395920 8940185 1658708
ATF2	1386	MAPK8	5599	10463587 9661668 8654373
ATF2	1386	GRAP2	9402	11234888 11037878 10463587 9502786 8761479 8663524 10871852 10518804 10212278 11402319 9661668 9688607 11278744 9218798 11006268
CREBBP	1387	CREB1	1385	10598580 10336433 10319317 10350644 9710589 9620167 9492053 9295363 9114015 9006899 11331617 8794339 8706718 11029467 11119608 7606928 11079454 10906177 10766811 10702386 10708598 11463834 10525051 9852138 11400322 9770462 9774518 9698555 9528808 9548485 9447968 9223281 9238849 9271393 9109493 8950264 8602268 7583761 10931853 11076796 11080797 1990276
CREBBP	1387	EP300	2033	10906457 10610021 10364196 10350644 9794790 9710589 9468515 9288775 11278336 11090545 11559818 11564893 10942771 11030627 11038372 10815807 10744749 10702386 10648616 11437234 11463834 10545951 10487758 10435595 10480893 10400710 10358095 9882594 11393281 9774518 9707562 9710619 9613201 11250900 7707522 11196199 11076796 11080812
CREBBP	1387	IRF3	3661	11533154 10938111 10024886 9891032 11393281 9707562
CREBBP	1387	TAT	6898	10894151 10710718 9811832 11160671 10607594 11384967 9733868
CREBBP	1387	TP53	7157	10839822 10769144 9288775 11172610 11093826 11119608 11559818 11038372 10748162 10698501 10734308 10648616 10487758 10435595 10473588 10400710 10207051 9651310 9584200 11279015 9342368 11196199 11080812
CRH	1392	CRHR1	1394	10650928 10213797 9863624 9423932 9449637 8891255 8813628 7708757 9629233 10456290 10212068 10340512 8536612 7626087 7846062 9612279 8894604 8794910
CRH	1392	CRHR2	1395	10213797 9423932 10456290 10212068 10340512 11416224 9199241 7846062 9612279 8794910
CRH	1392	TRH	7200	3081775 2113411 2710963 3010391 7848571 1352173
CRH	1392	VIP	7432	2555137 2839512 10806401 8243652 2710963 2563197 2901494 9166723 9176381 8855226 8746541 7601460 3538110 7692441
CRK	1398	GRB2	2885	10753869 8662998 8662907 7512734
CRK	1398	SHC1	6464	10092678 8662998 8552402 8662907
CRK	1398	CBL	867	8662998 8626543 11146548
CRKL	1399	TERF2IP	54386	10753869 11245441 9311917
CRY2	1408	CRY1	1407	10966452 10521578 9801304 8909283
CRYBB3	1417	CRYBB2P1	1416	7789995 7504514
ADPRT	142	TNFRSF6	355	11536010 10891503 10833528 10766178 10510346 10395645 10358162 10203695 10030271 9680369 9621051 9637525 9452459 11322649 9305857 9268381 9209497 11313933 8760832 11205313 11077039
ADPRT	142	LMNB1	4001	10762713 9816240 9685181 9558281 11222085
ADPRT	142	MDM2	4193	9400941 10614665 10329737 9879988 9840926 9312059 9366263 11196180
ADPRT	142	CYCS	54205	10982349 11522638 11536010 11020446 11029754 10799883 10544189 10374846 10197633 10096557 10030271 9886070 9621051 11344312 11389037 11053435 11289135 11306488 11312881 11222085 11162590 11139283 11156424 11068922
ADPRT	142	BAX	581	11533241 11029754 10741713 10713725 10648417 10570427 11485385 10516758 10463594 10476784 10367743 10374846 10090950 10030271 9815594 9855633 9788601 9751262 9766575 9770327 9707513 9635568 9521859 9493957 9396780 9464943 11278320 11328292 11391854 9187115 9067280 8971161 11053435 11309289 11312881 11313933 11245486 11163111 11175318 11196180 11093826 11156256 11205313 11100839
ADPRT	142	RB1	5925	10495426 10200466 11418138 9806612 9751262 9501010 9361194 9093908 9013702 8663484 11093826
ADPRT	142	TOP1	7150	10200463 11115510 11418138 9264376 9187115 8794742 7882318 11212269 7690896 1671570 1985776
ADPRT	142	TP53	7157	11359911 11494111 11295153 9400941 11522376 11008128 10914735 10815759 10815928 10728709 10750018 10694497 10614665 10570427 11428642 11479920 10463594 10476784 10495426 10395066 10197633 10226524 10232607 10329737 10331651 9855633 9879988 9840926 11418138 9806612 9751262 9766575 9665388 9671115 9580640 9558281 9581784 9521859 9493957 9406706 9389932 9395239 11328292 11391854 9312059 9366263 9252…
ADPRT	142	YWHAZ	7534	11053413 10500802 10799913 10644366 10648417 11439165 10476784 10510346 10328578 10358162 10232607 9933116 9788601 9685181 9637525 9371641 9396757 11322649 9305857 9324287 9242521 9268381 9209497 9093908 9013854 8896444 11313933 8822910 11221847
ADPRT	142	CASP1	834	10205784 10706869 10738246 10713065 10630370 10395645 10022509 10051540 9886070 9740225 9671115 9521859 9395239 11312805 11312881 7642516 11196180
CSF1	1435	CSF2	1437	2294753 3066742 8495423 1286586 1695110 1691932 2186922 2687298 2504878 2674853 2677146 2978516 2526035 2546636 2548545 2471733 2656864 2660072 2660670 2468505 2654150 3240224 3265879 2465902 2645951 2906868 2521357 3053898 3053899 3053902 3053953 3263464 3264191 3139748 3263879 2453372 2834046 2834139 3259875 2445896 2824612 3499193 3497400 3030467 3033081 3495006 3495800 3496105 2434085 3492427…
CSF1	1435	FLT3	2322	7566977 10080542 8608220 7544740 7535144 11120823
CSF1	1435	IL3	3562	2294753 3066742 7566977 1286586 1691932 2186922 2685478 2504878 2528688 2677146 2656864 2660072 2660670 2654150 3240224 3265879 3266466 2645951 2783913 2521357 3053902 3263464 3264191 3263879 3305054 3499193 3497400 3495800 3492427 3546376 10942243 3489636 3081664 3876981 10080542 9461606 8981358 8832402 8742117 8608220 8617937 8585963 7561519 7544740 7539043 7846733 7814074 7959372 8089478 76911…
CSF1	1435	IL4	3565	2294753 10661532 2504878 2548545 2654150 3266466 3053902 8617937 8585963 7539043 7829965 8089478 7689482 8402937 1296803 1314111 2701577 10857767 10594678 8916970 8301137 8217219 1893964 1712638 2223651
CSF1	1435	KIT	3815	2448137 8547494 8089478 7514496 1385336 1721869 2066378 9328452 7514661
CSF1	1435	LIF	3976	9410394 9786461 11299968 8589267 8547494 7539043 7814074 7964503 1940393 7696958
CSF1	1435	KITLG	4254	3263464 8608220 8547494 7535144 7959372 7514496 7683918 1721869 11027835 10857767 7514661
CSF1	1435	USP4	7375	1836352 2147374 2156660 2550417 2674853 2978516 2471733 2523515 2524025 2540857 2465043 2848991 2973787 2974321 2843495 2842421 2966924 2448137 2444833 3027579 3018521 3011859 10554038 9509388 9419789 9191055 8981357 8630510 7845678 7846733 7882368 8086034 1341571 8352523 11205275 1522204 1717344 7599064 1707631
CSF1R	1436	CSF1	1435	3497400 1420444 1531631 1829808 1341571 1691932 2554296 2555162 2978516 2526662 2523515 2523989 2524025 2540857 2465043 3264877 2973787 2843495 2846185 2968914 2966922 3282567 2832442 3257980 2444833 3039346 2434085 3027579 3022923 3018521 10831938 10554038 10490953 10227720 9795343 9710599 9240253 8981361 8832402 8547494 7616111 7845678 7846733 7964503 8087610 8030755 8116150 1284871 8352523 849…
CSF1R	1436	CSF2	1437	3497400 3484837 1691932 2978516 2434085 10485256 8832402 8639819 1638019 1533594 1536949 1708812 2090250 2294753 3066742 1385298
CSF1R	1436	FLT3	2322	9207445 7563129 8182945 1373482 8394751 8386825 1319394
CSF1R	1436	FLT4	2324	9211733 7563129 8386825 1319394
CSF1R	1436	IL3	3562	3497400 8182945 1691932 8832402 7846733 1284871 8393355 8482721 1638019 1533594 1536949 1938518 2090250 2294753 3066742 1663488
CSF1R	1436	KIT	3815	2158038 8639819 8547494 7506248 8393355 1638019 1377813 1373482
CSF1R	1436	MYC	4609	7529133 2850328 2460228 3141051 3180083 2455568 3165300 2824028 3313399 3474450 2436688 3032994 3029411 3102606 3018974 3531806 3006683 2409450 9301678 8922238 1342971 8352523 8513277 8463412 1320854 1541683 1733196 1679963 2265452 1696041 2144331 3182322
CSF1R	1436	PDGFB	5155	2850328 2824028 3029411 3102606 3018974 3006683 8352523 8513277 8446775 1679963 1702511
CSF1R	1436	PDGFRA	5156	7563129 1279499 1373482 1319394
CSF1R	1436	PDGFRL	5157	1656371 2158038 2524648 1702511
CSF1R	1436	PDGFRB	5159	1279499 1373482 7514571 1385298
CSF1R	1436	USP4	7375	1341571 2978516 2523515 2524025 2540857 2465043 2973787 2843495 3180083 2444833 3474450 3027579 3102606 3018521 3525854 4028159 2409450 10554038 9585080 8604248 7845678 7846733 8001978 1342971 7506248 8352523 8463412 1377813 1535629 1373482 1532134 1707631 2963140 11372744
CSF2	1437	CSF3	1440	3539201 7531991 7686031 11472403 11046054 1693526 1693528 1694940 1695111 2115008 1691103 1691245 1692488 1692489 1692491 1693284 1693295 2182330 2189342 2323362 1689277 1689760 1690180 1690240 1690354 1690578 1690624 1690796 2138246 2560932 1688502 1688503 1688638 1688901 1689190 2294998 2404522 2480900 2482194 2482397 2601040 2609330 2695090 2478229 2480048 2480049 2480782 2679915 2682046 26878…
CSF2	1437	EPO	2056	1692489 2609330 2665839 2658099 10976533 3264194 3292588 3580579 10666187 10517496 10468855 9694711 9406997 8879611 8896404 8690052 8723796 8677749 8634420 8641364 7589282 7544638 7540854 7538353 7535779 7537740 7535144 7536512 7533100 7525327 8132219 7507865 8244908 8241956 7691640 8359227 7678069 7678084 1515882 1520606 1379854 1576657 1545564 1742483 1832294 1911385 1710148 1705833 1989893 225…
CSF2	1437	EPOR	2057	10976533 10812238 10720688 9585421 9028940 8972491 8634420 8641364 8580379 7845015 8241948 8260713 8329702 8513868 8427955
CSF2	1437	ALOX5	240	11529903 10852761 10572106 10588632 9435513 7780156 7934130 8025123 8019762 8196365 8145039 8245474 8283055 8358016 8101555 8323534 8327471 11090070 1846895
CSF2	1437	GRB2	2885	10378896 10194437 10194451 9192847 9209406 9108392 8752899 8677749 8585965 7537740 10068665
CSF2	1437	IFNG	3458	9464271 11520078 11527988 11529923 1693606 2112573 2113077 2114995 2111341 2106553 2575074 2689186 2477250 2504878 2472451 2499690 2495178 2522965 2975669 3264807 10996035 2521234 2521357 3053901 3053902 2459297 2460249 3137258 3139748 2454878 3136081 3292407 3119398 3119759 3112224 10887317 10891453 10942362 2430298 3917276 10861035 10861054 10861065 10877228 10880246 10895367 10903715 6425204 1…
CSF2	1437		348995	11520738 11427526 9885438 9516156 7717991 7722426 7682177 1375118 1845978 7509213
CSF2	1437	IL2	3558	6603986 10672340 11520078 11560958 1693606 2196176 2111341 1968360 2138246 2155870 2560932 2404522 2689186 2689863 2480782 2594016 2504878 2507489 2673547 2548545 2548843 2663733 2670497 2978162 2472451 2660069 2660670 2786506 2977949 2469498 2497280 2497281 2522965 2785414 2854202 3071333 2538542 2975669 3145370 3264807 10996035 11004829 3053901 3263382 3332851 2460249 3049627 3139748 3262002 28…
CSF2	1437	IL3	3562	6603986 7686031 2294753 10923402 7683736 11474172 11527988 10989197 11012147 11039018 1693526 1694940 1695111 2115008 2142182 2165070 2196090 2197048 2197216 1691238 1691245 1691249 1692488 1692489 1692493 1693295 2182330 2184907 2186922 2323362 2346778 2699433 1690180 1690578 2137933 2138246 2156580 2181447 2406158 2560932 2698048 1688502 1688638 2153721 2294998 2404522 2480900 2575074 2609330 2…
CSF2	1437	IL4	3565	2294753 10672340 9464271 11529923 11571583 10988312 2112573 2111341 1690180 2138246 1688502 2480900 2480782 2682046 2504878 2673547 2473794 2548545 2666563 2670497 2472451 2469498 2497280 2522965 2564789 2654150 2853624 2563351 2783863 2975669 3264807 10966056 10971396 10975806 10986562 10996035 11012755 2460553 3053901 3053902 3263382 2460249 2840644 3165095 10887317 10933928 10940869 10940876 1…
CSF2	1437	IL6ST	3572	10068344 9929931 9675079 9209421 9009094 8698397 8600162 8641372 8598483 7539043 7957082 7964514 8319222 9226159 9227332
CSF2	1437	IL13	3596	10672340 10975806 10996035 10933613 10861065 10915850 10783130 10813531 10754333 11509337 10534111 10536887 10582349 10475624 10476324 10476938 10367939 10089133 9851514 9851516 11422147 9796908 9761767 9659156 9616381 9627127 9657919 9550421 9473149 9405204 9430515 9433467 9144009 9085942 8977525 8918375 8874201 8880137 8910767 11254731 8841452 8853228 8896040 8830657 8790751 8530527 7553227 112…
CSF2	1437	ITGAX	3687	11049981 2114995 2142182 3042045 10940876 10861097 10614777 10553056 10477594 10415041 9715264 9473215 9419177 9395898 9332317 9361962 8892636 8920882 11290780 11306145 8724544 8658051 8630401 11207245 7873493 7950402 1279782 1328754 1517590 1347707 1672257 10082306
CSF2	1437	JAK2	3717	11480559 10887329 10861035 10725720 10720688 10329850 10331501 10360372 10372132 10026141 10037724 9680354 9731057 9698919 9550127 9440544 9473212 9414269 9447970 9447986 9464845 9369430 9389692 9422769 9325013 9326348 9211889 9209304 9028317 9028336 8977526 8695838 8647882 8650199 8605875 8530527 11222391 11238105 11244576 7796811 7530656 9226159
CSF2	1437	LIF	3976	1689277 2467145 10921563 10781900 10068344 9786461 9675079 9639508 9606618 9618145 9209421 9112433 9001430 9009094 11299968 8605338 8589267 8600162 8605875 8637239 8536785 8547677 8598483 11276366 7539043 7532017 7814074 7964514 7510989 7509778 8297493 7691635 7686393 8462021 1628710 1602821 1373892 1940393 1908322 2015398 2293419 1702332 11392027 7777512 8020098
CSF2	1437	SHC1	6464	10329850 10372132 10194451 10037724 9389692 9325013 9211889 9209304 9108392 8977526 8752899 8647882 8585965 8223433
CSF2	1437	STAT5A	6776	10356357 10887329 10637471 10556323 10378896 10329850 10037724 9831865 9845531 9677359 9680354 9698919 9633897 9587401 9551919 9447970 9389692 9422769 9211889 9195960 8695838 8605875 11245630 7796811
CSF2	1437	RUNX1	861	9180295 8809409 8545124 7605990 1593910 1698479 9606182 9447981 9199349
CSF2	1437	CD4	920	2197216 2477250 10985310 3262002 10797297 10779786 10780882 10754524 10713329 10614777 10652163 10572106 11441085 10415035 10228137 9837865 9853515 9855329 9774522 9790727 9796908 9698919 9638648 9472805 9406997 9368645 9389701 9403340 9328452 9361962 9282170 9266939 9140094 8909012 8881034 8892636 8915627 8841451 8844019 8790751 8658051 8630401 8634452 8648737 8562381 8554900 7558928 7576698 852…
CSF2	1437	CD44	960	11032736 11012755 11017908 10733576 10415035 9618391 9550421 9472805 11348999 9310190 9286342 9172805 8658051 8687098 7835950 7525434 8204890 8145033 7508157 11129651 1533594 9058710
CSF2RB	1439	CSF2	1437	1695110 2112573 1692488 2479426 2665855 2656864 2654496 2715197 2463929 2460153 3048443 3048445 2452191 2453230 2453231 2448161 3499313 3469412 3484427 6543656 6605995 6936775 10618888 10505112 10408691 9809622 9440551 9446642 11355930 9218594 9266919 8695717 7492626 7669673 7541523 7536953 7536512 7533099 7533580 7519508 7509225 7506581 7505211 7685520 7682242 1498332 1756190 1893956 1869822 188…
CSF2RB	1439	KIT	3815	9373247 7514661 7509225 7685520 1709371
CSF2RB	1439	THPO	7066	3086383 10618888 9266917 7795256
CSF2RB	1439	EPX	8288	2783864 3086383 10618888 8695717 8555474 7669673 7536512 7685520 7680919 1498332 1585347 1911385 1709371 2048561 1989893
CSF3	1440	EPO	2056	1692489 2609330 2658099 11012209 3264194 10517496 9952030 9194183 8690052 7589282 7535144 7536512 7533100 7678069 7678084 1515882 1710148 1705833
CSF3	1440	IL7	3574	10857767 10857771 9691097 8853228 8618433 8536785 11236937 7837141 8089478 7689482 1373645 1883917
CSF3	1440	JAK2	3717	10419886 9864153 9452436 9226159 9015216 8709637 8608222 8630373 8541539 7522448
CSF3	1440	TNF	7124	2664067 10841079 10607712 11436203 10198397 9886309 9764576 9578304 8956369 8980882 8853228 8833041 8652373 8590302 11236937 7539383 7535144 7515924 7508978 8124835 7694480 7686393 8468485 1381236 1799521 1771617 11070335 1714478 1707698
CSF3R	1441	JAK2	3717	9864153 8709637 8608222 8630373
CST2	1470	CSTP1	1480	3446578 7896273
CST3	1471	CTSB	1508	2310099 9536278 11381499 7890620 1284427 1399147 1804023 1710889 3042461 10951198 10601586 10508490 10374777 10383426 9585570 9219725 9099741 8995421 8809025 8761177 7887904 7872798 8083219 8204657 8471031 1739949 1996959 2237263
CSTA	1475	CST3	1471	9330706 1690669 2107324 3488317 3511154 9585570 9401930 7575465 2004763 2237263 3144295 3495261 9372192
CSTA	1475	CTSB	1508	1316092 2201737 3501707 10652560 9585570 8186992 2237263 11536307 1801728 2097084
CTBP1	1487	CTBP2	1488	9479502 10567582
CTF1	1489	CNTF	1270	10874517 10715533 10504396 9584176 9341130 9294600 9094433 9030543 8940087 8605875 7556664 11095488 11118285 8755479 9851659
CTF1	1489	OSM	5008	9584176 8605875 7556664 11095488
CTLA4	1493	ICOS	29851	10657606 10744980 11169414
CTLA4	1493	IL2	3558	11472407 11034361 10594535 9758890 9581806 11318549 7594466 11207262 7544393 7636237 7706717 7512033 7504059 1385518 11536182 10903737 10843688 10458758 10508185 11390435 11390436 9551948 9485189 11298351 8666424 11238124 7537534 7534791 11174191 7516408 7507511 7504293 7504294 7694363 11169414 7678619 7678111 11067871 11086108
CTLA4	1493	IL4	3565	11472407 10849475 9758890 9581806 9546800 11028864 10508185 11390435 9485189 9174596 11298351 8666424 11238124 11282160 11169414 7678111
CTLA4	1493	CD80	941	10975832 10493833 9862327 9834128 9546800 9390031 11318549 8617317 8609386 8609431 7500046 7489738 7544393 8244464 11028864 10869561 10880736 10908195 10744980 10679081 10583602 11439026 11491535 10497065 10510357 10433938 10398368 9849050 9780158 9743327 9654121 9576010 9498743 9531301 9541571 9546357 9485189 11318597 9366404 9228944 9237108 9237196 9199963 8920940 11292534 8750966 8625989 85579…
CTNNB1	1499	CDH3	1001	10953163 9627715 9199672 11127708 11145530
CTNNB1	1499	CDH5	1003	10681592 10629229 10222244 9804158 9739078 9625748 9374777 9378757
CTNND2	1501	ARVCF	421	10523816 9653641 9721216
CTSB	1508	CSTB	1476	2804124 3501707 10951198 10441148 9219725 2237263
CTSD	1509	CTSE	1510	7567964 8053491 11211863 1794985 1991130 2407237 3556306 9366392 7935597 8491674 8454902 1455173 1400492 1733796 2089032 2002469 2226872
CTSD	1509	SP1	6667	8195246 8419924 2892762 10828826 10750020 10471301 9611253 11345900 8524236 7786196 2069717
CTSD	1509	ACPT	93650	3031074 10861860 6723812 2612585 4092860 6731849 6177190 6910996 7820818 8202473 8123620 8286614 2128753
CTSH	1512	CST3	1471	6365094 10366730 7925405 8083219 1996959
ADRA2C	152	ADRA2B	151	7623774 8930173
CYP1A1	1543	CYP3A7	1551	10950848 10534316 9498238 9141435 8694864 1420280
CYP1A1	1543	AHR	196	11516172 11597580 10822009 10728777 10570039 10613400 10620335 11452142 10503953 10513983 10359656 10188874 10357772 10198199 10048154 9890552 9865727 9874250 9853009 9771935 9744540 9698073 9719469 9721195 9661887 9706865 9495809 9498279 9374512 9388470 9393671 11358806 9211913 9169082 9145908 9170146 9022676 11281733 8824276 8562336 8608954 7550366 7646066 7984872 11158718 11186136 8395783 8391…
CYP1A1	1543	ESR1	2099	10415108 10357772 11358810 11281733 8608954 7786196 8391813
CYP1A1	1543	ARNT	405	10570039 10619402 11452142 10395179 10357772 10198199 10048154 9783729 11368516 9211913 8631128 11186136 7515333 8395783 8396713
CYP1A1	1543	NAT1	9	10026993 9797707 9414599 9255556 9202751 8412184 11122850
CYP2A	1546	CYP2B7	1556	8452565 11585060 2726448 11502734 9408909 11315102 8735469 8694864 8587134 7581481 11166678 11257517 7668294 8135852 8318421 11124222 2045106
CYP2A7	1549	CYP2A6	1548	11016631 10544257 10423536
CYP2C9	1559	CYP2C8	1558	9929510 10487415 9157990
DAF	1604	CR1	1378	10666228 10510400 9950773 9777699 9316217 9313830 9272912 7594501 7496432 7576125 7544131 7673728 7709996 7713584 8046240 7505002 7681414 1384649 1723716 11123320 3067864 2439634 6238120 10532588
DAF	1604	EMR1	2015	10903844 10744645 9500513
DAF	1604	C4B	721	9869079 9484752 7534417 2433596 2430040
DAF	1604	CD14	929	10510400 10219599 9728567 9129208 9135563 7545713 7631733 1702101
DAF	1604	CD48	962	9764855 8898942 1382093 1719635 1751377 1698101
DAZ	1617	MSI1	4440	10857750 10662646 9486791 9143498 7670487
DCK	1633	TK1	7083	10432682 10478487 9701500 9598103 9598140 9461577 7942271 1359886 1657002 2025274
ACE	1636	AGT	183	9429841 1318646 1582884 10930307 11455208 11479261 9403547 2581725
DCT	1638	MITF	4286	10644012 10080955 8995290 11310793
DDC	1644	COMT	1312	8133902 1875781 11160877 8911671 7834959 7834960 9014452 1884738
DDX1	1653	MYCN	4613	10319407 8834177 8834178
DEFA1	1667	DEFA3	1668	2322277 6272904 9643473 8530462 7790320 2592571 2668334 10958994 10992469 3290255 3345204 3023659 3779104 2997278 4056036 10706719 10741861 8891130 8621683 8601627 8370771 8331844 8477861 1398982 2254020
DGUOK	1716	ADK	132	2340517 6317685 6315069 6272978 7614470
DGUOK	1716	DCK	1633	11000580 10606535 10575360 10432682 9776315 9427844 8962060 8692979 7942271 6097809 6315069 6272978 10692477 9593124 9443944 9342341 9079672 7614470
DHFR	1719	E2F1	1869	8816912 7494286 8441401 10965846 10811110 9766655 9671466 9371617 9343408 9187120 8206919
DHFR	1719	MSH3	4437	10470370 9671718 9294177 8838312 8029024 1451803
DHFR	1719	RRM2B	50484	8570205 8077291 2308938 160558 11497269 11299729 8687103 8552672
DHFR	1719	ABCB1	5243	10954901 11005511 10360822 10372117 9746764 8637722 8598312 7506368 8099375 8385972 1380646 1905705 9090498
AFM	173	AFP	174	11053653 10400926 11393167 8755513 8648639
AFP	174	CEACAM5	1048	1688735 2473961 2472345 2456669 2447919 2445294 2445464 2444728 2438285 2430933 2421889 3084195 2580364 6208344 6203857 6187946 6188359 6179592 6169060 709515 74972 68118 62610 63315 10758414 10585747 11338604 8638540 11182061 7684110 7684339 1376179 2484309
AFP	174	GC	2638	3289986 3386241 6291875 10400926 2007578 7522654
DLX6	1750	DLX4	1748	11069141 9073066
DLX6	1750	DLX5	1749	11069141 11061425 7907794
DNASE1	1773	CREB1	1385	2196176 2850259 11416131 8753872 8645191 8561897 7666507 8264613 8223637
DNASE1	1773	SP1	6667	11470525 2186038 2357964 2188976 2403638 2674689 2677669 2657100 2847030 3182863 2841492 3281160 3428273 3257103 3601664 10976925 3023846 10894148 10793083 10679249 10704334 10722737 10653901 10585453 11433027 10552946 10504395 10446206 10410311 10411657 10421804 10094831 10198321 10030686 9971771 9839801 11418664 11427482 9751166 9666128 9642238 9574539 9582429 9610618 9506886 9485417 9494121 94…
DNASE1L1	1774	DNASE1	1773	9205125 8654957 10964668 11141064
DNASE2	1777	DNASE1	1773	11118483 2822685 3540937 6322885 413831 182681 1185237 10480569 10482393 10200574 10080942 9820960 9714827 9545753 9240453 8952329 8884184 8599248 7546035 7553879
DPP4	1803	IL2	3558	2466894 7909722 1971293 10896952 10913352 10849740 10849743 10792375 10732863 10454348 9670864 9550406 9436466 9269038 9203979 9161885 9050881 8852605 8752919 8568233 8599969 8925885 7495750 7594462 7536957 7833626 7902330 8104880 7685106 8095514 1352530 1723066 1675482
DPP4	1803	SPN	6693	1971264 10454348 8599969 7709996 8314284 8429685
DPP4	1803	TAT	6898	10896952 10849743 10698152 10066344 9671214 9374514 9185130 8852605 8635502 8925885 7912830 8095514
DPYSL3	1809	CRMP1	1400	10664068 8973361 9375656
DRD2	1813	DRD3	1814	11001792 9184311 8915563 1765268
DRD2	1813	DRD4	1815	11001792 9184311 11163121 1765268
DRD3	1814	DRD4	1815	11001792 9184311 1765268
DSC1	1823	DSC2	1824	9716266 11260247 7665906 10839721 10482015 9810708 9242496 7750520
DSC2	1824	DSG3	1830	9716266 9074502 10482015 9810708 7706774
DSG1	1828	DSC1	1823	9716266 10839721 9810708
DSG1	1828	DSC2	1824	9716266 9074502 10839721 9810708
DTR	1839	DCT	1638	7836353 9341148 7494001 1522113 9675130
DTR	1839	EGF	1950	10985499 10735511 10751853 10579352 10354366 9804327 9220349 7896508 7836353 7958694 11164331 11061938 11072245 10647689 9341148 8631294 9724101 9614854 7578688 10681561 10617651 10618649 10487711 10515421 10400163 10226061 10091074 9888867 9796995 9688406 9618494 9518259 9462724 9388253 9276746 9290266 9238654 9062361 9062364 9111309 9115748 9041204 8784471 8702723 8609052 11208719 7538797 76982…
DTR	1839	EGFR	1956	10579352 8941102 9724101 9614854 10226061 11390655 9796995 9673354 9462724 9290266 9110152 9041204 8625815 8630011 8546911 11208719 11169460
DTR	1839	AREG	374	10985499 10579352 9804327 11072245 10681561 10618649 10548517 10226061 9796995 9276746 9180898 9062364 8980184 8702723 8621250 11208719 7706382 8077234 8114701 11137396
DTR	1839	TGFA	7039	7896508 11164331 11072245 10681561 10618649 10548517 10436809 10400163 10226061 9618494 9276746 9290266 9062364 8980184 8702723 8609052 8621250 8623164 8625815 7698260 8077234 8051092 8060360 8114701 11137396
AGT	183	NPPB	4879	7768036 11476736 10642296 10193813 9458824 8527262 7701460 11120697 1645748
AGT	183	SARA1	56681	6203409 8355180 2174951 6269554 2753221 10971280 3012594 6392011 6265351 7238669 9435195 8952695 8626829 8558420 8583775 8047068 8230860 7965763 8075862
AGT	183	HAT1	8520	8887269 9606715 9376218 9383393 9228412
AGTR1	185	HAT1	8520	9606715 9376218 8887269 8267579
E2F1	1869	CDK2	1017	10727462 10392903 11360190 9260897 8632901 7542356 8123011 10933691 10830731 10851267 10772807 10692433 10704940 10496350 10100985 10022926 10047461 9780003 9651176 9632717 9328827 9244350 9154817 8959343 8780882 8628255 8647086 11267653 7824278 8230483
E2F1	1869	CDK6	1021	11360190 9774662 9328827 9244350
E2F1	1869	E2F3	1871	10727462 11027571 10830731 10454584 10225440 9780003 9671466 9464260 9244350 8959343 8816912 8832394 8622649 11276360 7760804 7892279 8022787
E2F1	1869	E2F4	1874	10727462 9688145 11559537 11027571 10933691 10830731 10446243 9780003 9671466 9464260 9244350 9271426 9192806 8959343 8816912 8832394 8589754 8622649 7561751 11276360 7760804 7705662 7892279 11093826 11116207
E2F1	1869	E2F5	1875	9242506 10933691 9780003 9671466 9464260 9371617 9244350 8816912 8589754 8622649 7760804 7892279
E2F1	1869	MDM2	4193	9774662 8910340 11314038 11034215 10914734 10788589 11393276 9769946 9322885
E2F1	1869	RB1	5925	11360190 9688145 9343408 9359472 9010232 8943353 11314038 11244564 7831315 7809128 11161855 11559537 10985883 10965846 10807736 10446243 10022926 9863003 11368161 9769946 9771962 9697699 9546379 9490791 9368006 9371617 9322885 9361194 9309128 9188631 9192806 9154817 9045954 8628255 8649852 7478572 11267653 7732011 7705662 7756179 8022787 8208548 8170954 11093826 11085515
E2F1	1869	SP1	6667	10446910 11345900 9054613 8628270 9490791 8931991 8816912 7732011 7753559
E2F1	1869	TFDP1	7027	9242506 8964493 7809128 9780003 7478568 7534293
E2F1	1869	TP53	7157	10934153 10713459 10392903 9774662 9671769 9054613 8910340 11314038 8628270 8632901 11244564 11161609 11161855 11101847 11034215 11006574 10914734 10788589 10772807 10733530 10778992 10704940 10619024 10652576 10570427 11454718 11489817 10496350 10047461 9863003 11393276 9769946 9771962 9748148 9651176 9674698 9546379 9354430 9322885 9328827 9188631 9191053 9187120 8934878 8647086 7561751 7969161…
E2F1	1869	TYMS	7298	8114719 10811110 10496350 10047461 9748140 9766655 9187120
E2F2	1870	CDK2	1017	10585280 9780003 9244350 8959343
E2F2	1870	E2F1	1869	11559537 10965846 10454584 9780003 9671466 9464260 9244350 8959343 8816912 8832394 8589754 8622649 7760804 7892279 8022787
E2F2	1870	E2F4	1874	10585280 11559537 9780003 9671466 9464260 9244350 8959343 8816912 8832394 8589754 8622649 7760804 7892279
E2F4	1874	CDK2	1017	10933691 10830731 9780003 9244350 9199292 8959343 10727462 10585280 11313986
E2F4	1874	E2F3	1871	11027571 10830731 9780003 9671466 9464260 9244350 8959343 8816912 8832394 8622649 11276360 7760804 7892279 10727462
E2F4	1874	E2F5	1875	10933691 9780003 9671466 9464260 9244350 8816912 8589754 8622649 7760804 7892279
E2F4	1874	RB1	5925	11559537 10756032 10446243 9192806 7705662 11093826 9688145 11283269 11005809
EDG3	1903	EDG5	9294	10942778 10617617
EDN3	1908	EDNRA	1909	10512195 9870082 9806262 9553399 9088030 8743169 11243712 8089605 8025344 11158051
EDN3	1908	EDNRB	1910	9895385 9718653 10512195 9553399 9088030 8743169 11243712 8089605 8025344 11158051 10536986 8589685
EDN3	1908	GDNF	2668	10917288 9885824 9718653 11324313 8896568 9578621 11471546
EGF	1950	EGFR	1956	11470832 11493669 11494130 11516625 11522629 11523048 11549718 11555591 11560969 11564582 11565870 11598902 10987838 11030146 11038781 11075960 1972932 2162976 2193179 2349863 2351482 2352944 2701167 2108945 2626279 1688559 2298497 2553748 2572319 2675297 2795690 2755700 2787795 2659165 2702651 2645219 2915986 3265834 10952922 10962438 10970776 10972181 10988252 10999768 11002427 11006576 1100794…
EGF	1950	ERBB2	2064	11555591 11053645 11079160 1973170 1973362 1973830 2193294 2196443 1970690 2157713 1689212 1968458 2181382 2293915 2687875 2572267 2566907 2564806 2565808 2977358 2563577 2563727 11005226 2849974 2460228 3191480 3455415 2899889 3330998 3390372 2897079 2899323 3122299 2885835 3039351 2437918 3798106 2430175 3093080 3012781 3003577 2992090 2995967 10887493 10797304 10845563 10846549 10761709 108092…
EGF	1950	ERBB3	2065	11079160 2164210 2687875 10845563 10745024 10710290 10608350 11448910 10482200 10424202 10383144 10226061 9815641 9927298 9831386 9832411 9756944 9518259 9312020 9072304 8940074 11287752 8622899 11180765 7673253 7535767 7525052 7929151 11189010 11114724 11122793 11112896 1715580
EGF	1950	FGF7	2252	11470454 2783841 10952922 11000522 3100654 2426530 6205002 10597272 10692108 10392304 10395297 10425454 10427121 10070976 10092215 9914782 9699547 9660480 9620331 9626158 9422575 9393979 9329361 9277413 9284956 9300181 9224282 9256328 8973690 11286634 8858539 8814146 8830760 8830761 8660937 8717447 8734920 8626417 7485390 7759509 7535634 7535082 7537080 7698260 7980581 7522959 7507851 8360256 768…
EGF	1950	GRB2	2885	10995035 10822386 10807665 10702246 10683142 10049786 9935193 9774681 9714065 9660480 9553137 9544989 9367879 9346957 9362449 9307968 9190882 9121472 8959326 9003010 8810340 8662907 8662998 8700557 8621459 8647288 8660324 8530489 8570170 8524223 7478553 7544794 7592693 7527043 7806216 8036006 8051109 7907978 8114695 8305738 8400282 7689150 8479541 10952974 8702859 7541031 7506413
EGF	1950	IGF1	3479	11562424 11024120 2347090 2555057 2786882 2654144 3257388 3276717 3498926 3619911 3491367 3010976 3459667 4040752 3882403 6324225 6371813 6193208 10806724 10363569 10198603 9679957 9733590 9200403 9210408 9090790 8825124 8752849 7867769 7852847 7518821 7514054 7515765 8260363 1355659 1313074 1939655 1849655 1848876 1702773 2228314 2170007 3013906 6604639 7679996 1309439 2253223
EGF	1950		348995	11017921 11509655 10484455 10395291 10409232 10433520 10092305 10196213 10022832 9927304 11399656 9815549 9582378 9636995 9096313 9111309 9038193 9013573 8994189 8626494 8530489 7575422 11226388 8013345
EGF	1950	LDLR	3949	2324680 1968060 2789218 2826439 3335508 2819876 3873704 11435110 9704021 9409246 8706697 8653794 7544867 8163521 8225312 8234307 7685759 1336014 1569102 1730768 1731932 1850220 2211629
EGF	1950	LIF	3976	11476598 10679779 10415135 10319308 9780334 9719419 9733590 11320606 11392027 9186000 9058804 9090790 9093210 8987949 8918689 8844310 8674869 8562514 7541446 7775640 7509778 8409968 8518415 1714773
EGF	1950	MST1	4485	11470454 11020456 11027332 2531289 2524251 2524438 3276728 10924745 10984304 3527727 3157446 10860936 10910096 10843764 10760594 10684788 10713114 10722725 11352916 11454186 10395297 10388532 10231843 10355633 10068107 10092215 10092533 9815784 9893017 9914782 9823336 9699547 9660480 9660487 9671314 9690042 9620343 9496245 9414107 9354455 9397985 9284956 9219848 9224282 9214452 9124399 8983061 89…
EGF	1950	ODC1	4953	2160029 1969330 2500295 2651129 2654301 3062055 2899457 3494507 3828994 3012222 2995414 3901680 6421503 6606503 6458523 7017936 10707887 9590135 9210396 8912706 8835288 7772474 7837784 8162329 8162346 8183882 8187973 8190004 8331297 1382504 1646984 1997467 3308908 3499520 6265908 1995271
EGF	1950	PDGFRL	5157	10967116 3015611 3018745 2982824 10084649 10074901 9737977 9655904 9492013 9419415 9188692 8959326 8758924 8661727 8563028 11229599 7642554 7654823 7636972 7954456 8118823 8226787 8496618 1653029
EGF	1950	MAP2K1	5604	11050045 10748187 10702262 10395291 9917510 9660480 9603960 9407138 9038193 9066137 11287623 11164710 8131746 10861206 9065732
EGF	1950	PSAP	5660	2478552 2543663 2538465 2461936 2443497 2820710 3571341 3511471 2991859 9851812 9575159 9493601 9461348 9308749 9331959 8940162 8950780 8819984 7775416 7855794 7512385 8292611 8392074 8463328 8384206 8440691 7679287 8381415 1334492 1319140 1601845 1544894 2173698
EGF	1950	PSMC6	5706	11017921 6436129 10713403 10484455 10092305 9660480 9038193 8013345 1348215
EGF	1950	SHC1	6464	11016663 10903426 10741744 10683142 10595738 10541432 10049786 9935193 11402326 9756944 9683191 9714065 9660480 9585256 9544989 9346957 9362449 9210410 9032245 9003010 9013573 8943228 8810340 8662907 8662998 8626530 8660324 8567115 8610109 8570170 8524223 7478553 7544794 7650032 7651398 7759543 7527043 7935423 8034616 8036006 8051109 7513704 8114695 8400282 8449939 10952974 7506413
EGF	1950	SRC	6714	11483589 10786682 10523655 10462375 10070972 10075741 9990038 9655904 9585256 9603960 9419415 9190882 8940083 11250711 7542783 7539262 1512257
EGF	1950	TFF1	7031	2181374 2664475 3191480 10398088 10369712 9684290 9681295 8881358 8920230 8792855 8828492 7670162 7714662 7533260 7965391 8368306 8344199 7681255 1290063 1359153 2290113 1985035 9219917
EGF	1950	TP53	7157	2157713 10982006 2435565 10781609 10794672 10806724 10846549 10754491 10678579 10639160 10687143 11431323 11439219 11454682 11489817 10536170 10537277 10561353 10433219 10481927 10383888 10223459 10100709 10029407 10074901 9815784 9851974 9821169 9821173 9822921 9788263 9794224 9699644 9652737 9590126 9595044 9639405 9558281 9576951 9578140 9396187 11391854 9342344 9285564 9288782 9220498 9102224…
EGF	1950	VEGF	7422	11435426 10999768 11000388 10838084 10850439 10786682 10735511 10671553 10638966 10655298 11350975 11431346 11506500 10397264 10400906 10442194 10083766 10027603 10027606 10037173 9918199 9827227 9733590 9736272 9649123 9657098 9701011 9626350 9403702 11330643 11355942 9276746 9041202 11350918 8758924 7545565 7615975 7759509 7714613 11134362 11058875 7680247 11059786 10602510
EGF	1950	ARHGEF7	8874	10797304 11350975 10493495 10383151 9054437 11290526 8706697 8732665 7848909
EGF	1950	CDH1	999	11038142 10914718 10643588 10651993 10537277 10547572 10482195 10341211 10100722 10029407 9918199 9815899 9708792 9514094 9535896 9183627 9124399 8983061 8909244 8912870 8824783 8635495 7485388 7567948 11241664 7789339 7530982 7826368 7967513 8081883 7517459 8470090 8453644 11058872
EGFR	1956	ERBB2	2064	10318765 9772300 7525052 11146549 8943688 11287752 1679528 11555591 1973590 1969420 2570489 3191480 2899889 10882298 10882301 10797304 10845563 10761709 10711249 10735500 10634517 11494038 11497283 10535875 10544177 10470161 10470163 10481927 10346932 10331185 10071234 10072878 10072985 10100709 10022808 9894840 9930070 9832411 11424588 9796989 9712416 9732228 9665487 9673387 9563885 9563895 9435…
EGFR	1956	ERBB3	2065	9772300 7525052 8943688 11287752 11585753 10845563 10733345 10640836 11448910 10535875 10527633 10226061 9927298 9832411 9712416 9681822 9365520 9242460 7760096 11166154 11189010 7912566 11062025 11112896 1715580
EGFR	1956	GRB2	2885	10773880 10400318 9774681 9714065 9419966 9440027 9390033 9307968 9190882 9178760 8530489 7970720 8058337 7506413 8491186
EGFR	1956	MDM2	4193	11014540 10669004 9810172 9735401 9407626 11325859 11299733 11351043 8523074 8586464 7815080 8152794 8280379
EGFR	1956	SHC1	6464	10903426 10773880 10595738 10541432 11402326 9714065 9722530 9642119 9210410 9013573 8760305 8626530 7675449 7506413 8491186 11129182
EGFR	1956	SRC	6714	10462375 10505544 10075741 9990038 9444956 9190882 11306244 7542783 11188930
EGFR	1956	VEGF	7422	10999768 10671694 10699991 11431346 11494038 11506500 10442194 10037173 9827227 9665487 9403702 9407626 11330643 11355942 11350918 7525492 11188930 11134362 11059786
EGR1	1958	CREB1	1385	7576240 7917016 7945937 10637471 10551799 8704240 7896827 8065330
EGR1	1958	EGR2	1959	9651528 9622090 1864967 2154335 3140236 8035792 8504297 8443122 1584812 1658795 1367123 10866682 9387876 1320009 1906155 1906159 9610618
EGR1	1958	EGR3	1960	1864967 8504297 1584812 10866682 9418898 1320009 1906159
EGR1	1958	EGR4	1961	9442390 9396630 1864967 10866682
EGR1	1958	NAB1	4664	8876223 9418898 8668170 11018254
EGR1	1958	NAB2	4665	8876223 11567222 9126479 8668170
EGR1	1958	SP1	6667	11594561 10510368 9651528 9442390 9109500 9045878 8955189 8576248 7559515 7559666 7673240 8103518 8349585 2052361 9880563 9721211 8838805 8460160 9341193 11560779 10748079 10826704 10671503 10707957 10606246 10609662 10574463 11316810 11479230 10551799 10364563 10436859 9867871 9915860 9782083 9789819 9351401 9278455 9242190 9264407 9198250 9199305 9062372 9081693 9016794 8662878 8737376 7499234 …
EGR1	1958	TFAP2A	7020	9651528 8955189 8460160 11560779 10721723 10574463 9782083 9016794
EGR1	1958	WT1	7490	10753894 9109500 7823937 7926762 8244390 1317572 10606246 10623574 11479230 9867871 8634146 8637710 8058069 9566896
EGR3	1960	EGR4	1961	10866682 1864967 9627060
EIF4E	1977	EIF4B	1975	9139875 7933082 8294456 8396129 1989989 10859165
EIF4E	1977	EIF4G1	1981	1993687 10859165 10898981 11513883 10439040 10469664 10406811 10357826 9879998 9671055 9548260 9418880 9371500 9372926 11172725 11146231
ABCA1	19	ABCA2	20	10970803 11478798 11178988
ABCA1	19	ABCG1	9619	11279031 11350058 11149950 11072082
EMP1	2012	EMP2	2013	8917086 8884260
ENO1	2023	ENO2	2026	304697 1275442 5939 2249478
EPHA1	2041	EFNA2	1943	10515610 10407035 9826538
EPHB2	2048	GRAP2	9402	10706714 10712344 11398077 10874022 10874134 10805738 10602506 10415025 11401480 11369000 9013447 8941662 11294892 11108803
EPO	2056	HYPB	29072	11050012 10926654 10391150 11169463
EPOR	2057	GATA1	2623	8260713 8513868 9642254 9389364 9305615 9028940 8853898 8639908 8602880 8585944 7659529 7629100 7722440 7858429 8241948 1668606 1664413
EPOR	2057	HMBS	3145	9389364 9305615 8853898 8639908
EPOR	2057	IL3	3562	10720688 8329702 8513868 8439961 10733486 9593471 8972491 8641364 8529671 7845015 8241948 8340408 8427955 1850020 10557295 11305874 10195568 9360100 7869746
EPOR	2057	JAK2	3717	10720688 10579919 9923445 8695792 9669026
EPOR	2057	SP1	6667	8521844 8127671 1668607 2162479 9642254 7659529 7858429 1668606 1664413
EPOR	2057	EPX	8288	2157775 10986627 10473039 9949221 9808074 9432111 9332307 8608241 8594307 8634420 11275657 8034732 8174675 8142650 8260713 8329702 8513868 8439961 11470085 11081379 10976533 11000476 10721701 10736974 10579919 10397722 10233422 10231895 10084959 10029161 9923445 9642254 9405448 11325818 9145527 9075572 9028940 9030560 11296286 11307627 8790354 8662939 8695792 8709617 8618453 8630424 8641364 91727…
ERBB2	2064	ERBB3	2065	8622899 11079160 10770844 10695733 10535875 10424202 10197638 9712416 9772300 9685225 9581810 9516479 9199335 9136987 9019162 7535767 7877996 7525052 7514177 10845563 10918572 10710290 9832411 11062025 2687875 11425269 9242384 8943688 11287752 8669836 7760096 1333787 7904970
ERBB2	2064	RB1	5925	2293915 8893868 7768644 10963116 10711249 10470161 10071234 9713281 9150363 8784470 8697435 8104920 2174659 9809028 7819270 1679528 9298807 11306511 7615356 7900159 8043517 7906953 1350277
ERBB4	2066	EGF	1950	11079160 10724350 10424202 9016763 8622899 7525052 8383326 10745024 10608350 9832411 9334263 9072304 8940074 11180765 7673253 7759543 7689552 11122793 10353604 9756944 9618494 11391800 11287752 7568210
ERBB4	2066	EGFR	1956	10724350 10535875 9712416 9772300 7525052 8383326 10733345 9832411 11390655 9365520 9242460 7700649 11166154 11287752
ERBB4	2066	ERBB2	2064	11079160 10770844 10695733 10535875 10424202 10381889 10197638 10103071 9712416 9772300 9581810 9537646 9516479 9199335 9136987 8622899 9019162 7877996 7525052 9832411 10094882 11287752 7568210
ERBB4	2066	ERBB3	2065	11079160 10770844 10695733 10535875 10424202 10197638 9712416 9772300 9652748 9581810 9516479 9199335 9136987 8622899 9019162 7877996 7525052 10811978 10733345 10745024 10608350 10623878 9832411 9365520 9242460 9072304 8940074 11180765 7673253 11166154 11122793 9756944 11287752
ERBB4	2066	NRG1	3084	10770844 10381889 9537646 9016763 8622899 7877996 7525052 10745024 10608350 9072304 9756944 9553078
ERBB4	2066	NRG2	9542	10381889 9199335 9756944
ERCC2	2068	ERCC1	2067	2309701 2558854 2591959 2780557 9234918 9137418 8583241 7491121 7666049 7882319 8062276 1333609 7678143 1433335 1680795 2011139
ERCC2	2068	ERCC3	2071	10328528 9714461 9557707 9415314 8876669 8692841 8612585 7491121 8152490 1333609
ERCC4	2072	ERCC1	2067	10066813 9923544 9653453 9025096 8887684 8797827 8811092 8765433 7559382 7596355 8197175 8253090 8253091
AKT1	207	EGF	1950	11241670 11579131 10810301 10728713 10749120 11359783 11439113 10493495 9873015 9679957 11116146
AKT1	207	AKT2	208	11034077 3037531 10822383 10769688 9916799 11212254 10491408 10419456 10208883 11134526 11085546 9679957
AKT1	207	FOXO1A	2308	11493434 10358075 10358076
AKT1	207	ILK	3611	10915780 10716737 11408933 11238456
AKT1	207	INSRL	3644	10751417 10777488 10866052 10594015 11342531
AKT1	207	PTEN	5728	10822383 11280773 10435616 9799739 10419456 11477064 10827191 10940516 10748157 10716737 10728713 10698713 10415336 9860981 11359907 11378386 11313873 11103942
AKT1	207	SLC2A4	6517	11522683 10224126 11375341 10880357
AKT1	207	ARHGEF7	8874	11549666 10594015 10493495 11312266
AKT2	208	PTEN	5728	10970827 10419456 10822383
ESD	2098	RB1	5925	2596526 3164702 3032521 3823889 3462698 3462714 3864729 8672130 1980030 3198126
ESR1	2099	EGFR	1956	2162976 2626279 2645219 11006576 9346175 9366525 7981452 11169738 8315535 8491760 2372767
ETS1	2113	SP1	6667	10701774 9831664 11389726 9030555 7490075 8063775 8139041 8458329 10995766 10849443 8247540 2030910
ETS1	2113	CD3D	915	2741943 3248386 1982251 2251277
ETV6	2120	RUNX1	861	10706884 10023677 9671410 9234595 8639909
EVX1	2128	EVX2	2129	1684419 8954926 1675198
EYA1	2138	EYA2	2139	9020840 9361030
EYA3	2140	EYA1	2138	9361030 9020840
EYA3	2140	EYA2	2139	9361030 9020840
F2RL1	2150	F2R	2149	11030717 10941511 10664248 10671485 10617151 11447194 11498505 10535908 10404779 10365757 10189966 11368342 11371929 11395381 9648727 9648924 9689616 9598843 9614115 11327057 9349532 9292522 9218868 9198159 9207393 9111010 9069588 11314768 8663011 8601636 8635215 9486128
F8	2157	VWF	7450	2665012 2498645 2105906 2784006 3936044 6970055 6967100 9493583 9368480 8634427 7600466 8490173
ALDH2	217	ADH1C	126	3067025 8986194 7480358 8035649 2014795
ALDH2	217	ALDH3A1	218	2803227 10971205 9490025 11306068 8734840 7625577 7847616 1306115 1292933
ALDH2	217	ALDH4A1	8659	2373201 2803227 10971205 9490025 7625577
ALDH3A1	218	ALDH4A1	8659	2803227 9490025 7625577 10971205
ABCA3	21	FLJ22087	63897	10970803 9027511
FBN1	2200	FBN2	2201	9714438 8541880 8120105 8307578
FBP1	2203	FBP2	8789	9973545 8304978 1894617
FCER2	2208	CR2	1380	2550660 9862364 9723706 9525646 8766552 7730644 7957570 7512529 8142907 1706386
FCER2	2208	ICAM1	3383	2845129 10233382 10072495 9374108 9366415 9154386 8620558 8656055 7522246 7517793 11159001 8344338 8095276 8093369 1354347 1535350 1721639 1975985
FCER2	2208	IL2RB	3560	2978620 2470786 2525145 3112929 9882370 8025287 8152260 1281561 1668249 1723668 2102812 2016116
FCER2	2208	IL3	3562	2965737 9160690 9122614 8645974 8599840 7994628 7957561 7948749 8008965 8039805 8172177 7686210 1386861 1837540 1749921 2151763 1707698 1701391
FCER2	2208	IL13	3596	10427971 10080532 9886372 9550426 9472673 9158101 9188449 8982768 8900533 8871046 7545713 7919343 11160216 7507958 7902377 7903680 11094104 8097323
FCER2	2208	STAT6	6778	10887336 10427971 10369419 10080532 9973373 9712048 9545332 9550426 9440542 9509417 11067899
FCER2	2208	CD4	920	11337487 2152857 2978620 2525145 3491695 10545488 10195392 9657564 9361962 9154386 8938565 8658051 8602456 7831157 7994628 8015335 7510756 8152260 8095276 1446976 1717997 2102812 2016116
FCER2	2208	TNFRSF5	958	2481643 2787779 11012773 10792365 10527459 10540349 10435471 10374849 10072495 10195392 9862364 9886245 9886372 9767464 9882370 9699944 9498752 9440542 9472673 9464810 9374108 9361962 9366415 9158101 9188449 8977198 8876214 8929458 11291070 8871046 9162220 8757608 8652829 8647169 8566063 7594571 7636244 7539723 7542093 7537855 7866283 7532624 7522243 7522246 7517793 8015335 7512529 8204890 831428…
FCER2	2208	CD72	971	2141045 7945782 8095276 8097323 1388135 1683054 1714394
FEN1	2237	PCNA	5111	8144677 10545607 10559261 10072354 9214649 11093818 11083875 9545252 8876181 11477073 11430825
FEN1	2237	PCNAL	5112	8144677 10559261 11093818 11083875 9545252 11053418 11477073 11430825
FEN1	2237	POLB	5423	10660619 10559261 9214649 11440997
FENL1	2238	PCNAL	5112	10559260 10559261 9305916 11083875
FGF1	2246	EGF	1950	9472475 9375864 9192171 8734473 7644116 7534491 7535082 7530663 7532160 7942379 7514054 7514011 7507851 8258328 7692018 8515656 1295904 1473155 1322754 1376642 1586971 1796145 1746916 1879507 1705174 1702773 1700283 2472412 1284857 1716251 1703169 2167438 8765315 8591858 9739176 8595121 7605586
FGF1	2246	FGF5	2250	7508360 7705943 7959296 11130726
FGF1	2246	FGFR2	2263	10618369 9184170 8976296 7705943 7528517 7693761
FGF1	2246	FGFR4	2264	11271631 9184178 9010226 7705943 7693761
FGF1	2246	TGFA	7039	10854951 9472475 7534491 7530663 7692018 1586971 1796145 1746916 7768644
FGF2	2247	DTR	1839	11454708 9802880 7578688 10505759
FGF2	2247	EGF	1950	10686343 10511239 10462684 9662260 11329020 11134362 7578688 7683814 8094982 1700283 11000388 9739176 9119887 9013722
FGF2	2247	FGF1	2246	9072001 8819125 7534314 7693336 7693761 1720433 1700283 11536048 10849427 9844400 9739176 9597922 9184170 9234064 8976296 8763859 8645241 7549793 7768644 7705943 7528517 7959296 8293870 11130726 1690207 1726053 1885605
FGF2	2247	FGF5	2250	1987771 7511892 1478282 8978779 7705943 7959296 11130726
FGF2	2247	FGF7	2252	7511892 11536048 10353739 10089138 9844400 9597922 9184170 8976296 7705943 7528517 11130726 11121055
FGF2	2247	FGFR1	2260	9681690 9491372 11134362 9247302 8819125 7511892 7693761 10892884 10572038 10386468 10353739 9796695 9797459 9223382 11277075 7705943 7959296 11130726 10942429
FGF2	2247	FGFR3	2261	9681690 10892884 10572038 7705943 11181569
FGF2	2247	FGFR2	2263	9681690 11134362 7693761 10892884 10851026 10572038 10386468 10353739 9796695 9310332 9184170 8976296 11277075 7705943 7528517 11121055
FGF2	2247	VEGF	7422	10786681 11110671 11134362 11204275 10381672 9892094 11399936 9067270 9112668 11199455 8044933 11592099 11000388 10940627
FGF3	2248	ERBB2	2064	7768644 7535085 8453595 1777414 1851551 2177639 2386738 7892157 7960236 7999260 7697605 10769691 8099571
FGF3	2248	PYGM	5837	7834608 8100831 8449512 1362397 1791835
FGF4	2249	FGF2	2247	9662260 9184170 8938152 11130726
FGF4	2249	FGF6	2251	10945637 9878802 8199350 9415226 7547864
FGF6	2251	FGF5	2250	9415226 7547864 2142645 2474139 7705943 7511892
FGF6	2251	FGF7	2252	2142645 7705943 7511892 11121055
FGF7	2252	FGF5	2250	7705943 11130726 2142645 7511892 1716514
FGF7	2252	FGFR2	2263	10389758 10353739 8976296 7705943 7528517 11069376 11121055 11003564 11404772 9811566 9665482 9700949 9421419 9300181 9184170 9018118 8581003 7541088 7791773 7896901 8243806 8275490 1281549 1400433 1309608 11095249 9285567 8026621 8934530
FGF7	2252	MST1	4485	11470454 10395297 10092215 9888450 9914782 9699547 9660480 9284956 9220246 9224282 9152231 8830760 8830761 7769266 7698260 7866434 7896901 11165055 8013761 7688769 8392040 1293147 8033804 7507851
FGF10	2255	FGF7	2252	11286634 10541313 10951499 11237462 11130726 11404772 9582367 9393979
FGFR1	2260	SNT-1	10818	10748122 10377388 9797459
FGFR1	2260	EGFR	1956	9614854 9190882 7896901 11188930 11134362 9920285
FGFR1	2260	FGF1	2246	7529769 7693761 9184178 9010226 8819125 7705943 7959296 7521891 11130726
FGFR1	2260	FGF5	2250	9786939 7705943 7959296 7511892 11130726
FGFR1	2260	FGFR3	2261	11003564 10739663 9681690 9566955 9156347 9100589 7703414 7890137 11170144 7680553 1372535 11596961 10892884 10918587 10572038 11445008 10366448 10023681 9864407 9645456 9523234 9286594 9199352 9212826 8881516 8864177 7705943 7923141 11149756 8428519
FGFR1	2260	FGFR4	2264	11003564 9681690 9566955 9156347 9100589 8679334 7703414 7890137 7693761 7680553 1483392 1326315 1372535 10918587 10691305 11445008 9457674 9211733 9244177 9184178 9212826 9010226 8881516 7705943 11149756 7680645 8428519
FGFR1	2260	FGFRL1	53834	9543164 9400937 8995402 8601417 7504585 7688835 1437152 11053292 10942429 9883842 9920285 9576949 11380284 8949891 7657392 8325642 1379591
FGFR3	2261	FGF9	2254	10571691 9864407 8576175
FGFR3	2261	FGFR2	2263	10572038 7959747 11325814 8864177 7923141 11003564 10739663 9681690 9566955 9136983 9156347 7703414 11170144 7680553 11488421 11596961 10892884 11445008 10366448 9645456 9585583 9523234 9286594 9212826 8881516 8755573 8576175 7705943
FGFR3	2261	FGFR4	2264	7959747 8099571 8428519 11003564 9681690 9566955 9156347 9100589 7703414 7890137 7960240 7680553 1372535 1709094 10918587 11445008 9212826 8881516 7705943 11149756
FGFR3	2261	CCND1	595	10568829 10707795 9989483 9865713 9308253 11106109
FGFR3	2261	STAT1	6772	9887329 11294897 11429702 9069288
FGFR4	2264	FGFR2	2263	11003564 9681690 9566955 9156347 8679334 7703414 7693761 7680553 11445008 9212826 8881516 7705943 7959747
FGR	2268	RAD23B	5887	10739672 9738668 9029132 8798554
FHIT	2272	FRA3B	2385	11525944 10812172 10706123 10728669 10589760 10463571 10426784 10440747 10027001 9679951 9699673 9721855 9559339 9521167 9354423 11320209 9290949 9225975 9242443 9178887 9067288 9012482 11313927 8813121 8598045
FIGF	2277	KDR	3791	10449752 11023993 10785369 9525952 9435229 11279005 11114740
FIGF	2277	VEGF	7422	10449752 11532940 10785369 10551327 10375015 9525952 9435229 9205122 9479493
FIGF	2277	VEGFC	7424	11479678 11532940 11023993 10551327 10375015 9525952 9435229 9205122 11175851 11114740
FKBP1A	2280	FKBP2	2286	7505249 1281998 1279908 1371107 1713687
ZP1	22917	ZP2	7783	3195941 3825685 10963869 10864856 10729725 10569978 10570015 10542331 10526650 10221681 11421113 9820205 9609824 9414478 9459277 9361810 9237231 8984171 8588935 11223372 7864874 8385033 1547319 1944285 2013711 2385582
FOXO1A	2308	MLLT7	4303	11352721 11353388
FLI1	2313	EWSR1	2130	10975680 10508522 9242212 7700648 8076344 8516324
FLOT2	2319	FLOT1	10211	11159550 11167132
FLT1	2321	CDH5	1003	10919710 9625748 11211940 10929208
FLT1	2321	EGF	1950	11435426 11350975 10397264 8758924 11212228 9733590 10886518 11330643 7545565 11134362 11058875 10671553
FLT1	2321	FLT3	2322	2410272 7914866 8386825 8380915 1319394 1373482
FLT1	2321	PGFL	23611	9886933 11058594 8774132 7856749 10671553
FLT1	2321	KDR	3791	11435426 11549592 10886723 10780661 10815937 10554042 10435836 10464055 10410982 10373571 10211121 10068204 9886308 9813035 9625748 9525952 9295307 8630024 11157498 11114740 10738243 10541969 9393770 9058706 8774132 7724599 8386825 1327515 1319394 10585578 10433935 10446165 11330643 9288799 7525492 11553814 11023511 10747927 10616207 11511087 10541167 10441093 10451490 10077638 9852161 9435229 86…
FLT1	2321	PGF	5228	11585724 10084962 9886933 9886308 9778119 9400995 11069911 10208873 7478581 8919031 10451490
FLT1	2321	PIGF	5281	10780661 10068204 9778119 9400995 8822205 7929268 8760299 7856749 9364601 9288799 8919031
FLT1	2321	TEK	7010	10499626 11315100 10541167 11169947
FLT1	2321	TIE	7075	10499626 11315100 10208873 8774132
FLT1	2321	VEGF	7422	11435426 11549592 11585724 11016638 11051816 10878003 10919710 10937562 10949659 10963995 10854533 10865839 10871751 10880433 10886723 10748050 10811135 10815805 10841080 10842244 10780661 10815937 10706112 10661874 10708747 10600473 10642585 10590069 11350975 11513746 10523040 10548435 10554042 10462036 10486778 10490819 10499626 10505689 10464055 10397264 10410982 10360672 10373571 10211121 100…
FLT1	2321	VEGFC	7424	10499626 10397264 9525952 8630024 11114740 10738243 9733590 10487612 9435229 8617204 8700872
FLT1	2321	VWF	7450	10919710 9804658 9621286 11220380 11211940 11056124 10929208 11463761 10357974 7694795
FLT3	2322	LIF	3976	10706861 10378891 10372107 9454750 7630197 10446914
FLT4	2324	FLT1	2321	11315100 10077638 9435229 8700872 8617204 11114740 1319394 10433935 10441093 9525952 11330643 8774132 7724599 7856749 8245783 7692369 8386825 1327515 1310071
FLT4	2324	VEGF	7422	11315100 11532940 10785369 10077638 9435229 8700872 8617204 10488101 10433935 10441093 10449752 10329591 9708799 9708800 9525952 11330643 11282897 11297624 11280723 9927207 9345034 8774132 7856749 8245783
FLT4	2324	VEGFC	7424	9247316 11151407 11532940 9435229 9012504 8700872 8617204 11114740 11479678 11023993 10880369 10488101 10390013 10329591 9708799 9708800 9525952 11282897 11297624 11280723 11175851
FMR2	2334	LAF4	3899	9299237 11156991
FN1	2335	VWF	7450	2185200 3101223 3003959 6977039 10822079 9291833 11264960 9019486 1281591 1998660 9657447 7608121 8463352 2243140
SIRT5	23408	SIRT1	23411	10873683 10381378
SIRT4	23409	SIRT5	23408	10873683 10381378
SIRT4	23409	SIRT1	23411	10873683 10381378
HEY1	23462	HEY2	23493	10860664 10964718
HEY1	23462	HEYL	26508	10860664 10964718
FOS	2353	CREB1	1385	9847304 9209284 8649858 7664977 8026641 8170480
FOS	2353	JUN	3725	2498162 10790289 10364260 7757250 8125225 1482049 10684716 10212284 9847304 9285693 9233628 9066137 8962164 8957070 8774698 8770536 8754851 8622922 7642615 7657645 7620221 7866310 7935406 7948021 8026641 7512729 7908266 8306470 8269611 8375015 8321220 1297331 8474460 8428966 1531669 1729683 1906606 1900269 2233723
FOSB	2354	FOS	2353	9219038 8321220 8378087 8985116
FOSB	2354	JUND	3727	10502734 9530505 8930987 8545126 11028561 10435835 7621509
FPR1	2357	FPRL1	2358	9722950 10586077 10611407 9892621 11358433 8824156 11211928 11138775 1373134 11404393 8198572 10229829 8527441
C3CER1	23739	LIMD1	8994	10647888 11352561
ALK	238	TNFRSF8	943	7662979 2152774 2537734 2536522 3260522 3876124 10768840 10506727 10080826 9523163 8639911 7844598 7524298 8209867 8183550 8192563 8394561 1323222 1592393 1652981 1979248 2229493
ALPPL2	251	GUCA1A	2978	10471538 1357964 1520273 1698576
FUS	2521	EWSR1	2130	8187069 9795213 8954779
FUS	2521	MSI1	4440	8187069 10654943 8510758
FZD2	2535	CTNNB1	1499	11563835 10903145 9707618
G6PC	2538	ACPT	93650	2549121 2889411 3027683 10857480 185905 175958 8005643
G6PD	2539	GSR	2936	11463792 3757268 10232848 10047448 9915806 8786703 8381054 1901343
G22P1	2547	XRCC5	7520	11175667 11360183 7882982 11474179 8538653
GAB1	2549	GRB2	2885	11002419 10194437 10753869 11402314 9804835 11207269
GAB1	2549	GAB2	9846	11556393 10391903 11402314
GABRG3	2567	GABRB3	2562	10644429 9328477
GAD2	2572	GAD1	2571	8499653 8933286 8088791 8149657 8406475
GALR1	2587	GAL	51083	10430606 10601261 9928159 9928163 9832121 9722565 9168941 8750821 11227378 9743120 9808667 10100623 11153523
GALR1	2587	GALR3	8484	10601261 9928159 9928163 9832121 9722565 11227378
GALNT1	2589	GALNT3	2591	9354435 8663203
GAPD	2597	TPI1	7167	477403 11330647 7835081 10655478
GMEB2	26205	GMEB1	10691	10894151 10734202
GAS2	2620	GAS2L1	10634	8975699 11112700
GAS6	2621	PROS1	5627	10959700 10706868 11327723 9210477 7559388
GATA1	2623	KLF1	10661	10863975 10207080 9642099 9207479 9016669 7858429 8195185
GATA1	2623	CREB1	1385	8482542 10842322 10226652 9764825 9339900 8825639 11130971
GATA1	2623	DNASE1	1773	10862620 11012226 10534403 10331989 10037687 9642238 9361007 8936414 8887635 8816476 8630036 7629100 7828582 7827076 7983009 8152905 8490185 8429019 1631062 1736298 1875946 2017165
GATA1	2623	HMBS	3145	9305615 10828046 10207080 9389364 8853898 8639908 8385011
GATA1	2623	JUN	3725	9339900 8825639 7721747 8132552 9820822 11137296
GATA1	2623	SP1	6667	10910934 10840001 10842322 11304527 10231026 10072764 10207080 9642099 9582331 9642238 9642254 9554870 9601089 9428796 11336649 9334239 9339900 9097023 9016669 8825639 8639917 8529108 7567458 7659529 7858429 7530249 7858266 7821802 7827076 7918632 8058326 8188244 8152905 8226931 8371977 8385011 1396593 1668606 1555582 1664413 2017165 11112350 11137296 2027748
GDNF	2668	CNTF	1270	10812965 10686086 10527802 9657912 9582407 9437033 11360269 8944315 8881264 8723221 7650763
GDNF	2668	CREB1	1385	11002419 9729303 11526505 10954525 11002260 10851072 10634409 10653851 10374969 10336433 10318814 9893043 9710589 9733794 9620167 9528808 9234679 9201233 9114015 8999953 8892866 11310795 11312608 8825556 8628284 7565791 8202541 8294429 8346248 11108132
GDNF	2668	CREBBP	1387	11014230 10336433 9710589 9620167 9528808 9417115 9114015 8552387
GDNF	2668	GFRA2	2675	9605760 9545641 9259272 9177201
GDNF	2668	BDNF	627	10812965 10711683 10686086 11437990 10527802 10022580 9639663 9657912 9577659 9437033 11334998 9171162 8881264 8854893 8895847 8723221 7650763
GDNF	2668	SP1	6667	9729303 9348334 10542244 9445037 11278696 8606002 11078737 7642633 8346248
GFAP	2670	CHL1	10752	11000479 10870078 10899225 9327349 9215735 1656435 10802345 10595912 7760095
GFAP	2670	FN1	2335	3287832 3258178 2825464 3555104 10936787 3025505 6304761 6188316 9404716 8220779 8259261 7684178 1847665
GFAP	2670	MBP	4155	3314309 2427660 2409734 6168966 10672320 10440241 9310141 9227277 8856747 8784838 8636460 8779309 7707048 8337924 8416742 1329795 1726023 1806058 1723848 1787174 1719740 1833448 1714430 1692158 2421949 2409108 2579754 6785343 10447555 10334484 8734897 7851115 8291441 1493548
GFAP	2670	LGS	51557	6126838 9578140 9248836 11267863 11173930 7903686 8247224 1979673 9678514
GFAP	2670	SAG	6295	3495765 10440241 7881758 7955364 1441916 1903363 3555097 9194728 7851115
GFAP	2670	SLC2A1	6513	10388603 10082869 9879715 8759777 7595657 8188484
GFAP	2670	CD68	968	10766347 10366704 9838203 8990125 11296484 8725904 8527071 7636630 11063844 2177965 10491275 10440131 1493548 1359193
GFRA1	2674	GDNF	2668	10672319 10426588 9853108 9681515 9605760 9545641 9482105 9259272 9177201 9108413 10829012
GH1	2688	GH2	2689	11000526 10393484 10382302 9563788 9329365 9322967 9220021 8992787 8735601 7608249 8319824 8325936
GH1	2688	POU1F1	5449	10446901 9322967 8735601 7608249
GHR	2690	IGF2	3481	10084601 9581943 7686916 7687170 1281024 10443687 9215305 8599610 7683512 1777043 2961328
GHR	2690	JAK2	3717	10502458 10329677 9228076 8548048 7677406 11309389 9276733 7744007 9231797 11152624
GHRHR	2692	POU1F1	5449	11036940 10525051 10429879 9482665
GIPR	2696	GIP	2695	9851802 9709947 10443649
GJA5	2702	GJA4	2701	9617570 9038818 1964417
LAT	27040	GRB2	2885	9529333 9541596 7561087
ATP5S	27109	CR1	1378	2138950 3155403 2522236 3067864 9988761 9395788 8648130 7963581 8310205 8406590 1500721 2952717 1385479
ATP5S	27109	CR2	1380	2138950 3155403 3067864 8406590 1385479
ATP5S	27109	GTF3A	2971	3841173 6662601 8297724 8712398
ATP5S	27109	HLA-B	3106	3118362 3018042 3639058 6589207 6232112 6401863
ATP5S	27109	IFNG	3458	2972796 3137260 3121777 2866182 10882413 10719060 10540154 9177453 9226227 7558925 7832755 7835912 1445220 1386864 1500721 1531292 2561627 8845016 1694661
ATP5S	27109	BF	629	2890688 794419 804510 1802554 2229060 6223077 8939972 1370685
ATP5S	27109	C1R	715	2157144 2732467 3646264 2436222 3011651 6288774 6980939 696332 11451754 9226227 7896293 2958692
ATP5S	27109	C1S	716	2182283 2157144 2732467 3500856 3646264 3011651 6288774 6980939 696332 11451754 9226227 7896293 1339512 1802554 2958692
ATP5S	27109	C3	718	2473911 10882413 9226227 1500721 1741740 1701385 3155535
ATP5S	27109	C4A	720	2925226 3018042 3639058 6589207 6401863 10439316 9063702 7946894 3155297 3907907 8012361
ATP5S	27109	C4B	721	2522236 2925226 3018042 3639058 6589207 6921201 10439316 9063702 3155297 6923908 8012361
ATP5S	27109	C4BPA	722	3155403 2925226 3067864 2972796 2938641 4033666 11451754
SIGLEC8	27181	SIGLEC5	8778	10625619 10856141
GCLC	2729	GCLM	2730	10773686 10440245 10441483
POLL	27343	POLK	51426	10887153 11006276 11058110 11058111
GLI	2735	GLI2	2736	10574767 11348463 9452474 11160733 10564661 10375510 9216996 9118802 10531011 9731531
GLI3	2737	GLI2	2736	10693670 10531011 10574767 10375510 9731531 9216996 9027508 9118802 11172440 9452474
GLO1	2739	PGM3	5238	761421 986362 3863481 6935474 1756776
GMFB	2764	GMFG	9535	11400321 9545571
GNRH1	2796	TRH	7200	2836473 2863281 2860120 6360661 6816590 6117586 9648050 9627099 8165906 2126421
AMY2A	279	HPSE	10855	8268204 10388686 10071853 9658564
AMY2A	279	AMY2B	280	2483397 2788608 309725 7507116 8268204 1429515
GPR1	2825	CCR1	1230	11461684 9765485 11115360
GPR1	2825	CCR3	1232	11461684 10400765 9765485 11112502 11115360
GPR1	2825	CXCR4	7852	11461684 10400765 9765485 9791028 11112502 11115360
CXCR3	2833	CCR7	1236	10741397 10496316 10201891 9500790
CXCR3	2833	IFNG	3458	11208714 11500837 10942362 10858199 10903743 10799902 10843708 10570316 10525042 10395932 10331500 10359806 10092813 10201891 10202039 9834133 9842912 9625760 9500790 9541591 11085753 11134180
LOC283458	283458	NME1	4830	10677933 10530775 10453732 9925751 9593706 9368387 8937558 8956779 8806830 8549951 7658474 7737424 7896455 7805557 7928630 8104920 8396479 8381224 1322996 1324167 11058869 1659843 10632374 10611312 10082974 9711037 9513729 9387143 9066703 8934540 8978595 8904247 8806452 8774640 8692914 7576301 11277919 7612661 8283076 8386830 8383029 1330098 1325378 11121025 2163458
GPX1	2876	GPX4	2879	11168591 8287691 9927654
GRB2	2885	KHDRBS1	10657	9872323 9464824 9192847 9045636
GRB2	2885	MST1	4485	10970810 10753869 11439336 9748249 9660480 9391119
GRB2	2885	VAV1	7409	9209406 7539782 9448048 9108397 9013873 7692230 9603925
GRB2	2885	ARHGEF7	8874	9259313 7488107 10979966 10781611 10068665 9660791 9541596 8770882 8647950 8585965 7692230 9178760
GRB10	2887	PPP4R1	9989	10631135 9678333 9448292
GRIA2	2891	GRIN1	2902	11038245 10859140 10780995 9761317 9630240 9538905 9466422 9138725 8960315 8813384 8207475 8182436 9806970
GRIA3	2892	GRIA1	2890	10688364 10024014 9191103
GRIK1	2897	GRIN1	2902	10859140 10780995 9538905 9466422 8915893 8813384 8207475 11058796
GRIK3	2899	GRIN1	2902	9538905 11334999 11058796
GRIK5	2901	GRIK4	2900	7612880 7527545 10027859 9538905 9099808 9039653
GRIN1	2902	GRIN2D	2906	9258910 10943672 10685878 10366738 9751180 9417820 9456176 9456177 9456178 11334999 8613785 8189218 11058796
GRIN2A	2903	GRIN1	2902	10220224 9258910 11476600 11038245 10961623 10943672 10873924 10685878 10506512 10366738 9952395 9806970 9751180 9538905 9545041 9417820 9456176 9456177 9375665 9019541 8632355 8613785 11243935 8189218 7903167 11058796
ANPEP	290	ITGAX	3687	2466895 10614777 11438475 10415041 10082306 9699944 11285302 7545080 7783426 7709996 8134164 7902377 8220119 1279782 1378160 1907873 2042986 2224123
ANPEP	290	ITGB2	3689	2466895 10848831 10474090 9699944 9292303 7589286 11264784 7545080 7709996 7522183 7512840 8134164 7902377 8220119 1352970 2042986 2266187
ANPEP	290	CD5	921	2538542 2969142 10415035 10320633 9699944 8711430 7545080 7506802 8220119 1592393 1716852
ANPEP	290	CD58	965	10800083 9177213 7556450 7545080 7709996 1279782 1352970 1907873
GRM8	2918	GRM3	2913	10716224 8824806
CXCL1	2919	CXCL10	3627	11449350 11422029 2189406 10576142 8425922 1712776
CXCL1	2919	PPBP	5473	2970963 9725262 9260277 7890604 8288247 8407886 1546956 1712776 1856598 2037605 2212861 2182761
SLC25A4	291	SLC25A6	293	8903724 9315697 1378836
GSK3B	2932	CTNNB1	1499	11035789 10509176 9601641 9483569 11152665 8994831
GSTM1	2944	NAT2	10	10698723 10232877 9654200 9414599 9255556 8639263 7606714
GSTP1	2950	NAT2	10	10383153 10026993 9414599 11122850
GSTP1	2950	NAT1	9	10026993 10064866 9414599 11122850
MSH6	2956	MSH3	4437	11005803 10934138 10954253 10852942 10751599 10523644 10069456 9889125 9740671 9671718 9560383 9024626 8910404 8782829 8805366 8631743 11121520 9111357
HSU24186	29935	RPA2	6118	7760808 9045683
GYPB	2994	GATA1	2623	7798177 1396593 10828046 10207080 7858429 2050118
GYPB	2994	GYPA	2993	11204210 6402012 553903 6449634 6987408 100139 623785 869934 1252623 931999 2295603 2597142 2792104 2734312 10862083 10644812 8890562 7798177 7521873 8420995 2390989 2380189 2383247 7806496 1971625 1690628 2897896 3950419 6390454 6356506 6341001 9708831 7872260 8043929 8175721 1696471
GYPB	2994	GYPE	2996	2295603 7563135 7521873 8420995 2390989 7806496 8043929
GYPC	2995	GYPA	2993	2469535 8043929 8542024 9680353 1419811 2180209 7052127 11380458
GZMB	3002	YWHAZ	7534	11579318 11044257 10620125 10229852 9920842 9694885 9250156 8990377 11050075
ANXA1	301	PLA2G4A	5321	11132768 2542378 2969496 3032981 1530812 2137857 2521636 2963810 8379691 1832554 2535136 2119586 11041244
ANXA3	306	ANXA5	308	2975506 10403789 8639653 1839615
ERVWE1	30816	TAT	6898	10515458 10482579 10417264 10074203 9847339 9765432 9360974 9189769 8825612 8527071 11237054 11264348 8510214 1727477 1712812 1830183
HGFAC	3083	MST1	4485	9262185 10760594 9874200 9743567 8985272 11217080 11201608 11085539
HGFAC	3083	SPINT1	6692	9743567 11201608 11085539
NRG1	3084	ERBB2	2064	10557094 9537646 8732665 8597535 7775601 7525052 7514177 9563895 8622899 7860768 7908191 8106145 8096177 8095334 8453670 1348215 10381889 7869101 10770844 7877996
NRG1	3084	ERBB3	2065	9072304 7525052 7514177 8622899 10745024 10608350 9756944 10770844 7877996
ANXA5	308	ADPRT	142	10783307 10946322 10866298 9878595 9836479 9639406
ANXA5	308	CASP3	836	10449178 10229803 11358851 11014349 10846089 10850458 9846184
HLA-A	3105	HLA-B	3106	11528504 11543892 11543903 11568025 11010837 1694208 2639911 2157206 2306143 2406008 3917144 2294403 2583224 2552061 2788705 2473473 2469725 2497062 2650992 2707298 2715640 2785140 3057883 3262654 3412487 2967765 3258992 2450029 3258406 2825194 3480534 3497978 3498813 3663921 3477527 3494666 10933198 3091712 3760563 3012539 3012568 3522223 3864639 3878413 2996171 3861000 3863816 3923830 2581871 3…
HLA-A	3105	HLA-C	3107	2639910 2294403 2497062 2785140 2562983 2840670 3260916 2967765 3163233 2825194 3498813 3760563 2996171 3863816 10866107 6204930 6234813 6584591 6300687 6954127 7014219 761421 77569 77570 332508 853227 1015713 10715516 10623826 10363989 10429764 10360639 10371359 10079290 10092549 10082114 9788622 9820605 9745008 9756436 9720277 9472065 9486173 9458108 9325485 9331945 9059886 9021407 8898964 8929…
HLA-A	3105	HLA-E	3133	2114550 2104910 2562983 3260916 2825194 10438107 11398964 11333901 9103419 9053439 9021407 8838313 8793064 8805247 8570269 7897212 8462994 10887053 1624808 1537609 1557372 1890019 1859364 1707659 2016528 2089074 2249951 2254882
HLA-A	3105	HLA-G	3135	11479682 2114550 2562983 10841284 10623826 10438107 10479062 10429764 10092549 11398964 9640257 9486173 9325485 9317129 9103419 9053439 8929346 8864122 8871634 8793064 8805247 8710809 8636924 8570269 7479770 7583772 8519421 7897212 11160846 7507243 8360483 8462994 1624808 1557372 1890019 1908512 1916822 1859364 1707659 2016528 2089074 2249951 2254882
HLA-A	3105	C4A	720	2650992 3415279 3766540 3929422 3987976 6227438 6401863 9395889 7858109
HLA-B	3106	HLA-G	3135	10623826 10419808 10429764 9486173 9317129 9103419 9053439 8929346 8864122 8690894 8793064 8805247 8636924 8666791 7897212 8129848 7507243 8462994 1859364 2254882
HLA-C	3107	HLA-B	3106	2294403 2567059 2497062 2785140 2967765 2825194 3498813 3546933 3760563 3007345 2996171 3863816 10866107 6204930 6234813 6584591 6300687 6954127 7014219 761421 77569 332508 853227 1015713 10715516 10623826 10469328 10363989 10400921 10402512 10419808 10429764 10371359 10229571 10079290 10090613 11390038 9788622 9816214 9745008 9764359 9720277 9634500 9509902 9472065 9486173 9512225 9458108 941923…
HLA-C	3107	HLA-E	3133	2562983 3260916 2825194 10399065 9693031 9021407 8805247 7870576 8129848 8462994 10887053 1859364
HLA-C	3107	HLA-G	3135	2562983 10833373 10623826 10419808 10429764 10092546 10092549 10209043 10027599 9687527 9486173 9325485 9228302 9130653 9063635 9032767 8920168 8929346 8864122 8871634 8690894 8805247 8710809 8129848 8462994 1859364 2066177
HLA-C	3107	KIR3DL1	3811	7579196 7579197 8046332 8145038
HLA-DPB1	3115	HLA-DRB1	3123	11600569 9745008 8579973 8027284
HLA-DRA	3122	SLC26A3	1811	9794414 9823775 9218534 8269938 7693585 8349596 1448091 1721044 1930684 1899871
HLA-E	3133	HLA-B	3106	2825194 9583805 9103419 9053439 9021407 8793064 8805247 7897212 8129848 8265640 8462994 10887053 1859364 2254882
HLA-E	3133	HLA-G	3135	2114550 2562983 10689111 10570324 11501882 10436177 10438107 10479054 10479055 10319265 10341001 10190900 11398964 9700506 9458133 9247579 9103419 9053439 8793064 8805247 8962650 8570269 7751618 7897212 11212362 8129848 8462994 1624808 1557372 11137209 1890019 1859364 1707659 2016528 2089074 2249951 2254882
HLA-E	3133	KLRC1	3821	11529920 10799855 10669413 9560253 10887053
HLA-F	3134	HLA-A	3105	1688605 2562983 11398964 8938444 8781118 8834246 8838313 8793064 8805247 8753856 7524186 8462994 1427838 1624808 1537609 1557372 1890019 1859364 1707659 2089074 2249951
HLA-F	3134	HLA-C	3107	2562983 9693031 8805247 7524186 8129848 8462994 1859364
HLA-F	3134	HLA-E	3133	2562983 10341001 11398964 9693031 9700506 9247579 8838313 8793064 8805247 7782091 8129848 8265640 7683306 8462994 1624808 1537609 1557372 1890019 1859364 1707659 2089074 2249951
HLA-F	3134	HLA-G	3135	2562983 10341001 11398964 9700506 9247579 8793064 8805247 8129848 8462994 1624808 1557372 1890019 1859364 1707659 2089074 2249951
HMBS	3145	CBL	867	7881408 7509624 1981047
HMBS	3145	CD3D	915	2331673 2741943 1981047 2251277
HMBS	3145	CD3G	917	2331673 1981047 2251277
HMGCR	3156	RHO	6010	11015307 10440923 10373757 11390424 11406567 9727051 11336544
HMGCR	3156	SREBF1	6720	10393213 9508001 8060328 9706227
HMGCR	3156	SREBF2	6721	10393213 9989262 9508001 8060328
HMGCS2	3158	LDLR	3949	10553013 1718965 8558080 7887956 1358996
HNRPD	3184	MSI1	4440	11027261 10600550 10072754 9346902 7593227
HOXB3	3213	HOXB4	3214	9692548 9247466 8724694 7622039
HOXC8	3224	HOXC5	3222	10208853 7913891
HOXD3	3232	HOXB3	3213	1688172 1358204
HOXD4	3233	HOXB3	3213	7913891 1688172 1358204
HOXD4	3233	HOXC8	3224	8833235 7501971 7913891
HOXD8	3234	HOXD9	3235	1675873 8890171 7501971 7926763
APC	324	CTNNB1	1499	10559900 10862053 10660330 10545404 10435629 10410140 10197631 9951419 9927046 9309137 9196022 11245490 11157977 8259518 11062151 10783313 10204808 9515794
APC	324	MCC	4163	10381126 7994660 1651562 9473770
HPR	3250	PGR	5241	10806733 10757795 8662865 1587864 1958531
HPRT1	3251	ADK	132	2547531 6285190 1430786 6108130 3484720 694720
HPRT1	3251	G6PD	2539	6206721 1694309 2339126 2928838 2849577 3197455 2937300 3457382 2994237 6514579 6321326 6685651 6277230 6935682 209782 829289 1056018 10368789 8872476 8053655 2011794
HRB	3267	RAB11A	8766	10727281 10369872 8188702
HSPA1B	3304	HSPA1L	3305	9461376 9685725
HSPA5	3309	MTHFD1	4522	10049651 9701462 8939898
HSPA5	3309	ATF4	468	10049651 9701462 8939898
BIRC3	330	BIRC4	331	10666683 10381630 9886081
HSPA9B	3313	HSPA5	3309	8573598 9504817 8841381
HSPB1	3315	MAPKAPK2	9261	10383393 11042204 11383510 9250394 8898080 8652844 7759569 7869766 7808427 11342557
HSPB1	3315	GRAP2	9402	11525238 11034403 10405323 11042204 9250394 9020057 8898080 8652844 11448946 11571020 10600754 9374719 9332492 9048659
HSPE1	3336	HSP70-4	51182	10603402 10482535 10231012 11050098 9283089
DNAJB1	3337	DNAJA1	3301	11525638 10722721 10567371 10717003
HSPG2	3339	PLA2G4A	5321	3104352 9653065 11278341 8513862 8482717 1613975
APLP1	333	APLP2	334	9698314 9444352 9121703 8855266 8894693 8588942 7494461 7592716 7819340 7929392 8220435
HUS1	3364	PCNA	5111	10884395 10846170 10871397 11340080 11077446
HUS1	3364	RAD9	5883	10884395 9872989 9878245 10852904 10871397 11340080
HUS1	3364	RAD17	5884	10884395 9878245 10871397 11418864
TNC	3371	TNXB	7148	7496040 9144580 7512972
IARS	3376	INSRL	3644	10978177 9831246 11309481 8628319
ICAM1	3383	DCTN2	10540	10926553 10738944 10553096 9806002 9188493 9056676 7543732 7822333 11147679
ICAM1	3383	IL2RB	3560	10102223 9563004 9073589 8932770 8933279 7590924 7570951 7707342 7836781 7916294 7909699 8104471 8102083 1979995 1976256
ICAM1	3383	ITGB2	3689	8099115 1769660 11520077 11037884 1693625 1973408 2576928 2295817 2809204 2476508 2571505 2568381 2786468 10969681 10846180 10910069 10936509 10914492 10835320 10845911 10706049 10688712 10698973 10651778 10605039 10517495 10433505 10477614 10352278 10210917 10064353 9872503 11367519 9815218 9820785 9766501 9789684 9721083 9730868 9630364 9641504 9645379 9523024 9543101 9550635 9473377 9510370 93…
ICAM1	3383	PTPRC	5788	1690135 10764331 10745021 10210917 9374108 9177235 8981004 8875178 8552204 7488866 7684415 8096435 1378865 1371132
ICAM1	3383	SPN	6693	1690135 10329398 8904994 8656055 8566066 11168574 1721639
ICAM1	3383	VWF	7450	10919710 10886302 10028843 9886309 9771837 9808586 9792417 9534204 9449713 9332339 9105636 9046430 9083640 9010447 8954864 8875178 8869215 8846268 8590955 7497167 7532274 7813621 7819110 11162350 7515560 7508348 8094579 1384180
ICAM1	3383	CD2	914	1374132 1972162 1973408 1691223 2295817 2481060 2786468 2968520 10517495 10210917 9154386 8904994 8877406 7499843 7590924 7620326 7797085 7778679 7836781 7807471 7815138 7525848 7521739 7930941 8013959 7511646 7511974 7906564 7901894 7903063 8257596 8258725 8402925 7687629 8339947 7684412 7681075 8095276 1382543 1352532 1354347 1377985 1500079 1535350 1983768 1370253 1757107 1680686 1711977 17062…
ICAM1	3383	CD4	920	9036366 7801889 11517385 11059574 1972162 2295817 2786468 2462592 2968520 10837365 10745021 10704357 10551644 10506145 10469339 10429977 10210917 10208936 9834131 9814951 9786433 9665971 9696806 9700512 9573547 9510370 9165273 9073385 9154386 8981004 8870711 8838015 8770867 8603992 8595959 7583580 7590924 8529406 7543511 7538333 7710363 7714332 7836781 7847878 7815138 7917519 7919344 8078390 8084…
ICAM1	3383	CD44	960	1374132 11520077 1690135 10910069 10810361 10845562 10712440 11508432 10545519 10495790 10470114 10329398 10210917 10233382 9893599 9862330 9814951 9824263 9759522 9766501 9699722 9727403 9563004 9510370 9374108 11348999 9298994 9307979 9174593 9071210 9154536 9085219 9010447 8932770 8884738 8797890 8838015 8752673 8656055 8590955 7496158 7482725 7483144 7556450 7545654 7540252 7542116 7835950 75…
ICAM3	3385	ICAM1	3383	8642267 7851905 8459213 10891379 10706734 10725740 10609780 9823649 9828136 9823767 9766501 9661300 9663488 9473377 9437830 9352018 9298994 9130654 9133922 9174593 9154386 8993013 8890753 8843539 8870715 8626634 7589121 7545094 7539471 7778679 7782098 8132828 8129777 8098673 11134324 1448174
ICAM3	3385	ICAM2	3384	8459213 11581396 9823649 9766501 9663488 9605163 9473377 9352018 8993013 8870715 8730134 8745881 8551392 7589121 7636303 7539471 7778679 7782098 7709996 7535211 7836774 7993788 7916296 8129777 8362976 8098673 11134324 1448174
ICAM3	3385	ITGAL	3683	8642267 7822326 9766501 9473377 9154386 8993013 8890753 8870715 8730134 8626634 7539471 7709996 7993788 1448174
ICAM3	3385	ITGB2	3689	7540195 7822326 8429685 9766501 9473377 9154386 8993013 8890753 8870715 8626634 7589121 7539471 7709996 7993788 7908319 1448174
ICAM3	3385	PECAM1	5175	10800083 10049658 9661300 9605163
ICAM3	3385	SPN	6693	10733515 8429685 8730134 7709996
ICAM3	3385	CD44	960	10733515 9766501 9298994 9174593 8730134 7709996 7993788
ICAM3	3385	CD58	965	10800083 9130654 7636303 7709996
APOB	338	CETP	1071	10889803 11122710 2564326 7657828 7658156 1490299 10690940
APOB	338	APOC3	345	11286641 7600118 11122710 2404631 3768392 11397706
APOB	338	LDLR	3949	3001697 7600118 2574032 2722816 2537098 3138240 3170589 3584142 9298501 8847488 8614828 8558090 7738020 7527123 8076179 11164418 2432761 3958613 10553013 9701246 8663087 1605852
APOB	338	LPL	4023	7600118 3276735 10588944 9141552 8694779 8555265 7627718 8144523 8228638 10553013 9633939 8175739
APOB	338	CDA	978	9826530 10669759 11292850 8825867 10403781 7853698
ID1	3397	ID2	3398	2508304 10746741 8586447
ID1	3397	ID3	3399	2508304 10746741 8586447
IDDM8	3407	IDDM5	3404	9914216 8817350
APOC2	344	APOE	348	2908023 2570021 3459164 10675035 8530039 7916738 2415514 6094053 6475985
IFNAR1	3454	IFNAR2	3455	7544230 7813427 10493588 10077530 9339898 9174595 8662801
IFNAR1	3454	STAT2	6773	7813427 9110990 8910507
IFNAR2	3455	JAK1	3716	7526154 7713924 7813427 8027027
IFNB1	3456	IFNAR2	3455	10204571 9468293 9119063 8969169 8662801 7479825 7584665 7813427 8027027 8070579
IFNB1	3456	IFNG	3458	3325468 2944474 6436563 6885765 6183692 6218412 6162895 9511750 1357650 1653364 2115318 2111352 2188903 2481229 2513281 2513475 2514230 2136700 2480468 2477147 2501398 2502585 2466127 2466937 2492973 2493506 3148669 10986385 2463322 2457631 2460022 2460249 3139431 2455515 2839097 2451894 2453458 3129197 3129509 3130488 2450181 2450953 2451468 3126230 2446518 2446743 3122751 2442423 2446109 311438…
IFNB1	3456	IL4	3565	2188903 2466937 2460249 10805373 10651949 11506743 10080532 9712071 9759835 9590271 9257859 11298337 8813336 8816424 8765333 8589265 11243704 7532017 7834509 8348981 11094104 7679433 1381037 1666118 2026452 2120071
IFNB1	3456	IL6	3569	2361734 2466937 3262680 2836512 2450953 2832321 3279118 3496595 3108877 10604988 10651949 10097789 9870073 9768684 9506459 9257859 9142650 8946016 8955506 8813336 8636703 8589265 7780031 7532017 7872718 7834509 8288893 8300853 7690813 7686310 8348981 1381037 1571018 1666118 1869861 1702845 2264889 2120071 2243388 1697876
IFNB1	3456	IL10	3586	10805373 10651949 10570325 10516776 10097789 9865498 9870073 9590271 9574532 9368622 9225992 8955506 11298337 8813336 8765333 8589265 11238229 11243704 11094104 11137135
IFNB1	3456	IRF1	3659	2370859 2107026 2557635 2566973 2850164 3409321 10918594 10410996 10082137 9889406 9865486 9251759 9315689 11289138 7852394 8035474 8021262 7686487 7687740 1630448 1371248 1310197 1886766
IFNB1	3456	IRF2	3660	9865486 9251759 8035474 8021262 7686487 7687740 1630448 1886766
IFNB1	3456	JAK1	3716	10918594 10657627 10454351 8978300 8798467 7813427 8027027 11096454
IFNB1	3456	TNF	7124	2440858 10410996 9574532 9251759 9257859 9270566 9142650 8955506 8589265 7710269 7713549 7729535 7834509 7872881 8185237 8300853 8345356 7679433 1463323 1845771 1700829 2243388
IFNB1	3456	TYK2	7297	9525899 8974005 8978300 8798467 7813427 8055912 11096454
IFNG	3458	CTLA4	1493	11536182 10508185 9758890 9485189 11318549 11298351 8666424 8641800 11282160 7537534 7534791 11174191 11096449 11169414 7678619
IFNG	3458	DPP4	1803	10913352 10849740 10792375 9670864 9639036 9314347 7495750 7536957 7521739 7904591
IFNG	3458	IL15	3600	11536161 10980661 10843719 10815886 10684987 10590066 10510389 10358159 10233697 10086856 10201989 9863005 9824341 9759858 9717664 9574535 9469423 9326248 9366423 8982362 8896040 8804052 8617868 8639878 7561102 11134253
IFNG	3458	IL18	3606	11520077 11536161 11022122 11023668 11046058 11061569 10996034 10996035 10951141 10878376 10882602 10886398 10903731 10903798 10843724 10852745 10769064 10815886 10735607 10754296 10657674 10673399 10681439 10603383 10653850 10655506 10684987 10570258 10593488 11447182 11449378 11501886 10535869 10547157 10510362 10423959 10371355 10227974 10229854 10201989 10051628 9826398 11360930 11390447 1141…
IFNG	3458	CXCL10	3627	11500837 10961892 2443597 10858199 10880246 10903743 10843708 10766447 10799249 10632363 11441062 10525042 10537342 10541290 10402474 10359806 10092813 10190694 10202039 9834133 9858321 11390609 11422029 11422404 9794404 9815669 9788276 9686174 9697793 9670053 9684929 9705166 9619449 9625760 9500790 9218609 9077472 9022006 8903850 8958926 8906829 11265771 8611715 11207657 11208714 8192669 8301141…
IFNG	3458	ITGB2	3689	11520077 2137492 2530273 2476508 2568381 2522965 10848831 10529600 10541905 9766501 9730868 9400630 9201363 9166428 9124560 8904994 8772530 8774366 8636220 8621939 7530239 7523500 8154044 8296157 7902377 7691419 8102083 7687392 7678619 1361453 1380179 1319236 1375241 1347549 1679837 1679838 1717567 1679046 1713200 1905335 1707766 1982067 1672345 1696596 1975118
IFNG	3458	JAK1	3716	10657627 10644363 10224470 10080544 10097788 9596710 9305869 8683106 8657115 8550631 7576178 7995951 11163041
IFNG	3458	JAK2	3717	10861035 10867504 10657627 10594549 10644363 11438703 10224470 10080544 10087182 9596710 9485044 9305869 9326455 9079804 8683106 8649432 7576178 7995951 11163041
IFNG	3458	LTA	4049	2689186 3001529 10687142 10430048 9634475 9550282 9473529 9378554 9210504 9052873 8965747 8617868 8642291 8566049 7551237 7537293 7821961 8000848 8300853 11140465 11155365 1591220
IFNG	3458	MBP	4155	11043609 1694881 10961665 10759183 10754336 10508180 9824513 9767428 9756643 9645363 9607016 9184637 8812062 8892079 8892097 8816399 8757617 8598493 7732782 7510747 11140465
IFNG	3458	NCF1	4687	9851826 9794432 8641336 7578267 1319236 1568222 1531037 1834666 2173701
IFNG	3458	STAT1	6772	11533180 11556541 10975834 10926204 10886240 10910100 9788885 10645003 11464288 10523853 10585866 10490990 10433370 10102295 10097788 10202041 9888423 9990314 9858321 11390994 11399774 9661898 9596710 9605150 9636188 9574535 9531298 9551929 9485044 9454765 11332990 9353323 9326455 9218597 11306517 8663541 8666783 8683106 8605941 7500028 11281289 11152485
IFNG	3458	YWHAZ	7534	11556541 10960837 10944605 10946324 10895367 10845905 10779805 10632976 10655263 10544014 10371355 10329044 10358159 10366428 10390195 10066350 10070035 10200499 10200533 10202041 10037193 9973455 11410875 11414736 9802617 9620656 9476550 9367846 9374718 11322649 11358827 11378668 9335379 9269781 9151795 9028322 8940187 8945627 8892606 11315506 8841000 8757312 8760796 8642291 8630399 11174191 111…
IFNG	3458	LAK	80216	2512355 2463094 3130488 3109739 10843677 10226560 9643557 7759316 8320887 1627494 2126575
IFNG	3458	CASP1	834	11046058 10878376 10843724 11454803 10510354 11410875 9661898 11359822 11359832 9121587 11315506
IFNG	3458	CD80	941	11035064 10861046 10903756 10817229 10754336 10679076 10594556 10528802 10398091 10449520 10477566 10323213 10202033 9949171 9894758 9836505 9858139 9820496 9712074 9738953 9655470 9705164 9603452 9623725 9533550 9469444 9485189 11318549 11349026 9199968 9217813 9237812 9144487 9120297 9076809 9010719 8816399 8725884 8757637 8697142 8551247 8552995 7586736 7594575 7537534 7527824 7521739 11157851…
IFNG	3458	CD69	969	10867504 10843677 10594549 10490958 9712045 9570544 9307073 8781431 8647192 7506726
IGF1	3479	IGF1R	3480	10066081 9258444 9136113 1359494 2555057 3010976 9831246 8648195 1657376 1379514
APOD	347	APOE	348	210490 9751198 9422368 3411236 6437698 10828082 11441143 8422335 6828336
IGF2	3481	CDKN1C	1028	10779549 8610162 10634406 9177379 8923002
IGF2	3481	EGF	1950	2805080 2475566 2538320 2970958 3360059 2952664 2991306 6382023 6271812 10498342 9435550 9402139 11331222 9058010 9029717 8775066 8618825 7589243 7897522 7852883 7527333 7527411 7942379 7511802 8107035 8272154 1339481 7689953 7691836 8395975 8396623 8406680 7687577 8314534 8473412 1421419 1623991 1310006 1738172 11054648 1746916 1935772 1997525 1703477 9733590
IGF2	3481	IGF1	3479	9136113 2469478 10902760 6381052 218985 1695662 2732297 2454603 3624235 3470795 3543654 3953237 6388566 6172444 6253277 8691098 9575493 2972358 6681686 10066081 9733590 7768644 8106473 1289680 1421425 1323990
IGF2	3481	IGF1R	3480	9136113 2852162 10232609 9780004 11182753 8390684 10066081
IGF2	3481	IGFBP5	3488	11032705 11048623 11020056 10833363 10657717 11444832 10502454 10512693 10484129 10323399 10329650 9786878 9497324 9404729 9430544 11331223 9071984 9074712 9076585 8895319 8817691 8772565 8772582 8636277 8675597 8964576 7476972 8618825 7588242 8574938 11241178 7545694 7532247 7532581 7527333 7527408 7529226 7523096 7525634 11158056 7515389 7510565 7506211 7684391 7681763 7683690 11121690 7679972 …
IGF2	3481	IGFBP6	3489	10951195 10802531 10579353 10383152 10226806 10323399 10329650 10070021 9795362 9786878 9572875 11316743 9311602 9284730 8817662 8708541 8964576 7476972 7491929 7588242 7525263 11212912 7515389 7689963 7683533 1380056
IGF2	3481	INSRL	3644	2768234 2839551 10229198 8813726 8077342 8071374 8164055 7510274 1421426 1326521 1326686 1317868
IGF2	3481	ASCL2	430	8751384 10072438 9268640 9175731
IGF2	3481	WT1	7490	8221652 9516084 7535092 10606246 9542651 8634146 8252491 8390684 9361029 7593321 7529549 7937920
IGF2R	3482	IGF1R	3480	11182753 2852162 10232609 10066081 9136113
IGF2R	3482	IGF2	3481	2957598 10734317 9070652 8896422 11262195 7797478 8106425 1648103 1966041 8624366 10712200 9652747 9413941 9034167 8649861 11182753 11086202 9722161 9389646 8267611 8332218 2852162 10485478 10446221 10232609 10066081 9136113 8872020 8825047 7493029 8220428 11095465
IGF2R	3482	MAS1	4142	9730607 9441760 8661154
IGFALS	3483	IGF2	3481	10443687 10372706 10323388 10022415 9786878 9488005 7572308
IGFBP1	3484	SP1	6667	7512267 8776721 8544848 7529731 1707131 3262331 2457210 2446567 3611867 6393686 6794297 6972740 6160287
IGFBP3	3486	IGFBP5	3488	9786878 11032705 11048623 11052994 11074596 10964166 10856880 10833363 10770208 10801263 10657717 10650966 10572248 10543987 10556778 10509807 10512693 10484129 10323399 10329650 10067859 9831081 9832461 9843764 9683795 9707622 9660801 9623613 9581874 9497324 9435411 9368678 9428810 11331223 11344214 9213226 9071984 9096890 9076585 8997222 8988513 8855838 8817668 8772582 8776688 8768874 8636277 8…
IGFBP3	3486	IGFBP6	3489	9786878 10984297 10579353 10556778 10323399 10329650 10069662 10070021 9831081 9428810 8964576 8603611 7491929 7534698 7528019 7512566 7515389 7505278 7506203 7690042 7684042 1380056 1725860
IGFBP4	3487	IGFBP6	3489	10192430 10984297 10579353 10383152 10323399 9795362 9831081 9428810 9311602 8817662 8708541 8964576 8603611 7491929 7588242 7534698 7531847 7528019 11161966 7515389 7506203 7692907 7690042 7683540 1373605 1725860
	348995	PLA2G4A	5321	10501211 9450544 9183015 8761473 8561785 11207311
	348995	MAP2K1	5604	10827000 11437382 10395291 10385599 10101031 9228071 9038193 8702807 7565795 11248233
IGFBP6	3489	IGFBP5	3488	10556778 10323399 10329650 9831081 9786878 9428810 8817658 8964576 8603611 7476972 7588242 7534698 7528019 7515389 7506203 7692907 7690042 7683540 7684042 1373605
APOE	348	LPL	4023	10634807 1709937 10553013 9741698 8864964 8725161 8732775 7583546 7627718 7797576 10749663 3178931 3401441 4020294 3855620 3973011 6475985 7150620 11444649 9630656 9382958 9148908 9051197 8864957 8725146 7768901 8199172 8305414 1569386
CYR61	3491	CTGF	1490	9536281 10799550 10446209 9184077 8666280 11120741 10852911 10865209 10082563
CYR61	3491	WISP2	8839	10821835 10358067 10082563
APP	351	APLP1	333	9698314 9521588 7494461 7592716
APP	351	APLP2	334	9923612 9698314 9389585 9037521 8996834 8860237 7494461 7592716 7884825 7539437
APP	351	APOE	348	10624576 10501182 9791531 9175602 8744398 8577761 8579968
IL1A	3552	CRH	1392	2153522 3035407 8542313 8365458 1415682 1319453 1782543 1834455 1679371 1868353 2092866
IL1A	3552	IL9	3578	9659156 9090790 7579430 7833472 7834509 8089478 7509778 1373645 1883917
IL1A	3552	LIF	3976	2509827 9253342 9058804 9073392 9090790 9024938 8736319 8566062 8600162 8536785 7579343 8598483 7541446 7780032 7510989 7509778 8347686 8515078 11142089 8432990 1367527 1709108
IL1A	3552	LTA	4049	9617441 11332277 8881450 7579430 7853480 7821961 8000848 8300853 7903256 8494992 11155365 8423089
IL1B	3553	LTA	4049	2787294 10687142 9617441 11332277 8965747 8566049 7795171 7853480 7821961 8000848 8300853 7903256 8494992 8423089
IL1B	3553	CD14	929	11471196 11523142 2475440 10553056 9686605 9442384 11332197 9263995 9209514 9014829 8877404 8807503 8595930 7583352 11264784 7542639 7538431 7822806 7519646 7519214 8021269 8134164 7503948 7902377 7692988 7680670 7681082 1382708 1383341 1401937 1403061 1517568 1380063 1375241 1376258 1596574 1531998
IL1RN	3557	CSF2	1437	9753045 9657919 9085942 8896040 8552986 7994029 8132734 10940876 8142595 8120140 1836481
IL1RN	3557	IL8	3576	10986216 9657919 11342652 9215253 9085942 8910772 8874712 8896040 8552986 7551561 10952726 1377516 10940876 10673296 8163946 8245707 1386862
IL1RN	3557	IL10	3586	11555726 10986216 10742653 9753045 9657919 9215253 8938565 8910772 8874712 8896040 8836916 8552986 7722463 10952726 10498633 11272792 10940876 10805224 8163946 8186324 8331299
IL2	3558	DCTN2	10540	11574819 9845550 9510190 9233628 7543515 7969133 8039243 11160303 7905283 8283032 8098618 1419905 1777483 2145219 2981917 2981919 7809091 8187083 8383323
IL2	3558	CSF3	1440	1689612 2138246 2560932 2404522 2480782 2681491 2469498 2854202 3071333 11012671 3165095 10942246 10664086 10634178 10517496 9764576 9639508 9512898 9207483 9024501 8904886 11229845 8853228 8894674 8899106 8790785 8790751 8590302 8638644 8552986 8555479 8585963 7591233 7579430 7634172 7837141 7821961 8089478 7520794 7510989 7908659 8142595 7510357 7504401 7691194 7903256 8219111 7686393 1296803 8…
IL2	3558	IL2RB	3560	11035066 1692302 2113148 2164120 2335478 2351848 2354864 2368155 1691263 1691935 1692080 2139697 2160321 2185317 2328536 2332632 2346099 2561159 1690471 1968428 1968925 2105853 2106566 2137376 2302724 2305833 2308942 2315327 2408156 2695833 2697376 1967955 2298500 2532255 2533183 2598189 2615793 2689863 2509116 2510939 2511197 2512249 2588963 2592767 2594016 2680916 2681933 2683757 2811004 298102…
IL2	3558	IL2RG	3561	10556186 8557662 7620170 7829965 7860773 7937790 8025015 8204874 8104471 8401490 1500859
IL2	3558	IL7	3574	2142722 2786548 10930145 10878344 10889304 10707789 10770624 10715513 10632978 10687139 11449367 10507301 10400824 10383947 10219247 10354135 10089137 9973378 9875675 9834214 9843216 9814601 9743609 9759867 9770327 9701276 9715265 9725245 9659156 9616147 9634475 9613985 9500757 9469423 9444398 9370950 9390270 9341743 9378554 9277413 9310492 9218710 9168059 9190906 9130649 9138018 9062351 9090790 …
IL2	3558	IL15	3600	11536161 11571455 11016962 11001547 10925312 10903799 10906173 10815886 10712671 10715513 10684987 10534123 10556813 10491011 10510389 10444159 10476938 10394054 10224482 10233697 10321955 10210330 9917514 9769118 9811525 9759858 9759867 9717664 9659156 9596728 9617349 9562262 9578412 9469423 9423851 9444398 9458929 9405632 9326248 9334724 9366423 9242543 9201306 9209487 9237813 9130649 9174591 9…
IL2	3558	ITGB2	3689	1973408 1971298 2530273 2681413 2570801 2522965 2562928 3049818 10849374 10712675 10517495 10380897 9990060 9618521 9620287 9458111 9369892 9375580 9348298 9209657 9073589 8892679 8872500 8566062 7585540 7697911 7959899 8174169 8176168 7906963 8128185 7691728 8102083 7681732 7681075 7678619 8380302 1333881 1356917 1379184 1347485 1346150 1686023 1713200 1673992 1707911 1670945 1671081 1700001 169…
IL2	3558	JAK1	3716	10516077 10544198 10373548 10097788 9973378 11468184 9520455 9546432 9300731 11286543 8671684 8647212 8683106 8605323 8631883 8580378 7499365 7594533 7559633 7568001 7544001 7777534 7528775 7988557 7518451
IL2	3558	LTA	4049	3210814 10430048 9882370 9634475 9550282 9378554 9210504 9052873 8881450 8965747 8604002 8617868 8566049 7579430 7795171 7537293 7853480 7821961 8000848 8300853 7903256 8496391 8494992 1374105 1708843 2689186 7518925
IL2	3558	ST5	6764	2111737 3263468 2826541 3108674 1370571 2258612 3143716 3154924 3051003 3040856
IL2	3558	STAT1	6772	11459171 10348340 10068671 10097788 10202041 9715265 9531298 11286543 8662928 8666783 8683106 7528668 7988557 9182578
IL2	3558	STAT5A	6776	11046040 10903731 10815800 10662798 11459171 11485747 10516077 10544198 10348340 10373548 10068671 10092783 10097788 10022878 10050877 9973378 11468184 9613985 9531312 9442385 9398404 11330544 9354668 8955182 11286543 8683106 8631883 8580378 7568001 7777534 11147695 9182578 8605875
IL2	3558	TNFRSF1B	7133	2351825 2110244 2139697 2319807 2511197 2574490 2683757 2787381 2839549 3135461 2897696 2827038 2891501 3123552 7593202 7523571 8206753 8116217 8154900 8172520 8180212 7509162 7691729 8318457 8389732 8429680 8434232 1431150 1444098 1420599 1497623 1535088 1563102 1347306 2133289 1346796 1663076 1733630 1888707 1716974 1831304 1885772 2045128 2090880 2016116 2085489 2489034 1848580 1988501 2166109…
IL2	3558	YWHAZ	7534	11012771 10895367 10799864 10607313 10687139 10620125 10503730 10414468 10372730 10202041 10048417 9837865 11396169 9776571 9823934 9754553 9786425 9686624 9681877 9605126 9570575 9516135 9558083 9396774 9367421 9379065 9300686 9223109 9226173 9269781 9199873 9212362 9058837 9094451 9028322 9021927 8958226 8757312 8652808 8630399 8543794 7522637 11174191 7510716 8149960 11096347 11145677 1371242 …
IL2	3558	LAK	80216	2354855 2304307 2317946 2153385 2598189 2512355 2507171 2507489 2543502 2654291 3265652 2463094 2783444 3263554 2458183 3262092 3260466 3260537 3260821 3130488 2826345 3257412 3499978 3498578 3109739 3111684 3494672 3093626 3939293 10843677 10598884 10226560 9769118 9778628 9734153 9373338 9341896 9156259 8932279 8630906 8621064 7585540 7759316 7718866 7806435 7979191 7934017 8053083 8061115 8181…
IL2	3558	TNFRSF7	939	11472398 11529864 10754303 11494161 9759839 9634196 9390270 9348298 9237813 8977292 8817605 8765022 8778953 8599969 7589078 7876536 11164462 8242768 1354231 1348033 7479974 1702722 1328387
IL2	3558	CD80	941	10902766 10886243 10807782 10812246 10820389 10447738 10694815 10695271 10594353 10594556 10534123 10458748 10490992 10528802 10438913 10449520 10449526 10410997 10332153 10374432 10210778 10359205 9833760 9836505 9858139 9738953 9655470 9603452 9607824 9620606 9533541 9485189 9402588 9458111 9430511 11318549 9263006 9199968 9207272 9237812 9135552 9140091 9144487 9120297 9036920 9050744 9076809 …
TNFRSF6	355	IFNG	3458	10759183 10632976 10638837 10544014 10358077 10200533 9973511 9834059 9692873 9670853 9588218 11279136 11322649 11349026 11358827 9335379 9269781 9195941 8892606 11315506 8822920 8760796 8630399 8551247 11059759 11104808
TNFRSF6	355	IL2	3558	11034383 10799864 10822277 10687139 10601363 10503730 10210778 10358758 9754553 9664073 9588218 9611097 9570575 9516135 9415095 9400972 9348298 9367421 9300686 9226173 9226175 9269781 9237813 8958053 8896418 8891735 8652808 8599969 8630399 11086065
TNFRSF6	355	CYCS	54205	11536010 11557035 11570812 10979973 10822385 10688837 10601555 11464279 11464292 11511312 10366425 10318846 10090945 10030271 9621051 11254634 11059759 11080180 11107122
TNFRSF6	355	BAX	581	10979973 10880747 10799864 10822277 10828032 10601555 11511312 10493969 10508158 10336521 10360653 10352342 10080945 10030271 10050884 9878214 9850056 11390657 11397650 9690515 9732400 9660918 9469419 9525639 9440118 9398050 9367421 9226175 9278296 8958053 11298829 11313933 11205313 11107122
TNFRSF6	355	TP53	7157	11519044 11641789 10939520 10839301 10697547 10660538 11464279 11511312 10493969 10502406 10426319 10467415 10200578 10336521 10360653 10381625 10225454 10327065 10352342 10096571 10200532 10050884 9878214 9889415 9832620 11394648 11397650 9794234 9811463 9765154 9720915 9732400 9641888 9582400 9543255 9472635 9413156 9440118 9398050 9398058 9425165 11345135 9195941 9111585 9028351 11307620 11313…
TNFRSF6	355	YWHAZ	7534	11522296 11585748 11641789 10028051 10999464 11039672 10960761 10964568 10972086 10972087 10975915 10978533 10979973 11001528 10907639 10928112 10939520 10861574 10799856 10799864 10802053 10817504 10837247 10839301 10759401 10770807 10772942 10785266 10807250 10706087 10706096 10709727 10714269 10720200 10726692 10736097 10744679 10754489 10660538 10671224 10720140 10601555 10616203 10632976 106…
TNFRSF6	355	CASP1	834	10960761 10601555 10395645 10233883 9730893 9560245 9334376 11315506 8816376 11069054
TNFRSF6	355	TNFRSF10A	8797	10980594 10889508 10764042 11464279 10558893 11289159
TNFRSF6	355	TNFRSF7	939	10737767 10029248 11349026 9348298 9237813 8599969 7539037 7737295
TNFRSF6	355	TNFRSF8	943	10029248 9473151 9525639 11349026 9237813 7539037 7737295
IL2RB	3560	LAK	80216	2598189 3048654 3939293 9769118 9373338 8630906 7585540 7509162 1511461
IL3	3562	CSF3	1440	11480562 11552999 1693526 1694940 1695111 2115008 1691245 1691665 1691932 1692488 1692489 1692490 1693295 1693298 2182330 2323362 1690180 1690578 2138246 2560932 1688502 1688638 2105564 2294998 2404522 2480048 2480782 2679915 2681491 2682046 2801884 2473792 2473794 2473802 2475184 2664067 2788452 2656864 2465794 2467702 2469498 2649140 2653465 2654150 2853624 2854202 3071333 3071338 3240224 32664…
IL3	3562	FLT3	2322	10989197 10933944 10880755 10845720 10698507 10749580 10646638 10572075 10590054 11455967 10428511 10460591 10378891 10395370 10400417 10400423 10446914 10340397 10372107 10342558 10080542 10086789 10194124 9864151 11372756 9763545 9654159 9657130 9573005 9479869 9454750 9459615 9402657 9310479 9164933 9216732 9114054 9186537 9096693 9096694 9112335 8977237 9002946 9117254 8989907 8896404 8843540…
IL3	3562	IL2	3558	1692302 2351825 1692599 2184193 2188903 2138246 2560932 2404522 2480782 2530164 2556442 2681491 2809200 2504878 2507489 2673547 2789176 2789316 2473127 2501121 2526178 2548843 2788429 2472451 2660670 2786506 2469498 2522965 2854202 2977379 3071333 2538542 2784144 3264807 2535858 3053901 3263464 3332851 2460249 3049627 3261759 3262002 2840644 3133397 3165095 3290340 2453758 3284656 2965737 2961113…
IL3	3562	IL2RB	3560	1692302 2977379 2961113 2413452 10373548 9079703 8608804 7606796 7518260 8025015 8186198 8228251 8258328 8318457 8350945 8099324 8098664 8468475 8425202 1524574 1537594 1547824 1557384 1954379 2129904 2090877 1850020 2085439 2004356 1702217 9816178
IL3	3562	IL4	3565	11544458 1692302 2142710 2334633 2351825 1691665 1692599 2140390 2188903 1690180 2138246 2138633 1688502 2480321 2480782 2530164 2682046 2809200 2504878 2673547 2473127 2473794 2526178 2664346 2788429 2472451 2469498 2522965 2564789 2651319 2654150 2853624 3266466 2563351 2783863 3264807 10975806 2460553 2535858 2783393 3053901 3053902 2460249 2840644 3133397 3165095 3284656 3284887 2965737 29618…
IL3	3562	IL6ST	3572	10400417 10194431 9933112 9389693 9354656 9209421 9009094 8879208 8706672 8656685 8600162 7539043 7869746 7957082 8319222 1292471 1602143 11072033 2261637
IL3	3562	IL7	3574	10857767 10857771 10733486 10354135 10089137 9616147 9469423 9378554 9090790 9028323 9022011 8853228 8699116 8618433 8645974 8677744 11236937 7834509 7845014 7957561 8089478 8025015 7517209 7519473 8197160 8181865 8142606 7509827 8297493 8277206 7689482 8409524 8348981 8095960 7679699 1383335 1373645 1893954 1883917 2102361 1504673
IL3	3562	IL10	3586	10861097 10857767 10857771 10607313 10651005 10651949 10576622 10560944 10475624 10507478 10432289 10476324 10429761 10089137 9836491 11355311 9754580 9764576 9731054 9639508 9490690 9529131 9550421 9551202 9469423 11346703 9360100 9367421 9277410 9278293 9215253 9129035 9129987 9090790 9028323 9028936 9009094 9022011 8952534 8973998 8879210 8906227 8932981 8853228 8899106 8789288 8818548 8830657…
IL3	3562	IL13	3596	11544458 10975806 10925305 10861065 10754333 10651005 10604991 10536887 10475624 10476324 10482356 9933081 9761767 9616381 9550421 9469423 9469459 9405204 9277410 9130503 9144009 9090790 9120298 8977525 8874201 8898965 11292028 11306953 8853228 8830657 8790751 8676887 8617937 8648131 8530527 7561028 11276362 7669673 7629513 7780135 7833472 7821961 7957581 8197160 8099936 10582349 10704283
IL3	3562	JAK1	3716	10812249 10706877 10725720 10373548 8703030 8642285 8530527 8598449
IL3	3562	JAK2	3717	10887329 10867504 10812249 10706877 10725720 10671557 10720688 11495699 10477719 10419886 10372132 10373548 10187780 9736611 9731057 9698919 9473212 9414269 11377430 9325013 9326348 9209304 8977526 8898102 8642285 8647882 8530527 8598449 11222391 7592760 7605989 7696972 7888666 7896837 7530656 8605875 10995006 8611693 7488109
IL3	3562	LIF	3976	1692490 10791902 10456670 10477687 10378891 10446914 10372107 9828230 9639508 9606618 9454750 9209421 9090790 9112433 9001430 9009094 8839845 8781417 8699116 8656685 8600162 8637239 7539043 7869746 7814074 7519473 7510989 8167181 7509778 8297493 7691635 7686393 7686791 8462021 1292471 1385538 1429851 1628710 1373892 1547339 1859880 3130906 8605875 7506802
IL3	3562	RNASE3	6037	2197048 10856153 8874660 7549519 8027673 8238799 1303727 7682241 8453311 1281207 1379084 1606756 1576657
IL3	3562	CCL7	6354	9276730 9277410 8833040 8550082 7535823 7507512 8528599
IL3	3562	SHC1	6464	10704825 10372132 10080542 10194451 9325013 9209304 8977526 8877093 8898102 8647882 8223433 7692230 9927207 10995006 7488109 8529671
IL3	3562	STAT1	6772	10812249 9698919 9632812 9633897 8642285 7592760 7608147 8874187
IL3	3562	STAT5A	6776	10356357 10887329 10812249 10698507 10706877 10637471 10438956 10477719 10378896 10373548 10064602 9845531 9698919 9632812 9633897 9195960 9028315 8898102 8642285 7608147 8605875
IL3	3562	RUNX1	861	10023677 9180295 9036972 8704203 1698479 8545124
IL4	3565	CSF3	1440	1691665 1690180 2138246 1688502 2480782 2682046 2473794 2469498 2654150 2853624 3053902 3165095 3284887 10942246 10857767 10857771 10733495 10664086 10071751 9891223 11351368 9764576 9616150 9512898 9226478 9207483 8932981 11290617 8841452 8853228 8899106 8789288 8790785 8790751 8724544 8634418 8638644 8552986 8567952 8585963 7591233 11236937 11276362 7890801 7821961 7522243 7522623 8089478 75207…
IL4	3565	IL2	3558	11472407 11487968 11500824 11531960 10973979 11009091 11027832 11028900 11033016 11035066 11035105 11040054 11046026 11046102 11051280 11079819 1692302 1972164 1972165 1972166 2110549 2142722 2165096 2186567 2191055 2195116 2334896 2351825 2373988 1691754 1691755 1692599 2111341 2139077 2188903 2329278 1689347 1968925 2138246 2138708 2179130 2179132 2313467 2696151 3078564 1967279 2104575 2136900…
IL4	3565	IL2RB	3560	11035066 1692302 1968925 2598189 2787454 2470786 2525145 2786761 3136567 3129622 3497196 10946814 10973452 10882648 10843754 10888117 10707789 10534111 10430048 10329845 10365823 10383947 10224467 10233697 10097788 10027780 9916886 9831390 9619370 9636688 9500757 9558115 9525643 9444398 9444599 9389700 11340297 9326248 9226478 9242704 9130444 9138018 9062351 9163352 8977524 8900315 8921431 893277…
IL4	3565	IL7	3574	2142722 2786548 10930145 10878344 10889304 10857767 10857771 10707789 10733486 10715513 11449367 10594688 10507301 10383947 10219247 10359214 10089137 9973378 9834214 9843216 9814601 9743609 9759867 9701276 9715265 9659156 9634475 9613985 9500757 9506880 9534204 9469423 9444398 9370950 9390270 9361962 9378554 9310492 9218710 9168059 9190906 9200446 9130649 9138018 9062351 9090790 9028323 9016869 …
IL4	3565	IL11	3589	10767254 10089137 9796908 9764576 9691978 9659156 9277410 9234376 9140725 9090790 11313268 8853228 8896040 8750618 8699116 8619479 7579337 11236937 7835281 8071352 1832057
IL4	3565	IL13	3596	11544458 11577347 10973484 11032239 11036873 11037980 11046026 10871612 10975806 10975989 10996035 11016859 10887101 10887124 10887319 10898505 10923242 10923599 10925305 10929070 10934105 10940725 10940925 10946314 10946814 10951889 10858197 10861065 10886243 10903803 10907587 10914499 10920956 10798661 10807781 10817509 10849469 10849475 10852381 10756224 10759765 10767254 10767776 10770646 107…
IL4	3565	IL15	3600	11034403 10715513 10476938 10233697 10233906 10321955 9759867 9659156 9469423 9444398 9326248 9130649 9058793 8982362 8943859 8841451 8896040 8750189 8662928 8618037 8619479 7499365 7594533 7561102 7659163 7803808 8026467 11159533 11145714 10684990 9479568
IL4	3565	IL18	3606	10996035 10925275 10886398 10906442 10767254 10735607 10754296 10666772 10632669 10653590 10570258 10604991 11501886 10556690 10476938 10229854 9826398 9834229 11401999 9469423 11292028 11294678 11313381 8766574 8666798 11164419
IL4	3565	JAK1	3716	10611490 10421786 10097788 9973378 9822675 9849880 9813029 9723696 9618271 9305869 9159166 9009165 9013940 9015186 11309652 8864852 8703030 8766559 8647212 8605323 8609418 8530527 7499365 7594533 7568001 7544000 7518451 11127821 11058569 10612755 8804422 7721895
IL4	3565	JAK2	3717	9822675 9723696 9305869 9079804 9009165 9013940 9015186 8864852 8698849 8609418 8530527 7594533 7518451 11127821 7721895
IL4	3565	LTA	4049	10967006 10430048 9767423 9634475 9541585 9378554 9210504 8881450 8965747 8604002 8566049 7535097 7537293 7853480 7821961 8496391 8494992
IL4	3565	MBP	4155	11027347 10961665 10508180 10209044 9767428 9756643 9645363 9254649 9184637 8892079 8892096 8892097 8816399 8830657 8757617 7732782 7525845 7527821 7510747 11150544
IL4	3565	RNASE3	6037	10543283 10354073 10098707 11447387 8624248 11161984 8376806 1303727 1606756 1576657 11080745 9510666
IL4	3565	STAT1	6772	9788885 10671296 10097788 10071751 9715265 9531298 9259582 8662928 8609418 7500028 11127821
IL4	3565	STAT5A	6776	10421786 10097788 9973378 9849880 9813029 9613985 9354668 7568001 8804422
IL4	3565	LAK	80216	2598189 2654291 3265652 2783444 3263554 7718866 8218945 1358624 1627494 1909562 2099410 2284495 1670602 2479463 1991997 1395124
IL4	3565	FCGR2C	9103	2139076 10779743 10464173 10352262 10323213 9814600 9486107 9409658 9374108 9278293 9131008 9120261 9038708 8746568 8752900 8567949 8526149 11282013 7642222 7643018 7535196 7519453 7902377 7505024 7505212 7686438 7687769 7684412 7685519 7686927 1281692 1460289 1531998 11112905 1705282
IL4	3565	TNFRSF7	939	10754303 11494161 10460611 10323213 10069410 9390270 9348298 9168399 9067541 8765022 8778953 8599969 7540066 7876536 11164462 1328387 1348033
IL4	3565	CD80	941	11028864 11033063 11035064 10971396 10975998 10940869 10940876 10886243 10779743 10820389 10736108 10736110 10679076 10720135 10594556 10632977 10577517 10540211 10553056 10449520 10410997 10416127 10228040 10323213 10359214 9834075 9836505 9712065 9738953 9715264 9725265 9737657 9655470 9603452 9616162 9574570 9497489 9546800 9485189 9402588 9361962 9378971 9271312 9188449 9199968 9237812 914009…
IL4R	3566	JAK3	3718	10612755 7538655 8804422
IL5	3567	CSF2	1437	11029348 1690180 2480782 2682046 2673547 2670497 2786506 2564789 2785414 2563351 2783863 2975669 3066742 10975806 11008103 11017908 2642572 2972611 10356357 10867501 10848908 10706872 10725720 10726729 10752939 10673199 10688814 10720688 10602472 10671297 10685001 10570314 10574634 10596698 10607694 11435493 11496241 11509004 11509005 10515681 10518825 10529593 10529600 10536887 10550745 10457200…
IL5	3567	ICAM1	3383	11030373 10854610 10835320 10661680 10651778 10573217 10460760 10477614 9762790 9469463 9430492 9129035 8881758 8932770 11286011 8833040 8675499 11240947 7797578 7888666 7819742 7525848 8007461 7684412 8492432 8095960
IL5	3567	IL3	3562	1692599 1969921 2184902 1690180 2480321 2480782 2682046 2673547 2526178 2664346 2788429 2786506 2564789 2651319 2653458 2563351 2783863 3066742 10975806 10979962 2535858 2642572 2972611 2965737 3275720 10356357 10856153 10867504 10792507 10848908 10779297 10706872 10725720 10752939 10688814 10720688 10602472 10651005 10671297 10685001 10570314 10574634 10576622 10596698 10604991 10607694 11435493…
IL5	3567	IL9	3578	10979962 10923599 10858197 10722568 10604991 10565557 10432289 11398072 9659156 9590218 9545637 9469423 9129035 9090790 8977525 8952534 11295641 8752938 7579337 7834509 7957581 8025015 8197160 7509778 8274735 7679699 1373645 1533652 1883917 1901233
IL5	3567	IL11	3589	10089137 10090394 9796908 9659156 9277410 9234376 9090790 11313268 8853228 8699116 7579337 7679699
IL5	3567	IL13	3596	11527255 10973484 11032239 11037980 11046026 10975806 10898505 10923599 10934105 10940925 10951889 10858197 10886243 10907587 10849469 10849475 10779759 10805373 10447735 10749576 10754296 10686504 10594556 10632975 10651005 10651947 10579123 10598882 10604991 10625097 11438466 11498676 10518828 10536887 10565557 10588591 10458748 10486445 10476324 10476938 10359806 10360588 10224349 10229862 102…
IL5	3567	IL15	3600	10476938 10090394 9659156 9469423 8617947 7561102 9605179
IL5	3567	ITGAM	3684	10854610 10867505 10529600 10424438 10477614 9841932 9569238 9472803 8993021 8896426 8833040 7560640 7529148 7678084 1354235 2212691
IL5	3567	JAK2	3717	10867504 10725720 10720688 10372132 9731057 9698919 9516124 9440544 9414269 9448048 9325013 9363920 9326348 8675499 8543824 11244576 7592760 7888666
IL5	3567	RNASE3	6037	2473157 10856153 10420387 10354073 10098707 9893192 11447387 9821474 9652307 9445301 9488639 9404561 9363932 9155837 9070605 8874660 8621939 8648029 8630398 7549519 8027673 11161984 8132737 8238799 8364205 8376806 8405039 1303727 11149999 8453311 1500623 1624806 1606756 1576657 1911293
IL5	3567	CCL2	6347	1969921 10090394 9933081 9657919 9277410 9130630 8841838 8844126 8699116 8752938 8528598 7535981 7531729 7814646 7516398 7515718 7511665 1296803 7679699 1569397 1370686 8528599
IL5	3567	STAT5A	6776	10926930 10356357 9831865 9698919 9516124 9363920 9028315 11245630
IL5	3567	EPX	8288	10854610 10793070 10752939 10420387 10381494 10224361 9652307 9605160 9568547 9516152 9472803 9482706 9488639 9435156 9155837 8818342 7622752 7930526 8027673 8075495 8132219 1342005 1342722 8238799 7678084 1379088 1624806 1576657 1562046 1371302 1832294 1649019 2029798 7962731 7531118
IL5	3567	CD2	914	11407316 9627127 9432015 9344499 8834065 7525848 7915976 7691728 7684412 1493476 1345823 1544392
IL5	3567	CD80	941	10886243 10820288 10594556 10458748 10449520 10360588 10323213 9834128 9820496 9607824 9271312 9263006 9237812 9076809 8816399 7923875 11157851 11159953
IL5	3567	TNFRSF5	958	10934228 10458748 10089137 9916140 9820496 9564806 9469423 11344354 9208060 9085942 11286011 11298119 11313268 8766570 8647171 11222503 7533177 7807023 7927473 7963550 7522170 11159953 7509129 8310698 11169414 8097223 1385241 1383379 1373645 1706382 10995008
IL6	3569	DCTN2	10540	10975857 10506755 10318796 9801142 9806002 9768679 9502421 9459494 9378980 8910763 7543732 7525701 11128662 1427600
IL6	3569	CNTF	1270	9733590 8605875 7813775 10723052 10500198 10504396 10340005 10068344 9851659 11358282 9606619 9094433 9112331 9037715 8940087 8918689 8867065 8836549 8742440 8765494 8567964 7578977 7629895 8034982 8050491 8020567 8111307 8401258 8404048 7687632 1292471 8145045
IL6	3569	CSF2	1437	2646146 3500852 3262872 2497280 2497281 10923402 10792278 10799281 10459506 10027723 9226766 9081710 9009094 8907629 8974787 8833403 8805932 8605875 8562412 7523053 7967741 8054703 1520606 1726685 1940610 2129902 2293419 2194677 10661571 9231915 8528098 8520510 7632461 8068859 8096849 1352152 1628710 1613267 1314736 1784630 1966547 2151763 1868892 11472403 11473728 11544464 11039018 11046054 1693…
IL6	3569	CSF3	1440	2681491 2112087 2497280 2497281 10792278 10459506 10027723 9540233 9168300 9009094 8907629 8805932 2129902 2293419 10609654 9231915 8068859 7504333 1784630 1717982 11472403 11046054 1693528 1692490 1692536 1689277 2138246 2404522 2478229 2480782 2666522 2787682 2788452 2645951 11012671 3264195 3257968 10928121 10942246 10865191 10921563 10857767 10857771 10764162 10729321 10664086 10629587 106466…
IL6	3569	HP	3240	2320005 2481572 2787245 9880494 11396964 9759879 8941979 8751912 7524905 2172789
IL6	3569	IL2	3558	2295801 2681491 2799918 2503436 2465593 3265680 3263651 2459240 3261754 3262381 3127525 3257241 3313664 3500983 1679283 2561727 2696151 2606140 2573432 2789139 2788520 2495224 2497280 2497281 3265388 2783586 10414513 11354638 9038666 8769977 8801721 8650263 8605875 7668140 7604538 7768644 7783833 8147571 11132770 8453678 1528193 1576670 2148420 1701391 1698559 1699670 10457158 9867125 9290297 920…
IL6	3569	IL2RB	3560	2799918 3263651 2895791 2889667 1692302 1967955 2789325 2787454 10986216 11010835 3499611 10973452 10882648 10573061 10202570 9831390 9882370 9444599 9389700 9226478 9135549 8932770 8843590 7632951 7787751 7893977 7859883 7937464 7518260 8025015 7512839 8186198 8152260 7507959 8291216 8370177 8395233 8409748 8496391 11150007 7680375 7679449 8417059 1511461 1385765 1644922 1836975 11061586 1109023…
IL6	3569	IL4	3565	2295801 3313664 3500983 10995008 2696151 2573432 2789139 2495224 2497280 3261707 9461591 9486005 8661698 8709636 8801721 7488195 7594540 7768644 7894390 7920182 7920378 7505238 1531116 1752700 1828424 2037013 1899386 1701391 1698559 2120071 10457158 10076053 9617578 8691149 11145848 2151763 11485266 11544462 11003616 11027347 1692302 1972166 2112573 2114443 2162555 2165096 2335755 2351825 1691754…
IL6	3569	IL6ST	3572	10398309 9733590 9009094 10630414 10462375 8157624 8145046 11556393 10960443 11017875 10854424 10925276 10859482 10869285 10899245 10903342 10920992 10840075 10848977 10766420 10810294 10695998 10613356 10637495 10639195 10644881 10564261 10579793 10606879 11465713 11504839 10566591 10480339 10500198 10504396 10475032 10477390 10482577 10397166 10419883 10427501 10340005 10366571 10374431 1038152…
IL6	3569	IL7	3574	10995008 2786548 10953968 10857767 10857771 10657672 10400824 10089137 9916021 9814601 9691097 9715265 9634475 9506880 9534204 9469423 9378554 9293903 9090790 9028323 9069588 9022011 8881450 8853228 8724543 8752938 8618433 8645974 8677744 8556960 8566060 8599969 8536785 11236937 7494666 7743667 7834509 7837141 7845014 7528771 7957561 8089478 8025015 8062279 7517209 7519473 8197160 8181865 8142606…
IL6	3569	IL9	3578	10923599 10858197 10632101 10651949 10604991 10565557 10432289 9590218 9469423 9129035 9090790 8952534 8805659 8965747 8752938 8619479 7579337 8523344 7895096 7833472 7834509 7876537 7957561 7957581 8089478 8025015 8197160 7514781 7509778 7691327 1425908 1373645 1533652 1883917 1901233 2273055
IL6	3569	IL11	3589	9009094 8605875 1386338 10482979 8145046 11544464 11012217 10859482 10899245 10831284 10831938 10841078 10759723 10767254 10703936 10629587 10620068 10525827 10504396 10467228 10366103 10340005 10214873 10331181 10210331 10022786 10089137 10090394 9891467 9917860 9878125 9886309 9796908 9764576 9691978 9720755 9593272 9626137 9560294 9578304 9600428 9606619 9618145 9548510 9470814 11350802 927741…
IL6	3569	IL18	3606	10397168 11517395 11023668 11061569 10996035 10941829 10906442 10831938 10839541 10767254 10817926 10716372 10604991 11465714 11501886 10553039 9916738 9826398 11390447 9815245 9469423 11285378 11292028 11128025 11093146
IL6	3569	LIF	3976	9733590 9009094 8605875 1719334 2293419 10630414 10378891 10076053 9811531 9209269 8003633 8145046 8167181 1628710 1692490 1689277 10854424 10921563 10833369 10781900 10791902 10613356 10657738 11497497 10456670 10504396 10446061 10477687 10427501 10446914 10340005 10374431 10214873 10101017 10068344 9828230 9851659 11358282 9815931 9738508 9781818 9712900 9647250 9564823 9618145 9521614 9548507 …
IL6	3569	LIFR	3977	9733590 10854424 10564261 11465713 10480339 10500198 10101017 9488310 8916964 8940087 7827286 8050491
IL6	3569	LTA	4049	10967006 10102640 9882370 9634475 11332277 9378554 8881450 8965747 8604002 8566049 7551237 7853480 7821961 8300853 7903256 8496391 8494992 11155365 8423089
IL6	3569	OSM	5008	8605875 1717982 10657672 10513810 9683456 9488310 11350802 11380243 9037715 9012701 7647014 7696958 8050491 8404048
IL6	3569	SAA2	6289	3138137 1706240 10831790 10453023 10510397 10219766 9359864 9149805 7790046 7814886 11169201 8006883 8244997 1729367 1651357
IL6	3569	STAT1	6772	11562527 10753837 10602002 10515892 10537060 10566591 10391682 10023678 10071751 9715265 9235971 9278309 9094433 8662928 7488223 11222745 7608217 11104703
IL6	3569	C17orf35	8834	2681418 7559874 7749071 7957581 1639101 1317386 1997513
IL6	3569	CD4	920	2895791 10414513 8925815 8636703 2293419 1698559 1699670 11049991 10457158 1350303 11544170 11049988 1972166 2162555 2351825 2681418 2787454 10915076 10807191 10745935 10594557 10569764 10529122 10555883 10446984 9924696 9834076 9849754 9858139 9796908 9755159 9634475 9647250 9534953 9527278 9444599 9462212 11369873 9164952 9129036 8981930 8938565 8947592 8892636 8841451 8843590 8870711 8870847 8…
IL6	3569	CD14	929	11513546 7530369 1373513 1701391 10858210 10661571 8168970 11485266 11544170 2504878 2787454 2471772 10865191 10770287 10810211 10820267 10725700 10742151 10657659 10663610 10678985 10683379 10594679 11435180 10560944 10519933 10432289 10352293 10377093 10377147 10099437 10225543 10074110 9864208 9893935 9753045 9686605 9687383 9670950 9698117 9605157 9573009 9531966 9442384 9379050 9234783 92692…
IL6	3569	CD80	941	10940876 10836609 10770287 11459169 10553039 10555997 10528802 10360588 10202033 9832620 9858139 11422906 9402588 11342615 9378971 8892636 8707349 7632951 7523569 7505212 11069063 11083809
IL6	3569	TNFRSF5	958	10995008 11549585 11006243 11053480 10940876 10942246 10950771 10843719 10770287 10725700 10600333 10601993 10604988 10569764 10623803 10623843 10553039 10555997 10438958 10457226 10395651 10411678 10417171 10219759 10072495 10096561 10089137 9832620 9882370 11390609 11422906 9712038 9743379 9691097 9729045 9670950 9562370 9498752 9510180 9548507 9469423 11342615 9378971 9208060 9058830 9085942 9…
IL6	3569	CD44	960	10902767 9882370 9780053 9780156 9814601 9759522 9531586 9400630 11278272 11369659 9310190 9293903 9197378 9082937 9028323 8932770 8646686 7576947 11208642 7544372 7513022 8423337 1707911
IL6R	3570	IL6	3569	7512667 8879208 8726669 8642288 7749071 7948745 8467812 1312474 11053081 1439148 1889804
IL6R	3570	IL6ST	3572	8879208 8726669 8642288 8467812 1321736
IL6ST	3572	CNTF	1270	11027830 10874517 10812968 10720204 10704821 11494026 10500198 10504396 10340005 10068344 10082809 9851659 11294841 11358282 9760066 9733590 9737548 9584176 11375124 9341130 9294600 9112331 9030543 9037715 8940087 8914070 8836549 8765494 8799186 8627290 8786120 8610178 7500025 8567964 7578977 7567978 7619059 7810882 7814393 7957680 8034982 8050491 8020567 8111307 8145045 8281921 8262236 8401258 1…
IL6ST	3572	CTF1	1489	10860769 10874517 10504396 9851659 9584176 9341130 9346356 9294600 9030543 8940087 8833032 8640454 11118285
IL6ST	3572	GRB2	2885	9794795 9126968 9013873 8978300 7500025
IL6ST	3572	IL11	3589	11006319 10859482 10899245 10874517 10504396 10400417 10406952 10340005 10214873 9917860 9560294 11375124 9294600 9166888 9126968 9112331 9037715 9009094 8916964 8637716 8656685 8600162 8567964 7501271 7578977 11237599 7518681 8034982 11161848 8020567 8164674 8111307 8145045 8145046 8265649 8360477 8401258 11122145 1292471 11118285
IL6ST	3572	JAK1	3716	11038252 10929036 10810294 10741750 10566591 11294841 9794795 9618263 9560294 9610741 9353320 9226159 9155640 9030543 8978300 8608222 7500025 7537214
IL6ST	3572	JAK2	3717	11038252 10929036 10810294 11294841 9794795 9618263 9610741 9226159 9155640 9126968 9030543 8978300 8608222 7500025 7537214
IL6ST	3572	OSM	5008	10882721 10908286 11494026 9920829 9664143 9694869 9584176 9617575 9488310 9209421 9037715 8833034 7696958 8050491 7688764
IL6ST	3572	STAT1	6772	11038252 10725745 10566591 10391682 9794795 9353320 9235971 9278309 9169475 8662591 8662795 8608222
IL7	3574	IL2RB	3560	10707789 10383947 9875675 9500757 9444398 9138018 9062351 8804156 8712778 8717512 8605323 7667294 8025015
IL8	3576	DCTN2	10540	11375958 10975857 10745031 10490995 10506755 9922209 9845550 9801142 9806002 9768679 9510190 9459494 9351352 9317146 9322504 8940164 11290562 8576166 7543732 7876168 11167995 7510691 8413215 11406569
IL8	3576	CCR1	1230	10737895 10541290 10504268 9336350 9354625 9257866 8929558 8698820 8558067 11154210
IL8	3576	CCR2	1231	10974226 10541290 10559506 10497106 9336350 9354625 9257866 8048929 11154210
IL8	3576	CXCL1	2919	2182761 8425922 1546956 1856598 2037605 2271650 2185333 2189406 1712776 2212861 7961909 11449350 9806002 9725262 9504410 9551928 9260277 7890604 7917314 7921655 8083383 7517217 7517400 8288247 8294449 8407886 7689250 8463264 8454034 8419336 1433973 8380167 1379593 1547869 1884768 11406569 11422029
IL8	3576	CXCL2	2920	9889296 7559482 11553553 9257866 9277410 8131794 8245503 7682242
IL8	3576	CXCL3	2921	9922392 9322516 11553553 9277410 9139852 8245503 8454034
IL8	3576	IL3	3562	10881945 8148271 7504295 1715699 1711077 1899427 1646045 2258641 10772385 10779297 10607313 10685001 10604991 11435489 10540224 10457200 10079103 9847443 9886309 9754580 9691978 9616381 9551928 9512898 9344507 9378554 9277410 9234376 9215253 9129987 9090790 9116276 9020523 9022011 8952534 11292028 8844126 8853228 8894442 8899106 8818548 8830657 8695717 8722602 8757214 8790751 8699116 8691324 8728…
IL8	3576	IL8RA	3577	11023990 10914718 10702246 10593336 9788958 9334359 1427896 11531949 11023497 11046063 10974226 10781372 10786999 10725748 10653603 10570306 10588510 10623425 11465111 11483765 11500432 10504268 10479407 10410979 10419917 10359100 10454826 10216072 10204581 10050701 9885232 9712063 9699721 9725262 9726994 9665276 9670044 9553055 9553132 9574558 9521059 9534964 9465667 9485196 11326314 11349070 93…
IL8	3576	IL9	3578	10604991 9659156 9090790 8952534 8805659 8752938 8598486 7579430 7834509 8089478 11160343 7509778 7679699 1883917
IL8	3576	IL8RB	3579	11023662 11023990 10914718 10702246 10593336 9788958 9334359 7698752 11531949 11535888 11046061 11046063 10881932 10781372 10786999 10725748 10653603 10570306 10588510 10623425 11483765 11500432 10504268 10449781 10479407 10410979 10419917 10359100 10454826 10216072 10204581 10050701 9916887 9885232 9712063 9699721 9725262 9726994 9670044 9553055 9574558 9521059 9534964 9551928 9435307 9485196 93…
IL8	3576	IL15	3600	11022126 10980661 10925312 10843719 10508227 10090394 9952371 9824725 9659156 9596728 9326248 8918567 8896040 7561102
IL8	3576	IL17	3605	11472426 11544464 11046068 11053480 10616000 10446984 9973514 9886425 9764847 9697677 9646176 11325811 8676080 7499828
IL8	3576	IL18	3606	11517395 11046058 10762082 10681439 10604991 10553039 10023777 9952371 9815245 9449707 11292028 11208192 11123287
IL8	3576	CXCL10	3627	11023990 10629557 10417209 9890430 11320578 7545174 8425922 1910690 2189406 8334226 1720306 1712776 9465307 11517395 11590199 11022002 10982368 10926203 10929648 10942204 10696146 11449350 10541290 10385645 10190694 10202039 9873037 9846975 11390609 11401991 11404398 11422404 9699721 9426952 9317146 9237815 9139852 9077472 8993355 8695717 8608955 8598480 7561021 7541256 7790818 7531729 7926371 11…
IL8	3576	LIF	3976	10781900 10446061 10076053 9889404 9521614 9416850 9090790 8895217 8699116 8736319 8566062 8536785 8598483 7572280 7655023 7509778 8473500
IL8	3576	KITLG	4254	10604991 10457200 10096249 9886309 9512898 9464244 9373254 9344507 8943823 8904994 11292028 8844126 8896040 11239224 8528598 7541256 7542063 7523504 7679699
IL8	3576	PPBP	5473	11023662 2182761 9067094 7639692 7698025 7828901 8031995 8363581 1438244 1546956 1715699 1856598 2037605 2145175 2406364 2681518 2522778 10764593 8142608 1527075 1372016 1721641 1930227 1651769 1712776 2007144 1824807 2212861 10343098 9465307 8877158 1427896 11023497 2668411 2523801 10692502 10653603 10623425 10540194 10454826 10216072 10346982 11404367 9780212 9725262 9629232 9260277 9190946 912…
IL8	3576	CCL7	6354	7639692 1613466 11022002 10737895 10497106 9818943 9502417 11342433 9336350 9257866 9277410 9064356 8805659 8639485 8598480 7926371 8083528 8083529 8276799
IL8	3576	CXCL5	6374	7828901 9064356 8845182 11406569
IL8	3576	SYT1	6857	10975857 10745031 10490995 10506755 10438951 10416612 10224109 9922209 9825820 9830008 9801142 9510190 9531596 9459494 9351352 9357857 9317146 9322504 8940164 11290562 8617886 8576166 7543732 7876168 7510691 8413215 11120852 11153595 11406569
IL8	3576	VCAM1	7412	9889296 10617974 11493614 9049786 8779915 8639172 7524649 1383376
IL8	3576	CD14	929	11349042 11513546 11523142 11544170 10865191 10919504 10848831 10770287 10438943 10084995 10074110 9874667 9784544 9728567 9698117 9531966 9486114 11332197 9300716 9269297 9058830 9079819 9009319 8920850 11254554 11254557 8833041 8833900 7553223 11208642 7542639 7876168 7902377 7692988 7691802 7681082 7681085 1370419 11067940
IL8	3576	GRAP2	9402	10593333 10619832 9096344 11306491 11567778 10988133 11027515 11028659 11046054 11084285 10873157 10877845 10807767 10817569 10773004 10657941 10681311 10661401 10570261 11428868 11504702 11507211 10531258 10540334 10445612 10358198 10101031 9916078 9927384 11367542 11468165 9705848 9726973 9728050 9648711 9469462 11325811 11381075 9087177 9120270 11156586
IL8	3576	TNFRSF5	958	1383379 11549585 11006243 11053480 10929070 10940876 10946324 10843719 10770287 10741409 10648122 10569764 10570261 10553039 10555997 10477566 10411678 10096561 10201982 9886425 9831176 9846688 11390609 9691097 9481897 9537772 9389546 11342615 11359840 9295017 9144479 9058830 9085942 9079819 8977185 8898941 11290780 7594496 11222496 11232032 7532624 7523569 11163401 7688031
IL8RA	3577	IL8RB	3579	11531949 11007922 11023990 11046063 10950785 10914718 10781372 10786999 10725748 10734056 10741397 10570306 10588510 10623425 11483765 11500432 10504268 10479407 10410979 10419917 10359100 10216072 10233851 10204581 10050701 9933081 9885232 11404393 9788958 9712063 9699721 9725262 9726994 9670044 9553055 9574558 9521059 9485196 11326314 11349070 9334359 9347581 9365109 9257866 9294137 9054580 907…
IL9	3578	IFNG	3458	11035066 10858197 10722568 10651949 10565557 9469423 8977525 8952534 11306517 8965747 8523344 8598486 7834509 7523167 7957581 11217440 1373645
IL9	3578	IL1B	3553	10604991 9659156 9090790 8952534 8965747 7834509 7957561 8089478 7686859 1883917
IL9	3578	IL2	3558	11035066 10889304 10888117 10707789 10632978 10651949 10507301 10219247 9834214 9843216 9743609 9759867 9701276 9659156 9613985 9469423 9444398 9454766 9370950 9168059 9129035 9138018 9062351 9090790 8977525 9016869 8952534 8742061 8750189 8804156 8965747 8698849 8647212 8712778 8717512 8752938 8605323 8619479 8562967 8568244 8557662 7579337 7594533 8523344 8598486 7579430 7667294 7706294 7697543…
IL9	3578	IL2RB	3560	11035066 10888117 10707789 10642536 9505195 9444398 9138018 9062351 8756628 8804156 8712778 8717512 8605323 7667294 7706294 7884304 8025015
IL9	3578	IL4	3565	11035066 2140390 10923599 10858197 10889304 10888117 10707789 10733486 10722568 10632101 10651949 10604991 10565557 10507301 10219247 9834214 9843216 11398072 9743609 9759867 9701276 9659156 9590218 9613985 9545637 9469423 9444398 9454766 9370950 9300680 9168059 9129035 9138018 9062351 9090790 9074422 8977525 9016869 8943859 8952534 11295641 8742061 8750189 8804156 8805659 8965747 8663060 8698849…
IL9	3578	IL7	3574	10889304 10707789 10733486 10632978 10507301 10219247 9834214 9843216 9743609 9759867 9701276 9659156 9613985 9469423 9444398 9370950 9168059 9138018 9062351 9090790 9016869 8943859 8742061 8750189 8804156 8663060 8698849 8647212 8712778 8717512 8752938 8605323 8568244 8557662 7594533 7659163 7667294 7697543 7834509 7803808 7957561 8089478 8025015 8197160 11145714 7679699 1373645 1883917
IL9	3578	IL9R	3581	10738974 10657622 10642536 10486269 9743609 9261146 8971379 8622860 7667294 11160343 1376929 11039580
IL9	3578	IL13	3596	10923599 10858197 10604991 10565557 11398072 9659156 9590218 9469423 9444398 9062351 9090790 8977525 8943859 8742061 8750189 8698849 8557662 8598486 7833472 7803808 7957581 8197160
IL9	3578	IL15	3600	9759867 9659156 9469423 9444398 8943859 8750189 8619479 7594533 7659163 7803808 11145714
IL9	3578	JAK1	3716	8756628 8647212 8605323 7594533 7756643
IL9	3578	TNF	7124	9659156 9469423 9062351 8952534 8523344 7834509 7679699
IL8RB	3579	CCR7	1236	9070937 11007922 10741397
IL10	3586	CSF3	1440	8805932 11472403 10942246 10861097 10865191 10857767 10857771 10664086 11436203 10528219 11401879 9753045 9764576 9728567 9639508 9009094 8879210 8932981 11290617 8853228 8899106 8789288 8790785 8702732 8790751 8590302 8552986 8567952 7591233 7579430 11236937 11276362 1369811 7665993 7537116 7821961 7908659 1373645 11070335 1940799
IL10	3586	CTLA4	1493	11472407 11034361 10878341 10849475 10695660 11492971 11496240 10594535 10508185 10352303 11390436 11318549 11298351 8641800 11238124 11275268 7534791 7516408 11169414 11067871
IL10	3586	TNFRSF6	355	10898515 10861501 10836609 10807250 9834059 9686578 9570575 9367421 9226173 9269781 8652808 7500020 7595197
IL10	3586	IL7	3574	10995008 10961890 10939619 10953968 10857767 10857771 11449367 10089137 9814601 9659156 9634475 9506880 9469423 9190906 9062351 9090790 9028323 9022011 8853228 8699116 8677744 8544407 8550072 8555492 11236937 7743667 7957561 8197160 8181865 7509827 7679699 1373645
IL10	3586	IL9	3578	10954742 10923599 10858197 10651949 10565557 10432289 9659156 9590218 9469423 9300680 9129035 9062351 9090790 8952534 8965747 7579337 8523344 7579430 7833472 7876537 7957561 7957581 11197690 8197160 7509778 7679699 1373645
IL10	3586	IL11	3589	10767254 10214873 10089137 9891467 9764576 9659156 9277410 9140725 9090790 9009094 8916964 8853228 8874712 8896040 8699116 8656685 7579337 11236937 1369811 11122145 7679699
IL10	3586	IL15	3600	11022132 11034403 10980661 10815886 11493471 10508227 10444159 10476938 10394054 10358159 10233906 10321955 10201989 9952371 9659156 9469423 8982362 8896040 8662928 8675682 7561102
IL10	3586	IL18	3606	11517395 11023668 11061569 10996035 10941829 10899845 10839541 10843724 10767254 10815886 10817926 10735607 10754296 10657674 10666772 10716372 10632669 10570258 11501886 10556690 10510362 10476938 10201989 9952371 9826398 9884348 11390447 11401999 9815245 9713647 9469423 9449707 11294678 8766574 8666798 11164419 11128025 11137135
IL10	3586	LIF	3976	10555036 10214873 10076053 9639508 9647250 9073392 9090790 9009094 9024938 8699116 8656685 7613489 7509778 8498837
IL10	3586	LTA	4049	10967006 10544185 10430048 10102640 9882370 9634475 9473529 9210504 8965747 8604002 8566049 7579430 7853480 7821961
IL10	3586	STAT1	6772	10671296 10515892 10433370 9551929 9106258 8662928 7500028 7543512
IL10	3586	CDK5R1	8851	10477697 9922218 9637507 9392483 9227317 8656012 8557999 7724606 7843218 1364096 8102388
IL10	3586	FCGR2C	9103	10742552 10323213 10075022 9814600 9486107 9409658 9278293 9120261 8746568 8567949 11282013 7642222 7535196 7519453 8046226 7512591 7902377 7687769 7684412 7685519 1460289 1371300
IL10	3586	CD80	941	11469381 11022132 11034359 10891454 10940869 10940876 10861046 10807782 10836609 10820288 10742552 10657621 10679076 11509955 10458748 10398091 10449520 10477566 10228040 10323213 10075022 10201996 10202033 10092989 9836505 9858139 9820496 9712074 9737657 9655470 9603452 9607824 9497489 11318549 9237812 9140091 9120297 9050744 9076809 9003466 8892636 8690900 8764000 8757637 7589143 11243704 76218…
IL11	3589	CNTF	1270	10874517 10504396 10340005 9606619 11375124 9094433 9112331 9037715 8918689 8742440 8567964 7578977 8034982 8020567 8111307 8145045 8401258 7687632 11095488 1292471 11118285 9294600 8605875
IL11	3589	CTF1	1489	10874517 10504396 9094433 11095488 11118285 9294600 8605875
IL11	3589	IL7	3574	10089137 9659156 9090790 8853228 8699116 8618433 8536785 11236937 7519473 8297493 7679699
IL11	3589	OSM	5008	11350802 9037715 7647014 11095488 8605875
IL11	3589	CD34	947	10729991 9920860 8904886 8954864 8750618 8547120 7519473
AQP1	358	AQP3	360	7540850 10795927 10667046 11479158 10332084 11035038 11408278 9612221 9525951 9369468 9360641 9043798 8810261
IL13	3596	IL2	3558	8933820 11005833 11046026 10996035 10887101 10898505 10940925 10861065 10886243 10907587 10920956 10820389 10447735 10594556 10632975 10672340 10570258 10598882 10523023 10458748 10486445 10430048 10476938 10477586 10224349 10354074 10087176 10097789 10201895 10209522 9856820 9886369 9858139 9790316 9800477 9761767 9767362 9711781 9720722 9659156 9616381 9644628 9647227 9657919 9510180 9521063 95…
IL13	3596	IL7	3574	9659156 9469423 9444398 9062351 9090790 8943859 8853228 8742061 8750189 8698849 8557662 7743667 7528771 7803808 8197160
IL13	3596	IL11	3589	10767254 9796908 9659156 9277410 9090790 8853228 8896040
IL13	3596	IL18	3606	10996035 10767254 10754296 10570258 10604991 10476938 11401999 9469423 11292028 11294678
IL13	3596	JAK1	3716	9015186 8804422 9822675 9723696 9159166 9009165 8609418 8530527 7544000 11127821 11058569
IL13	3596	JAK2	3717	9015186 9822675 9723696 9009165 8698849 8609418 8530527 11127821
IL13	3596	CD14	929	9851516 10915850 10799519 10023859 9433467 11278629 9209514 8977228 7545713 7542068 7780135 7902377
IL13	3596	CD80	941	9851516 10933613 10886243 10915850 10820389 10594556 10458748 10360588 10323213 9858139 9433467 9188449 7594575 11157851 11168574
AQP2	359	AQP1	358	7540850 11001937 10667046 11035038 9822113 9757370 9468475 9369468 9321919 9193450 9043798 8760258
IL15	3600	IL2RB	3560	7759105 10906173 10712671 10224482 10233697 9769118 9423851 9444398 9326248 9334724 9242543 9180138 8977222 8804052 8647198 8639878 8568232 8530383 7523571 8026467 11134140
IL15	3600	IL7	3574	9479568 10715513 9863005 9759867 9659156 9469423 9444398 9218584 9130649 8943859 8750189 7499365 7594533 7659163 7803808 11159533 11145714 11090056
IL16	3603	CD4	920	10725741 10572065 10438915 10201961 9990060 8955168 11226758 10684990 10593485 7615501 7910967 1851800 1673145 7844466 1728988 8794952
IL17	3605	IL17R	23765	11472426 10639155 11477368 9886425 9646176
IL17	3605	IL6	3569	10446984 7499828 10397168 11544464 11053480 10862785 10831938 10639155 10616000 11446747 10404009 9764847 9765276 9697677 9646176 9647250 9531313 11325811 8676080
IL17	3605	IL10	3586	10903743 10555036 10328864 9878122 9647250 9531313 11327240
IL17	3605	IL13	3596	10555036 10404009 9647250 9531313 11327240
IL18	3606	IL2	3558	8766574 11536161 11061569 10996035 10903731 10843724 10815886 10735607 10632669 10684987 10570258 10556813 10510362 10423959 10438925 10476938 9849583 9713647 9620655 9469423 11300487 11315928 11208192 11221875 11215816
IL18	3606	IL15	3600	11536161 10815886 10684987 10556813 10476938 10201989 9952371 9469423 11315928
IL18	3606	CASP1	834	9702748 9121587 10803849 11023667 11046058 11054275 10878376 10903751 10790428 10826695 10843724 10446854 10358182 10376217 9917859 11056157 9449707 11359822 11359832 11241276 11164419 11170988
IL18	3606	IL18R1	8809	11145836 9620655 9325300
ILF3	3609	ILF2	3608	9620363 8974006
ILF3L	3610	ILF3	3609	10337617 9620363 11167023
AQP5	362	AQP3	360	10795927 10667046 10332084 11408278 9612221 11245621
INS	3630	EGF	1950	6099215 9156344 7881770 7764852 11562424 1691719 2403769 2550270 2674694 2542023 2842689 3282224 3278921 3275677 3676333 3305909 3498926 3300786 3547409 10938109 10945862 3084215 3000370 3877722 3909000 2994480 3886775 6368579 6371813 6376081 6361045 6309826 6751097 6271812 6966967 10783307 10573839 10425454 9671232 9562610 9430371 9268713 9032245 8940181 8759614 7617356 7706712 7852883 7988425 8…
INS	3630	AKT1	207	11522683 10893341 10866052 10751417 11342531 11500301 10078574
INS	3630	HRAS	3265	1973904 2595451 3069340 3321067 3011364 3899525 8402459 1980995 2991908 1631055
INS	3630	IGF1	3479	8103423 11562424 1695662 3291986 3498926 3295105 3514651 6371813 9041945 8809056 8777991 7792742 7759507 11150651 1741214 2048192 2253223
INS	3630	INSR	3643	10390545 11026561 3078838 10924321 10938109 10866052 6378246 6368579 10751417 10834933 10634360 10650943 11342531 10480466 10395191 10210639 10023720 9918381 9498650 9440478 9486163 11334412 9353167 9355755 9356469 9153298 9032101 11289049 8662983 8675233 11172010 11223182 7615651 8093061 8070609 8162294 8106637 8276809 8262308 11095477 1385403 1309768
INS	3630	INSRL	3644	11026561 2188977 3078838 2557329 2550060 2674026 2779582 2753889 2543399 2853680 2466841 2910904 2968369 3283119 2830271 3339130 3304984 3312193 10924321 3084215 3753971 4038277 10866052 6371815 6318019 6304046 6294652 7107610 10751417 10842668 185872 993352 10760951 10778531 10675357 10650943 11342531 11443207 10395191 10389840 10210639 9891043 9671232 9440478 9518262 9421413 11334412 11380079 9…
INS	3630	IPF1	3651	11457885 11574405 11003654 10868963 10720084 10545530 10545531 10426567 10390156 11423476 9649577 9482663 9446815 9115263 8986763 8954967 8988180 11289043 8866550 8635654 8697303 8613527 8573083 11237222 7980425 7937976 11272167 8354388 8483904 11117522
INS	3630	IRS1	3667	11026561 10893341 10924321 10938109 10764799 10868952 10751417 10834933 10842668 10744689 10658053 10675357 10615953 11342531 11463579 10430617 10395191 10381377 10389840 10210639 10321453 9862764 9892238 9607818 9671232 9564850 9566852 9440478 9486163 9518262 11334412 11334415 9032245 8895329 11289049 8864852 8662983 8663361 8647870 8607861 8636149 7592888 7759507 7738028 7980500 7961856 7524086…
INS	3630	PTPN1	5770	10924321 10751417 10715163 9562610 9322796 11223182 7535776 8198614
INS	3630	SHC1	6464	10764799 10381377 9607818 9566852 9032245 7524086 8063746 7513704 8449939
INS	3630	ARHGEF7	8874	10834933 10744689 10675357 11463579 9564850 11334412 7738028 7961856 8276809
INPPL1	3636	OCRL	4952	9593760 9599410 8634694
INPPL1	3636	SHC1	6464	10494849 10381377 10194451 9009077
INSR	3643	CRH	1392	2558325 3318828 2877533 3022531 3009068 2862008 2988919 6335868 6092407 6313734 10422876 9439821 7475934 8027234 2401449
INSR	3643	GADD45A	1647	10481028 9586958 9070651 8892753 8676920 8631022 7798274 8168107 8321226 1423616
INSR	3643	GRB2	2885	10801879 10782990 10210639 9440478 9115849 8647950 7544794
INSR	3643	IGF2	3481	8077342 7515389 2768234 10875258 10779632 10810288 11500939 10229198 9112401 8925920 8813726 8390684 1421426 1326521
INSR	3643	INSRL	3644	2188117 2911561 1295851 2253939 8077342 8224218 11574417 10967116 11025559 11026561 3078838 2777789 2768234 2468662 10978177 2842659 2833613 3038872 10924321 10866052 10751417 10830518 10852716 10758137 10797575 10708756 10594015 10622410 10630417 10650943 11342531 11467416 11513972 10585749 10430101 10444024 10395191 10453981 10210639 10229198 10196112 10036618 9878535 9831246 9832430 11401470 1…
INSR	3643	ATM	472	11525634 11035798 10845723 10709106 10570149 9843217 11290740 11468183 9427750 11278446 11172010 11246219 11267829 11113202
INSR	3643	TNFRSF1B	7133	10507552 10468769 10384258 9669765 9587639 9335468 8737813 8807618 8590075 7759602
INSR	3643	TP53	7157	10993958 11035798 2832983 10845723 10657994 10639591 10570149 10571205 10523860 10583112 10422540 10481028 10423124 10380890 10196666 9831241 9843217 11290740 11468183 9771485 9766652 9692837 9620776 9527109 9485033 9409551 9351392 9281378 9177166 9070651 9001426 8950997 8892753 8781409 8676920 8690508 8631022 8665514 8522347 7712486 7798274 7970735 8168107 8321226 1363356 1423616 10998426
INSR	3643	ARHGEF7	8874	10834933 10594015 11334412 8647950 7848909 8175658 8276809
INSRL	3644	KCNJ4	3761	7657628 8058070 1311316 2018500 1995641
INSRL	3644	ARHGEF7	8874	10675357 10594015 10416561 11334412 9166661 7738028 7961856
IPW	3653	UBE3A	7337	9601023 11074018 9328477
IRAK1	3654	IRAK2	3656	9620655 10799889 11544529 10075645
IRAK1	3654	TLR4	7099	11044375 10770275 10075645 11401982
IRAK1	3654	TRAF2	7186	10766844 10224059 10075645
IRAK2	3656	MYD88	4615	11544529 10799889 10075645
IRF1	3659	ICSBP1	3394	10102295 10200596 9309144 7536924 1460054
IRF1	3659	IFNG	3458	7686487 11034398 11092683 10956389 10926204 10941939 10861061 10807049 10714548 11454803 11464288 10557076 10575004 10493988 10510354 10376977 10410996 10358173 10102295 10227981 10082137 10074208 9973374 9858321 11390609 11415937 9794404 9754830 9731757 9389691 9218597 9248621 9200456 9202213 9182878 9024990 8955096 8663541 8590319 8551218 7553221 7876547 7907595 7509445 8464903 1532657 10644363
IRF1	3659	CXCL10	3627	11022002 9858321 11390609 9794404 7525711
IRF1	3659	IRF2	3660	9827928 11359842 11238639 7686487 10956389 10859338 10739671 10714548 11464288 10557076 10493631 10391127 10102295 10200596 9856085 9824633 9865486 11304541 9625761 9540062 9389691 11323500 9251759 9309144 9218597 9087969 9022078 8981353 8795694 7566094 11264730 7525711 8035474 11160738 8021262 7507207 8289823 7687740 8335353 1460054 1630448 1579446 11058120 1886766 2038316 8106512
IRF1	3659	IRF3	3661	10924517 10438822 10200596 11390609 11393281 9446577 8524823
IRF1	3659	JAK1	3716	7537214 10918594 10644363 9480977
IRF1	3659	STAT1	6772	10926204 11459171 11464288 10102295 9858321 9218597 8663541
IRS1	3667	EGF	1950	10938109 9032245 8662948 7588774 7542850 7929151 8114695 9003010 11488908 9886492 9683191 9671232 8994189 7835273
IRS1	3667	AKT1	207	10909975 11549666 10893341 10751417 10594015 10567366 11342531 10491408 10224126
IRS1	3667	GRB2	2885	10764799 10210639 10051406 8622697 7935386 8114695 9003010 10381377 9832424 9804835 9607818 9440478 9115849 8864852 8662827 8647950 7488107 8491186
IRS1	3667	IARS	3376	11309481 9305869 10733921 10674396 10389839 10319328 10077007 9495343 9295312 9233603 8628319 9583121
IRS1	3667	IL4	3565	11390477 9545332 9305869 7544011 8124718 9545345 10674396 11384880 9009165 8943397 8864852 8645156 7499365 9876236 8530527 7721895 11058569
IRS1	3667	IL13	3596	9139718 10674396 11384880 9009165 8645156 8530527 11058569
IRS1	3667	INSR	3643	10938109 10210639 9486163 7711018 11026561 10924321 10751417 10830518 10834933 10852716 10594015 11342531 11439349 10395191 10453981 9878535 11416002 9761726 9578588 9440478 11334412 9115260 9115849 8662983 8647950 11237209 7642566 8175658 7906861 11102895 1385403 9398668 11289049 8617880 11513972
IRS1	3667	INSRL	3644	10389840 10210639 11309481 8290602 9166661 7876259 11026561 10924321 10866039 10751417 10830518 10842668 10852716 10819237 10675357 10594015 11342531 10480612 10395191 10416561 10453981 9878535 9761726 9686926 9671232 9578588 9440478 11334412 9335553 9349593 8662983 8732688 8628319 7592888 11235915 11237209 11241892 7537758 7738028 7961856 7906861 1385403 1320027 9518262 11334418 11380072 9278451…
IRS1	3667	JAK1	3716	9305869 9233603 9009165 8864852 7499365 8530527 7721895 11058569
IRS1	3667	JAK2	3717	9305869 8999900 9009165 8895329 8853442 8864852 8530527 7721895
IRS1	3667	JAK3	3718	7544011 9233603 9009165 7499365 8530527 7721895
IRS1	3667	SHC1	6464	10764799 11390477 9545332 9056422 9032245 7524086 7935386 8114695 9003010 8903330 10726921 10381377 9837978 9804835 9761726 9683191 9607818 9566852 9349593 9115260 11278505 8776723 8628319 11228049 8491186 8617880 8670118 8063746
IRS1	3667	SLC2A4	6517	10331411 9578381 7525563 10719762 10834933 10077007 9892238 11416002 9368055 11241892 11149909 10768090 9751494 11334418 7835273 10224126
IRS1	3667	STAT6	6778	9545332 10674396 11384880 9009165 11058569
IRS1	3667	TYK2	7297	9305869 9009165 8530527 11058569
IRS1	3667	XRCC2	7516	11571019 10422536 11301337 9660962 9628903 9126486 8632780 7607692
IRS1	3667	PTP4A2	8073	11309481 8910355 8662948 8647870 8557683 7935386 10751417 7629070
IRS1	3667	IRS2	8660	11390477 9545332 11309481 10777546 9545345 10973656 11006100 10866039 10733921 10594015 10605001 10674396 11488908 10430617 10480612 10453981 10389839 10319328 10077005 9892238 9832424 9804835 9726601 9566852 9495343 9421369 9368055 11384880 9295312 9312143 9233603 9261155 9009165 8880219 8895329 11250928 8662983 7488107 7499365 11228049 11149909 10491408 11160039 2158612 9583121 11571019 2308592…
IRS1	3667	ARHGEF7	8874	9564850 9139718 8628286 8567177 1334490 9545345 9166661 11549666 10834933 10733921 10744689 10675357 10594015 11463579 10416561 11334412 9233603 8647950 8621382 8530404 7488107 7539611 7738028 7961856 8175658 7828547
IRS1	3667	TRS1	94017	9130045 8523551 8523552 8230421 8386266 1370547 9188653 8995674
ITGA4	3676	CSF2	1437	10340944 9824488 8904994 10781900 10556811 9610738 9310190 9185715 9058776 9086434 8906229 9172805 7536795 7807471 8204890 8436913 1533594 11097208
ITGA4	3676	FN1	2335	9824488 1972721 2196219 2139716 10809962 10791900 10716877 10029595 9858236 11399509 9735343 9573255 9230816 9145328 9086434 9003475 8929455 8695833 8928818 7500053 7543797 7606001 7536795 8273561 8260708 8406571 8509148 8436186 8436913 1387876 1588291 1830891 1709929 2148358 1701798
ITGA4	3676	ICAM2	3384	7993788 2196219 9645379 8551044 7778679 7807471 7693806 7687392 1281143 1917024
ITGA4	3676	ITGA6	3655	7542504 7993788 11174197 1972721 10781900 9230816 9155654 9154536 7561105 7529794 8496590 1361454 8418202 1643154 1655008 2071890 2007789
ITGA4	3676	VCAM1	7412	9751102 11590197 10342739 7529137 1375259 1373725 1717633 1714604 1709674 1707873
ITGA4	3676	CD2	914	8904994 7537969 2295817 9207272 7620326 7778679 7807471 7521739 8394537 1500079 1674247
ITGA4	3676	CD80	941	11342615 8656055 9207272 8806789 7725387 7521739
ITGA4	3676	TNFRSF5	958	11342615 11162656 10620629 9862330 9394796 9021991 8738420 8204890 1375241
ITGA4	3676	CD44	960	10910069 10515809 10029177 10029248 9764855 9209657 8623937 8656055 7544372 7537969 7993788 7521241 1383318 2664786 10845562 10791882 10712440 10233382 9862330 9310190 9275021 9145328 9154536 8932770 9172805 8795696 8797713 8797890 8806789 8714771 8660938 8610474 8603816 8564709 7483144 8847141 7542116 7537296 7521739 7516026 8204890 7906154 7908632 8219218 7687392 8494823 7678118 1533594 1371131…
ITGA5	3678	FN1	2335	11480565 1972721 2196219 2139716 2137353 10029595 9858236 11399509 9727075 9735343 9737685 9603991 9257862 9230816 9145328 9003475 8929455 8788600 8695833 8619819 7500053 7553052 7606001 7536795 7722420 7799622 8133057 8406571 8509148 8436186 1469294 1387876 1386557 1534826 2148358 1701798 1986004 9824488 11168634
ITGA5	3678	ICAM1	3383	2196219 10828007 9645379 9154536 9003475 8874197 8797890 8838015 8647634 8609064 7657531 7542116 8131352 8339947 1379610 1380179 1535350 1374342 1721526 9374108
ITGA5	3678	ITGA6	3655	1972721 10781900 9790314 9230816 9155654 9154536 8566062 7561105 7529794 7993788 8418202 1643154 2071890 2007789 10639403 9374108 7542504 11174197 8496590
ITGA5	3678	ITGA1	3672	1689743 2179505 3033641 3031508 3546305 9154536 11307375 8688321 8619819 8621901 8566062 8609064 7538541 7993788 8339947 1535350 1807406 2071890 2007789 9374108 9220577
ITGA5	3678	ITGA4	3676	1695644 1972721 2196219 2139716 2179505 2180734 3546305 10828007 10781900 10372817 10194117 10029595 9858236 9831314 11399509 9807040 9735343 9639518 9645379 9575147 9497495 9552005 9326173 9230816 9275021 9155654 9145328 9154536 9003475 9021687 8929455 8870692 9172805 8795696 8797890 8695833 8660938 8610474 8621901 8603816 8609064 8631803 7500053 7561105 7648723 7542116 7606001 7536795 7536964 7…
ITGA5	3678	CD19	930	8660938 8631803 7678118 1374342 9699944
ITGA5	3678	CD44	960	9275021 9145328 9154536 9172805 8795696 8797890 8838015 8660938 8610474 8566062 8603816 7542116 7993788 8204890 7906154 7678118 7679271 11012755 9699944 9374108 8768796 7559912 7545080 7543019
ITGAL	3683	ANPEP	290	2466895 10474090 10082306 9699944 9177213 8847083 7589286 11264784 7545080 7709996 7525434 8134164 8220119 8481517 1279782 1419799 1352970 1682387 1907873 2042986 2266187
ITGAL	3683	ICAM1	3383	11520077 11059574 1693625 1973408 1973681 2576928 1691223 2295817 2809204 2476508 2571505 2786468 3049628 10846180 10910069 10914492 10835320 10688712 10605039 11494147 10352278 10210917 10064353 9820785 9766501 9683032 9641504 9645379 9523024 9550635 9473377 9510370 9350209 9357450 9269039 9160089 9201363 9184693 9154386 9154536 9073589 9076385 9024987 8993013 8874197 8881775 8890753 8904994 887…
ITGAL	3683	ICAM2	3384	10846180 10352278 9766501 9645379 9473377 8993013 8870715 8782660 8730134 8547669 7596088 7539248 7539471 7709996 7993788 7511646 1448174 1395091 1348028 1346150 1769660 1680706 1917024 2051027 1991467
ITGAL	3683	IFNG	3458	11520077 1691223 2476508 2522965 10444028 9766501 9400630 9201363 9135559 9124560 8892606 8904994 8774366 7536635 7819736 7930941 11164462 8152260 8154044 8283032 7691419 8102083 7678619 1361453 1517568 1380179 1684282 1679837 1679046 1905335 1982067 1672345 1696596 1975118
ITGAL	3683	IL2	3558	1692302 1973408 1971298 2681413 2570801 3074999 2522965 2521616 11012771 3049818 2450913 10849374 10380897 10084960 9620287 9375580 9348298 9269039 9209657 9085941 9154386 9073589 8814241 8566062 8572588 8599969 7536635 7751617 7697911 7819736 7963515 11164462 8174169 8152260 8128185 8283032 7691728 8402925 8102083 8344715 7681732 7681075 7678619 7678783 8381831 1333881 1379184 1347485 1346150 13…
ITGAL	3683	IL2RB	3560	1692302 10084960 9073589 7707342 7836781 8152260 7691728 8102083 1333881 1346796 1913834
ITGAL	3683	IL4	3565	1692302 2162555 1969883 2570801 2522965 2832180 10380897 9820785 9620287 9497489 9395898 9348298 9160089 9188449 9201363 9135559 8977533 8904994 8566066 8599969 7866283 7819736 7959871 11164462 7507091 7509842 8283032 8344715 8096439 1354235 1347050 1346796 1707911 1703926
ITGAL	3683	IL8	3576	9683032 9414294 9400630 11342414 9201363 9124560 9024987 8904994 8757624 8712863 8566062 8546721 7719152 7904294 7691728 7686323 1363595 1358490 1370419
ITGAL	3683	ITGA2	3673	10910469 9220577 8566062 7545080 7993788 11174197 7516927 7911765 1419799 1375864
ITGAL	3683	ITGB2	3689	11520077 11039851 11081760 1693625 1694134 1972167 1972715 1973408 2115501 2576928 1969883 1970349 1971298 1971601 2185332 1968054 1968426 2181020 2295817 2481234 2574726 2681413 2809204 2476508 2551552 2570801 2571505 2794056 2473139 2666523 2787713 2786468 2522965 2565929 2565948 2463661 2466895 2537322 2564407 2645166 3049818 2899596 2900074 3135806 3282678 2832180 2892679 3108323 10846180 109…
ITGAL	3683	ITGB4	3691	2473139 2645166 3135806 9886416 1762294
ITGAL	3683	PTPRC	5788	2466895 3282678 10527459 10210917 9886395 9177213 9008304 8898942 8747715 8656013 8658051 8752920 8552204 7489749 7709996 7533907 7875198 7524750 7945040 7913942 8189044 8152260 8223854 8379367 7691728 8335905 8096435 1359819 1512549 1370642 1682387 1680915 1907873 2042986 2266187
ITGAL	3683	SPN	6693	9865919 3049818 10871347 10527459 10029177 9699944 9083889 8898942 8904994 8914597 8896174 8730134 8656055 8566066 8599969 8598500 7545080 7709996 7533907 7835929 7513297 8223854 8335905 8099567 1395091 1512549 1378320 1370642 1762294 1889460
ITGAL	3683	CD2	914	1973408 2141568 2162555 1691223 2295817 2551552 2570801 2794056 2786468 11012771 2450913 10849374 10671221 10678400 10210917 10075583 10082306 9828079 9691200 9699944 9367628 9264338 9187883 9154386 9064482 8881749 8898942 8904994 8675804 8652825 8599969 7545080 7537969 7736454 7836781 7814628 7815138 7527819 7959871 7524750 7930941 8013959 8045597 7511646 7511974 8152260 7905418 8128185 8214008 …
ITGAL	3683	CD4	920	7908919 11059574 2141568 2162555 2295817 2681413 2786468 2521616 2456936 2450913 10910469 10737767 10671221 10486153 10210917 10195392 10029248 9886395 9691200 9715887 9510370 9395890 9257821 9220577 9209657 9154386 9064482 8981930 8944132 8892606 8898942 8914597 8655292 8656013 8658051 8599969 8566032 7544550 7795220 7539503 7760758 7751617 7756150 7836781 7847878 7814628 7815138 7963515 7524750…
ITGAL	3683	CD5	921	7908919 2570801 2521616 10527459 9828079 9829439 9699944 9191884 9154386 8898942 8599969 7545080 7814628 7815138 8152260 8220119 7691728 7678632 1500079 1705509
ITGAL	3683	CD6	923	2521616 9699944 8898942 8599969 1500079
ITGAL	3683	CD7	924	2570801 2521616 10082306 9264338 9191884 8898942 7539503 7736454 7525434 8152260 7691728 1705509
ITGAL	3683	CD28	940	2551552 2570801 10671221 10029248 9828079 9348298 9188449 9209657 9083889 8881749 8892606 8896174 8656055 8599969 7591873 7545080 7665987 7814628 7819736 7930941 11164462 8013959 8152260 1286978 7678619 8381831 1346150 1889460 2129902 1698638
ITGAL	3683	CD80	941	10486153 10195392 9828079 9497489 9188449 9177213 9083889 8874197 8896174 8656055 7489749 7591873 7545080 7814628 11123305 1889460
ITGAL	3683	CD33	945	10879689 10082306 9680094 9699944 9395898 8658051 7589286 11178120 11264784 7545080 7533907 7525434 8134164 8481517 1352970 1724390 1370642
ITGAL	3683	TNFRSF5	958	2787713 10527459 10486153 10195392 9828079 9715887 9699944 9497489 9502780 9188449 8977533 8874197 8881775 8741666 8566066 7545080 7706722 7866283 7521364 7516927 8379367 11123305 1706378
ITGAL	3683	CD57	964	10380897 10029248 10082306 9154536 7691728 8486784
ITGAL	3683	CD58	965	7908919 1693625 1973408 11012771 10849374 10486153 10209502 10029177 9828079 9691200 9715887 9620287 9497489 9187883 9188449 9197378 9209657 9177213 9083889 8904994 8896174 8797890 8656013 8656055 8599969 7545080 7542116 7706478 7709996 7756150 7866283 7527819 7963515 7516927 8013959 8045597 7511646 7511974 8154044 8128185 7503960 8214008 8379367 7690630 8344715 7686816 1286978 7681075 1490146 83…
ITGAL	3683	CD59	966	9828079 8898942 8552204 7709996 7963515 8046240 7681075
ITGAL	3683	CD63	967	10863962 9220577 9154386 7545080 7709996 8093711 1907873
ITGAM	3684	CR1	1378	1969919 2466895 10525053 10361245 9729537 9394818 8864870 8690915 8675328 8527516 8559489 7594489 11207478 7673728 7709996 7529148 7963581 8046240 8301130 7691271 8336078 8326130 7682158 11205309 1721641 1679838 1977799 2117569
ITGAM	3684	ITGB2	3689	11529937 11039851 1694134 1972167 1972717 1973408 2159515 1969919 2183625 2185332 1968426 2156049 2181020 2104879 2153038 2481234 2600090 2480353 2530273 2592431 2809204 2473139 2786468 2565929 2565948 2463661 2466895 2564407 2645166 10966262 10975852 10978400 11002550 2562920 2563162 2903896 2971974 2456336 2899596 2900074 2968405 3135806 3282678 3278004 3343513 2892679 3693901 3108323 3555649 1…
ITGAM	3684	SPN	6693	10871347 10527459 10029177 10049751 9472805 9458111 9129208 9083889 8904994 8896174 8730134 8656055 8598500 7709996 7513297 7507092 7689249 1395091 1370642 1762294 1721026
ITGAM	3684	VTNR	7449	2480353 9582524 9102172 8756585 11167844 1370642
ITGAM	3684	CD80	941	11049981 10940876 10742552 10614777 10632977 10195392 9712065 9715264 9620282 9458111 9083889 8874197 8896174 8711430 8656055
ITGAM	3684	CD47	961	10639403 10605039 9064318 8636220 7709996 7931059
ITGAX	3687	CD80	941	11034359 11049981 10940876 10766456 10770287 10614777 10577517 11442485 10553056 10075022 9715264 9531286 9533550 9458111 9361962 9083889 8892636 8896174 8656055 8609431 8630401 11238663 11267943 7545080
ITGAX	3687	CD34	947	2114995 10614777 11505371 9715887 9699944 7545080 7540463 1378320 1345807 2042986
ITGAX	3687	CD68	968	10846545 10457372 8600778 7478261 7663332 7783426 7996050 8083690 7691271 11201283 1359819 2042986 1672541
ITGB2	3689	ICAM2	3384	10846180 10352278 9766501 9645379 9473377 8975879 8993013 8870715 8782660 8547669 7589121 7596088 7539248 7539471 7709996 7993788 7687392 1448174 1348028 1346150 1769660 1680706 1917024 1983073 2051027 2016518 1991467
ITGB4	3691	ITGAM	3684	2473139 2645166 3135806 9886416 1762294
ITGB4	3691	ITGAX	3687	2473139 3135806 10820275 9886416 1762294
ITGB4	3691	ITGB2	3689	2473139 2645166 3135806 10820275 9886416 8656062 1762294 1346398
ITIH4	3700	DPP4	1803	10899322 10698152 11278278 9330696 9185130 9103436 8862422 7585218 7906314
ITIH4	3700	ERVWE1	30816	11555137 10933700 10891419 10816381 10710211 10666243 10590121 11429124 11448157 10574939 10339592 10364320 10074532 10092648 9934705 9445056 9455924 11333905 9300033 9300034 9189769 9060635 9078465 8995670 8551601 8551612 8560767 11222697 7474088 7782780 11054427 7512157 8293993 8217346 8230430 1433512 1501294 1629961 11134278 1712812 9343823
ITIH4	3700	SFRS1	6426	2479966 10606091 10482572 10446313 9231325 7543271 7627620 7517147 7506300 1298019 7678227 8417177 1370580 2007856 1988506 1710248
ITIH4	3700	TAT	6898	11060751 10964770 10985261 10858625 10698152 10665489 10646090 11435725 11481487 10415019 9971775 9881826 11396683 9671213 9696806 9483506 9525310 9454752 11323269 9189769 9185130 11292016 8870842 8738433 8627756 11229368 7539892 7914435 11174904 11149986 11106300 1712812
ITIH4	3700	FLJ21032	79966	11533181 2190605 2374593 2328156 2549987 2536142 10775592 10756031 10590121 10600606 11462056 10512629 10413516 10364284 9882391 9658072 9704015 9572041 9573233 9295204 8973529 8995603 8995686 9010617 8906988 8891109 7576908 7543586 7618285 7604010 7786580 7756278 7832633 7963711 7983749 8035523 8075135 11181340 8196669 8176383 7511077 8151300 8107240 8297511 7904348 7693970 7688820 8347397 85031…
ITIH4	3700	CD4	920	11470293 11504923 11517385 11533159 11535811 11545564 11545619 11555137 11000249 11049971 11090138 11090196 1693676 1973885 2115689 2190096 2190605 2191297 2191918 2335819 2370520 2374593 1691226 1691288 1970124 1971526 2111957 2138920 2182910 2187500 2187501 2324685 2325207 2328156 2339113 2561054 1690235 2303707 2304000 2309120 2315327 2318210 2482919 1967213 1967280 2104682 2297204 2479005 248…
JAK1	3716	CSF3	1440	9935235 8709637 7512720 9452436 9226159 9015216 8608222
JAK1	3716	GRB2	2885	8864852 7500025 9660480 9794795 8978300
JAK1	3716	IL2RB	3560	9546432 8756628 8671684 8580378 7559633 7518451 9520455 11016959 10373548 10097788 9300731 8605323 8631883
JAK1	3716	IL7	3574	7499365 7594533 7721895 9973378 8647212 8605323
JAK1	3716	JAK2	3717	11032030 10979952 10929036 10933219 10812249 10809230 11430697 10374907 10408379 10449913 10389946 10225879 10080544 11294841 9815665 9723696 9610741 9516124 9422769 11369622 9305869 9155640 9135582 9009165 9013940 9015186 8934548 8892755 8864852 8756581 8695792 8709637 8683106 8621469 8642285 8609418 8625884 7500025 8530527 8580378 7594533 11207308 7613027 7721895 7537214 7528775 7988557 7525556…
JAK1	3716	STAT4	6775	11430697 9422769 11369622 8683106 7988557 9510175
JAK1	3716	STAT5A	6776	10979952 10812249 11430697 10566591 10421786 9849880 9813029 9516124 9422769 9135582 11286543 8804422 8756628 8709637 8683106 8621469 8642285 8580378 7568001 9548458 11016959 10706877 10516077 10544198 10373548 10097788 9973378 11468184 9510175 8631883 7777534
JAK2	3717	GRB2	2885	7795229 8864852 7500025 9448048 9108397 9794795 9126968 8978300 8695851 10938266
JAK2	3717	STAT4	6775	11369622 11430697 10029570 9422769 8683106 7638186 7796811 7988557 10820390 9510175 9079804
JAK2	3717	STAT5A	6776	10706877 9623775 10940312 11007921 11030348 10979952 10887329 10812249 11430697 10519992 10551877 10512880 10329850 10037724 9883901 9680354 9661641 9698919 9516124 9528983 9421393 9447970 9389692 9422769 9363920 9276733 9211889 9231797 9135582 9164861 9083050 8892312 8695838 8709637 8683106 8621469 8639823 8642285 8605875 8580378 7796811 11145745 10477719 10373548 9864153 9657743 9669026 9510175…
JAK2	3717	VAV1	7409	9162069 7530656 9448048 9108397
JAK2	3717	SOCS1	8651	11032030 10809230 10514492 11326271 11278610
JAK3	3718	IL2	3558	7544001 8089104 8022485 11046040 10707789 10733938 10662798 10516077 10544198 10373548 10097788 9973378 11468184 9755337 9613985 9520455 9366394 9300731 9129156 9016869 9016883 8647198 8647212 8605323 8631883 8557662 7479924 11238613 7777534 7518451 10380915 9647227 11063344 11468191 9843216 9546432 9354668 9168059 11286543 8683106 8580378 7489734 7499365 7594533 7559633 7568001 7713938 7535338 7…
JAK3	3718	IL2RB	3560	8089104 10707789 10662798 10373548 10097788 9755337 9520455 9300731 9129156 8647198 8605323 8631883 7479924 7518451 9546432 8580378 7489734 7559633 7713938 7535338 8082765
JAK3	3718	IL4	3565	9618271 7544011 7659163 10707789 10097788 9973378 9822675 9613985 9016869 9016883 8766559 8647212 8605323 8557662 11238613 7518451 10612755 9916733 9647227 9015186 7635985 10611490 10421786 9843216 9849880 9813029 9723696 9354668 9168059 9009165 9013940 8804422 8609418 8530527 7499365 7594533 7568001 7544000 7538655 7713938 7721895 7535338 11127821
JAK3	3718	IL7	3574	7659163 10707789 9973378 9613985 9016869 8647212 8605323 8557662 9843216 9168059 7499365 7594533 7721895
JAK3	3718	IL9	3578	7659163 10707789 9613985 9016869 8647212 8605323 8557662 9843216 9168059 7594533 7756643
JAK3	3718	IL13	3596	9822675 8557662 9647227 9015186 9723696 9009165 8804422 8609418 8530527 7544000 11127821
JAK3	3718	IL15	3600	7659163 8647198 7499365 7594533
JAK3	3718	JAK1	3716	9618271 7544001 10516077 10544198 10502458 10373548 10097788 9973378 9822675 11468184 9618263 9572990 9520455 9417082 9300731 9233603 9015216 8798580 8766559 8647212 8605323 8631883 7662955 7543512 7608217 7777534 10995743 7518451 10612755 10389946 9015186 10812249 10706877 10632369 10611490 11430697 10421786 10374907 10449913 10092645 9849880 9813029 9723696 9546432 9422769 9009165 9013940 89345…
JAK3	3718	JAK2	3717	10802290 10502458 10477719 10373548 9822675 9618263 9572990 9417082 9015216 7657825 7543512 7608217 10995743 7518451 10389946 9015186 10812249 10706877 11430697 10506573 10374907 10449913 9723696 9422769 9009165 9013940 8934548 8892755 8683106 8642285 8609418 8530527 8580378 7594533 11207308 7721895 7528775 7988557 11127821
JAK3	3718	STAT1	6772	10097788 9417082 9015216 7543512 7608217 10812249 11430697 9422769 11278899 11286543 8683106 8642285 8609418 11207308 7988557 11127821
JAK3	3718	STAT2	6773	10995743 11430697 9422769 7988557
JAK3	3718	STAT4	6775	11430697 9422769 8683106 7988557
JAK3	3718	STAT5A	6776	11046040 10662798 10516077 10544198 10477719 10373548 10097788 9973378 11468184 9613985 8631883 7777534 11413148 10812249 10706877 11430697 10421786 9849880 9813029 9422769 9354668 11286543 8804422 8683106 8642285 8580378 7568001
JAK3	3718	TYK2	7297	10662798 10470819 10502458 9822675 9417082 9015216 7543512 10995743 7518451 9015186 10812249 11430697 10374907 10449913 9723696 9009165 9013940 8892755 8683106 8642285 8609418 8530527 7594533 7756643 7528775 7988557
JUNB	3726	JUN	3725	10618645 9539953 9424084 8398910 1851743 10874008 9285693 8428966
JUND	3727	JUN	3725	10874008 10618645 10359524 11223240 9539953 9424084 1851743
JUND	3727	JUNB	3726	10874008 10618645 9690519 9620167 8833659 7621509 11145887 10915785 10502734 10506755 10098722 9602173 9530505 9539953 9424084 8930987 8798649 8545126 7595372 7759510 7848922 8172655 1373742 1851743 9419894
AREG	374	EGF	1950	11469683 11494130 11523048 2164210 2466334 10985499 10811499 10749108 10657902 10681561 10597254 10579352 10618649 10424781 10362109 10339571 10226061 10195449 10024674 9935161 9796995 9804327 9816209 9764842 9685416 9648926 9563874 9538006 9542658 9410906 11392027 9276746 9247297 9195478 9201085 9062364 9062390 9096655 9013573 8944008 8702723 8780894 8663070 8561865 8600044 8601403 8523820 75795…
AREG	374	EGFR	1956	11494130 11523048 10597254 10579352 10362109 10339571 10226061 9796995 9724102 9665487 9563874 9538006 9259394 9247297 9201085 9013573 8944008 8663070 8600044 8601403 8523820 8583007 11208719 8281612 7679104 1355372 11112896 1715580 8621257
AREG	374	TGFA	7039	2164210 10681561 10618649 10548517 10362109 10449972 10226061 9935161 9816209 9665487 9259394 9276746 9201085 9062364 9062390 8980184 8944008 8702723 8780894 8621250 8600044 8601403 8523820 7594766 7706370 7889475 8077234 8180021 8114701 1333777 1457126 1522124 11072245 11137396 1715580
ARF1	375	ARF4L	379	10524252 9602063 7590735
ARF1	375	PSCD2	9266	9510256 9707577 8945478
KCNJ5	3762	KCNJ3	3760	8834003 7592809 11384974 10082974 9722565 9073506 7729621
KCNQ1	3784	KCNE1	3753	11226272 10646604 11438691 11414731 11426298 11351022 11101505 11211125
KDR	3791	VEGF	7422	10919846 10785369 10671553 10077638 8700872 10886723 10921418 10738243 10585578 10541969 10446165 10464055 10373571 10211121 9886308 9393770 9295307 9058706 9063473 11294808 8671397 8621443 8630024 7707437 7525492 7929439 8126087 11106244 11435426 11535528 11549592 11553814 11023511 10953026 10931447 10914704 10747927 10780661 10815937 10747021 10616207 10648408 11511087 10554042 10488101 1043393…
KIR2DL1	3802	HLA-C	3107	11009104 10816589 9670929 11163076
KIR3DL1	3811	HLA-B	3106	7579196 7579197 7650366 7716542 8046332 8145038
KIT	3815	CSF2	1437	9694510 10976533 10781900 10498604 10460591 10468855 10096249 10215399 9989826 9885216 11409570 9680358 9472805 9444944 9389363 9328452 9286331 9226171 9186537 9086434 9096694 9112335 9052914 9074422 8938517 8954864 8879611 8896404 8920882 8795693 8833403 8750618 8690052 8695790 8704190 8727700 8639819 8608800 8641363 8528052 8536785 8543766 7589286 7561684 7564468 7564919 8526047 8555052 7544638…
KIT	3815	IL3	3562	10627455 10590054 10478798 10498604 10428510 10432289 10460591 10468855 10378891 10029164 10036613 10215399 9864151 9885216 11409570 9808053 9680358 9654159 9593471 9502621 9543391 9473232 9454750 9389363 9389693 9322094 9303551 9310479 9164933 9186537 9086434 9096694 9112335 9074422 9117254 8938517 8879611 8896403 8896404 8781417 8784480 8795693 8826881 8833403 8750618 8751459 8690052 8695789 87…
KIT	3815	IL4	3565	10712674 10452990 10397717 10206577 9768593 9303551 9074422 8920882 8750618 8562967 8519688 8526047 8528594 7543533 7542065 8089478 7509778 7691327 7678084 1370529 1721642 7705421
KIT	3815	IL6ST	3572	10397717 10419883 9373247 9389693 9035138 8642288 8547494 11195003 11197211
KIT	3815	IL9	3578	10432289 9389363 9074422 8562967 7527665 8089478 7520394 7509778 7691327 1382699 1370529
KIT	3815	PDGFRL	5157	2158038 10967071 11423669 9543391 11222388 1377810 1720553 1711435 1708291 1697560
KIT	3815	KL	9365	10819761 10809354 10590054 9864151 9275070 8916954 9052937 8536785 7545103 7519782 7694350 1379619 1370386 1370529
KLK2	3817	KIF2	3796	8541306 7538242 9140120 10675891
ARF5	381	ARF1	375	10652308 10524252 10212200 9784188 11226253 8063793 1447192
ARF5	381	ARF2	376	10524252 1447192
ARF5	381	ARF4	378	10593962 10524252 9784188 8063793
ARF5	381	ARF6	382	10652308 10212200 11226253 8063793 1447192
KLRC2	3822	KLRC1	3821	10601355 10320637 10092077 9521051 9218532
KLRC2	3822	KLRC3	3823	10601355 9683661 9218532
KLRC2	3822	KLRD1	3824	10866110 10601355 10320637 9683661 9218532
KLRC3	3823	KLRC1	3821	10783260 10601355 9218532
KLRC3	3823	KLRC4	8302	10783260 9683661
KLRD1	3824	KLRC1	3821	11529920 10989197 10601355 11493613 10358137 10320637 9933082 9815261 9560253 9448304 9218532 9034158
KLRD1	3824	KLRC3	3823	10601355 9683661 9218532
ARF6	382	ARL6	84100	11226253 11106366
KRT6A	3853	KRT6B	3854	1713141 2430980 11489919 7543104
KRT7	3855	GATA1	2623	7579412 7862440 8035609 8125323 1396592 1453013
LAG3	3902	TNFRSF8	943	10331500 9831180 9647260 9341765 9130508 8811042
LAMR1	3921	CDK5R1	8851	10953915 10772532 10628673 9922218 9637763 9637539 11369638 8656012 8557999 7605994 7843218 7527811 1357073 1350290
LBP	3929	CD14	929	10725789 10091598 9593762 9442384 9030980 9006000 8588345 8524933 7541418 7537731 8064223 7510687 7511654 7693705 7678583 1281827 10519933 9511089
LCK	3932	PTPRC	5788	10362499 10196263 9255758 9169445 8562955 7515932
LDHC	3948	LDHA	3939	2930531 2439071 8747535 7736669 3175768 7698755 2596827 3180843 2844458 9723174
LDHC	3948	LDHB	3945	2930531 8747535 7736669 3180843 2844458
LDLR	3949	APOE	348	11557679 2760017 2542277 3172212 3733751 3459164 4031649 6326146 10850798 10702278 10632725 10685027 11451755 10508213 10511293 9832610 11323427 11369802 9218423 9148908 8614828 8558079 7585875 7595098 11164418 11193147 1328226 10906325 11073835 11137082 1924311 1712782 1648542 1709931 2280190 2250029 11592107 10625496 10749663 11024044 2105208 2854633 3584142 2432761 3958613 10902863 10591675 10…
LDLR	3949	SORL1	6653	11557679 10375696 8940146 10867025 9157966
LDLR	3949	SP1	6667	3611089 10903452 10671569 10037774 9765204 11250935 7937987 8234307 8314806 1709932 11159023
LEP	3952	LEPR	3953	10731922 10357875 9815153 9436523 11549273 11549688 11549696 11564702 11585385 11006255 10976395 10986207 10893330 10940488 10944457 10871189 10871646 10896907 10898807 10843179 10854577 10784389 10808743 10814526 10743733 10673363 10675271 10721005 10614655 10661913 11438496 11479129 11479137 11489141 10514492 10537117 10563663 10527822 10433218 10443698 10395194 10409704 10421796 10333078 10080…
LEP	3952	MC4R	4160	10976395 10997289 10829088 10395972 10366820 11238499 11273255 11145747 11148335
LEP	3952	STAT3	6774	10862798 10080923 10099991 9748302 9600917 9464852 11385112
LEPR	3953	MC4R	4160	11554778 10976395 10889786 10508193 11273255
LEPR	3953	HSOBRGRP	54741	9341859 9207021 11118645
LEPR	3953	STAT3	6774	9600917 10080923 9748302 11385112
LGALS1	3956	PNLIP	5406	10220337 11412003 9718307 11099794
LGALS3	3958	FCER2	2208	11422153 8722638 8350053 1473969 1476037 10452777 11292654
LGALS3	3958	LBP-32	29841	9649188 1534386 1847349
LGALS3	3958	LGALS1	3956	10550525 10425546 9988230 9572443 9264263 9250706 11294654 11259457 7743523 11181799 11145198 11451961 11568623 11055799 10891535 10825125 10852818 10817679 10719052 10536041 9917495 11404618 9597540 9451013 9462711 11377877 9363750 8912829 7696849 7954433 11271665 11146440
LIF	3976	CNTF	1270	10896787 10068344 9851659 11358282 9341130 8867065 8605875 8020098 8262236 11027830 11054608 10936178 10812968 10657701 10704821 10715533 11494026 10493494 10504396 10340005 10380072 9760066 9733590 9584176 9501871 9473306 11375124 9294600 9094433 8940087 8914070 8918689 9157328 8836549 8765494 8783199 8798767 8627290 8786120 8602271 8610178 8567964 7484214 7629895 7774913 7713908 7867750 7814393…
LIF	3976	CSF3	1440	1940379 2467145 10068344 9618145 8867065 8600162 8536785 7814074 7999791 7510989 1602821 1940393 1712552 1689277 10921563 9692947 9639508 9001430 9009094 8605338 11276366 8404048 7686393 1380037 2015398 2293419 1692490 1915266
LIF	3976	CTF1	1489	9851659 9341130 8605875 10715533 10504396 9584176 9294600 9094433 8940087 8640454 11095488 11118285
LIF	3976	IL1B	3553	1940379 9058804 8943475 8895217 8590311 8536785 7553226 7933804 8176220 7510989 8137298 1522240 1367527 9536288 9253342 9279363 9198001 9090790 8952004 8839845 8780572 8598483 7572280 7541446 8258685 8408003 7686393 7687632 8347686 8498837 11142089 8473500 1709108
LIF	3976	IL4	3565	1425908 10704254 10076053 7496421 8137298 9065074 10555036 9647250 9548507 9090790 8699116 7539043 7532017 7509778 7686393 8347686
LIF	3976	IL6ST	3572	10368647 10068344 9851659 11358282 9712900 11380590 9341130 9259411 9218512 9238703 8762436 8600162 8583009 8262236 1425017 11027830 11038252 10854424 10811661 10906057 10812968 10704821 10720531 10613356 11494026 10504396 10427501 10340005 10374431 10214873 9889403 9920829 9738508 9760066 9733590 9675079 9584176 9501956 9466305 9488310 11375124 9294600 9198001 9209421 9126968 9184420 9009094 894…
LIF	3976	IL7	3574	8536785 9090790 8699116 7519473 8297493
LIF	3976	IL11	3589	9618145 8600162 8605875 8536785 7648448 1429851 8735608 11476598 10504396 10433234 10340005 10372107 10098488 10214873 11375124 9365191 9294600 9316501 9126968 9090790 9094433 9009094 8918689 8699116 8630103 8666820 8656685 8599834 8637239 8567964 7482409 8034982 7519473 8020567 8164674 8111307 8145045 8145046 8297493 8265649 8401258 8408003 7687632 11095488 1292471 1373892 11118285
LIF	3976	OSM	5008	8605875 8406444 11494026 9920829 9662460 9584176 9488310 9416850 9209421 8798767 7696958 8404048 7688764 8334225 11095488 8833034 8050491
LIF	3976	TNF	7124	9764349 8589267 7553226 8176220 8511989 1385538 1903479 10781900 8666813 8599834 7780030 8258685 7686393 7687632 1709108
LIF	3976	CD34	947	1702332 10477687 11406763 9454750 8781417 7538813 7519473 1692490
LIFR	3977	CNTF	1270	9733590 9341130 7619059 8050491 11095488 8940087 7814393 10500198 11294841 9030543 8799186 1281789
LIFR	3977	IL6ST	3572	9765242 9733590 9488310 9341130 8583009 7619059 8050491 11038252 10997905 10854424 10906057 11465713 10480339 10068666 9675079 8916964 8940087 7814393 8264582 10564261 10500198 9889403 11294841 9553147 9030543 8799186 8537391
LIFR	3977	JAK1	3716	11038252 10590238 11294841 9030543
LIFR	3977	LIF	3976	10854707 10521116 9916002 9733590 9488310 9341130 9151079 8770918 8583009 8050491 8253075 11095488 11038252 10854424 10906057 10068666 10101017 9675079 9596488 9295349 8940087 7777512 7814393 8264582 9889403 9553147 9349722 8864865 8537391 1281789
LIG1	3978	ERCC1	2067	7666049 8062276 1733856
LIG1	3978	POLB	5423	10497267 8968045 8631603 8300757
LMO1	4004	LMO4	8543	10556429 10209267
LRP2	4036	LDLR	3949	7686151 1400426 9790987 8706697 7673355 7957939 10749663 1464627
LTA	4049	TNF	7124	9378125 9010678 7535097 7518925 10094975 9290262 9184006 7883593 11493763 10544185 2689186 10967006 3330012 2445655 2945864 3760569 10841079 10430048 8974008 8300853 11155365 1563104 1861069 1708843 2247453
LTB	4050	LTA	4049	10721723 10544185 10547148 9185077 8905447 8621492 8642291 8786306 7535097 7846035 7995944 7995952 8026886 7518925 8171323
LTBR	4055	LTA	4049	8798772 10894944 8621492
ARNT	405	AHR	196	10724351 10570039 11452142 10448124 10357772 10198199 10048154 9611253 9211913 8950195 8954578 11309328 8794892 8589438 7716743 11179451 11186136 8395783
MARCKS	4082	BUCS1	116285	1427823 9598313 8873759 1427822
MAD2L1	4085	BUB3	9184	10607828 10366450 11129339
MADH3	4088	NFKB1	4790	8530135 7853483 7966593 8505309
MAFG	4097	NRF1	4899	9195958 9421508 11286316
ARRB2	409	ADRBK2	157	7695743 10092593
ARRB2	409	ARRB1	408	7695743 7896272 8308033
ARSB	411	HEXB	3074	2781417 6323102 2152404
MAP2	4133	GFAP	2670	11589429 10923625 10205783 8734897 7479930 8277338 8336148 1337253 1401263 10882478 10598866 9623670 8930692 7690783 1787174 8906609 8922336 8812159 7537360 7703685
MAP2	4133	MAP4	4134	1718985 7854050 9108484 7876351 7857940 10984497 1905296
MAP2	4133	MAPT	4137	3103857 1904513 9764577 1713721
MAP2	4133	MBP	4155	2643884 8734897 8383965 1787174 1654126 1846291 1317705
MBD1	4152	MBD2	8932	10441743 9774669
MBP	4155	PLP1	5354	2460618 2913045 2449536 2451027 6201756 10406022 10334484 9815752 9460711 7707048 7528355 7683324 8382894 7519254
MC4R	4160	AGRP	181	10903341 10318826 9893984 11326303 11101306 10876051 9892020 11376901
MC4R	4160	MC3R	4159	11268589 8884876 11168397 10965927 9893984 7714790 9892020 8932521 11150170 9751529 9047307 7658432 7949735
MCAM	4162	TFAP2A	7020	10938273 10721491 9632718 9365536 11310795 8292890 8378324 9810513
MCDR1	4167	IMPG1	3617	9719369 9691169
MCM3	4172	MCM4	4173	8917078 8798650 7842741
MCM3	4172	MCM5	4174	8917078 8798650 8265339
MCM3	4172	MUT	4594	9516426 8917078 8798650 9633535
MCM4	4173	MUT	4594	8917078 10692433 9525946 8838654 8798650 7601140
MCM5	4174	MCM4	4173	8917078 8798650 8838654
MCM6	4175	MUT	4594	10327050 9516426 8921380
ART1	417	ART3	419	10460751 9119374
MDM2	4193	GADD45A	1647	10023685 10194136 9309129 8834260 11042688 10566557 9233781 8676920 8631022 7624116 7624148 7757991
MDM2	4193	ATM	472	11175332 10570149 11331603 10446957 11314008
MDM2	4193	BAX	581	11099484 10837373 11429704 9989601 9440118 9373250 9157989 10942587 10023442 9000127 7729416 11196180 10606233 10571205 10566557 10380890 10226602 10321740 9707426 9635674
MDM2	4193	RB1	5925	9769946 8950466 8562478 7791904 11008360 10963116 10942587 10643981 10211113 9322885 11306511 11314038 7952399 8280379 11070078 11567230 11004697 10817503 10748288 10665922 10667596 9856953 9891508 9935200 9829856 9703873 9664117 9559293 9516979 9445009 8946207 8705194 7669581 11186200 11072252
MDM2	4193	S100A9	6280	10713175 10919661 10914734 10772681 10801444 9724636
MDM2	4193	SAS	6302	11505267 10101594 9989829 9703873 8586464 8044775
MDM2	4193	TP53	7157	11494132 11034215 11431470 10222137 11279110 11336244 8827714 11175332 11099484 11555594 11593407 11046142 10827196 10775510 10822382 10837373 10851071 10734067 10751633 10673500 10713175 10640274 10570149 11429704 11486026 10488081 10435614 10435622 10202144 10208415 10023685 9989601 9861017 9769946 9794481 9824155 9685342 9707425 9653180 9525742 9440118 9373250 11331603 9285554 9294611 9157989 …
MEF2A	4205	MEF2B	4207	10748204 10458488 8575763 7646512 9443808
MAP3K1	4214	MAP2K1	5604	9704902 9341110 8969228
MEL	4218	RAB1A	5861	9157598 8356066
MEL	4218	RAB6A	5870	9157598 8576122 8356066
MEP1B	4225	MEP1A	4224	8262185 7488157 7774936
MET	4233	MST1	4485	9888438 10391282 8647632 10925356 9666114 7996175 11477552 10970810 10985963 10702398 10359528 10220746 9876767 9772281 9660480 9227512 9242465 9271668 9065649 9013973 8982863 8873966 11296484 8755529 8682590 8546209 11259105 7862451 7528222 8077049 8062221 8208549 8183564 8289471 8392040 11118060 8380735 8380919 1334253 1327117 1327854 11087242 10329045 11313876 10861844 10400136 10068107 114089…
KITLG	4254	CSF2	1437	8833403 7691327 1638026 1370637 11571583 11039018 10971396 10982247 11012217 10907646 10792278 10857771 10661571 10720135 10632977 10618888 10529508 10529593 10457200 10428511 10438714 10395106 10397720 10400424 10369746 10218840 10354147 10355729 10086789 10096249 10194124 10194451 10210334 10027723 10089131 9989890 9923454 9929931 9852236 9885216 9886309 11409570 10187040 9750020 9754239 976457…
KITLG	4254	FN1	2335	10933944 10648395 11458513 11489938 9737685 9558382 9449373 7521051 7515098 7504710
KITLG	4254	IL1B	3553	10604991 9512898 9464244 9195133 9199874 9168431 8869937 8896040 8590302 7544739 7632939 7535981 7506581 8443395 1335959 1385289 1373691 1370386
KITLG	4254	IL4	3565	7691327 1721642 11571583 10995008 10971396 10857767 10857771 10712674 10720135 10632977 10604991 10528217 10393951 10397717 9834214 9764576 9669678 9674752 9512898 9414284 9395898 9430515 9379683 9074422 8977238 9017131 8904994 11292028 11306953 8896040 8634418 7579337 8519688 8528594 7540885 7543533 7542063 7535981 7523167 7522623 7522690 7520776 7506581 7505122 7693047 7678880 1283369 1384799 1…
KITLG	4254	IL6ST	3572	10903342 10564261 10475032 10397717 10400417 10419883 10194431 9929931 9733590 9389693 9035138 9009094 8879208 8765420 8642288 8600162 8547494 11195003 11197211 11072033
KITLG	4254	IL7	3574	10995008 10886784 10857767 10857771 10657672 9834214 9379683 8724543 8618433 8653080 7519241 7508157 7693047 11090056 7679699
KITLG	4254	IL10	3586	10995008 10857767 10857771 10432289 9764576 11346703 9195133 9199874 9009094 8904994 8896040 8805932 8590302 7579337 8528594 7925782 7679699
KITLG	4254	ITGAM	3684	10632977 10620114 10195568 9395898 9129208 8904994 7541256 7524750 7686502 1384799 1405753 8558922
KITLG	4254	KIT	3815	8833403 7528242 7690436 7691327 8433006 1638026 1370637 1721642 10993911 10861500 10884405 10901444 10780526 10809354 10670573 10712672 10712674 10582791 10583209 10620114 10511460 10430860 10432289 10477727 10397717 10397721 10399950 10419883 10383156 10385646 10086077 10096249 10036613 10048431 9858422 9933129 9824388 9862254 9885216 11409570 11422748 9714703 9797132 9808053 9808559 9810513 978…
KITLG	4254	MST1	4485	10761990 10195568 9694510 9494091 11334911 8888500 7597288 7823252 1331934 1445804 1873853
KITLG	4254	SKP2	6502	11521189 10970882 10508920 10066383 9736735 9663463 9636170 9430629 11309491 11250155
KITLG	4254	TNF	7124	11571583 10971396 10096249 9886309 9764576 9600313 9609535 9430515 9168431 8727047 8590302 7535144 7518828 1381241 11119420 7679699
KITLG	4254	USP4	7375	1721642 9440029 9105563 8784480 8676090 8611693 8617971 7492638 7489332 8519688 7537428 7542101 7533098 7528592 7529338 7510757 7512180 7690631 7691885 7687925 7684722 1382698 1381241 1379619 1373691 1370386 1722571 1714329 7823252 1381360 1726456 1372488 1718490
KITLG	4254	CUL1	8454	10970882 11483956 10385629 10023660 9736735 9663463 9636170 9430629 11337588
MIF	4282	DDT	1652	10644007 11439086 9716662 10079069 9480844 9356298 8900542 7589466
MLL	4297	MLLT10	8028	10602503 9694699 8896421
MME	4311	CD24	934	1692563 10330279 9293903 8920167 8551226 8015335 8172177 8099376 1721525 2064960 2043483 2093265 1708575 1702326 1700990 1699423 2121020 2382985
MME	4311	CD37	951	3136791 11291070 8551226 8015335 1528302 1910693 1700990
MMP1	4312	MMPL1	4328	10913304 9377222 11014361 11494026 10366106 9811057 9722543 9690907 7484419 11168802 8306449 1480033 1317222
MMP2	4313	MMP7	4316	9349239 11241738 8216228 8514452
MMP2	4313	MMP13	4322	10820269 10616215 11359935 9531484 8969305 11469503 11585740 10951266 10760816 10550612 10531073 10027405 9550265 11342575 11299728
MMP2	4313	MMP14	4323	9706143 10987249 10861447 10895974 10878545 10820269 10515879 10389763 9923652 11415441 9397993 9166284 11598905 10748199 10785359 10211999 11420151 8663255 11049985 11431737 10493528 10421655 10389754 10391091 9853262 9736043 11346466 9221811 11241738 11470230 10910039 10845563 10736239 10376963 10409245 9922462 9924429 9796998 9685743 9492304 11325829 11381054 9259391 10473866 9850090 9294857 9…
MMP2	4313	TIMP4	7079	11415441 11325829 9182583 11283185 10203333 11420387 11437402 9749945 9252358
MMP3	4314	MMP12	4321	10391117 9892093 9665471 9550265 9523090 11305867 11241738
MMP3	4314	MMPL1	4328	11014361 11494026 9645358 1480033 1317222 1665062
MMP9	4318	CTSB	1508	10672780 9428349 7485384 7992833 1326552 10233778 8960370 7717983
MMP9	4318	MMP13	4322	11469503 10951266 10760816 10820269 10719280 10633074 10531073 9550265 11342575 11299728 10906330 9531484
MMP14	4323	TIMP1	7076	10727268 11470230 11023268 11027427 10963898 10996723 10951266 10895974 10757086 10760816 10763911 10820269 10551322 10493528 10411101 10411655 10389763 9872597 11401482 11415441 9759652 9724659 9610608 11325829 9197532 11235952 11235994 11241738 11181677 11217446 11120602
MMP17	4326	MMP14	4323	11532942 9166284 9037199
MNAT1	4331	CD8B2	927	9751713 9228079 9092549 9092550 9045649 8917516 8692848
MOG	4340	MBP	4155	9037550 11525804 10754336 10334484 9973519 9394837 8965119 8220243 11140465 8382894
MPO	4353	LTF	4057	224447 8389063 1703177 2538548 10623475
MRC1	4360	PMS1	5378	10072354 9889125 11358834 9110401
MSH2	4436	MSH6	2956	10498885 9111357 8631743 11005803 11048711 10954253 10751599 10523644 10585764 10498615 10507723 10448273 10066813 10069456 10037468 9889125 9671718 9473709 9307278 9024626 8910404 8816473 8805366 8723353 11257106 11054716 11062157 11121520
MSH2	4436	MLH1	4292	10747038 10498885 11059773 10954253 10874318 10720737 10523644 10564582 10498615 10507723 10448273 10066813 10072435 9889125 9850030 9683794 9630599 9637246 9500552 9469823 9490293 11358834 9288790 9110401 9071575 8910404 8858149 8880570 8807287 8577718 7479796 11225058 11257106 7618086 7797042 7979203 7521009 11161395 8371783 11138465 11054716 11062157 11121520
MSH2	4436	MRC1	4360	9889125 9473709 11358834 9110401 11257106 11161395 11138465 11054716 11121520
MSH2	4436	MSH3	4437	9111357 8631743 11005803 10954253 10751599 10523644 10470370 10069456 9889125 9671718 9024626 8942985 8910404 8805366 8807287 8622653 7479796 11121520
MSH2	4436	PMS1	5378	10080187 10954253 10523644 10448273 9889125 9630599 9637246 9500552 11358834 9288790 9110401 8910404 8880570 8807287 8622653 7479796 7980603 7521009 8371783
MSH2	4436	PMS2	5395	10498885 10954253 10498615 10448273 10066813 9683794 9500552 9469823 11358834 9288790 9110401 8880570 7521009 11121520
MSH2	4436	EXO1	9156	11408483 10924461 9823303 9628902 9207118
MSH3	4437	MLH1	4292	10934138 10954253 10523644 9889125 8910404 8807287 7479796 11121520
MSH3	4437	PMS1	5378	10954253 10523644 9889125 8910404 8807287 8622653 7479796
MT1H	4496	MT1E	4493	9422519 8619255 11168427
MTND4	4538	MTND1	4535	3199437 9593868 1674640
MUC1	4582	CTNNB1	1499	11483589 10568816 9819408 9139698 11304687 11152665
MUC1	4582	CDH1	999	10867614 10792179 10718487 10568816 10537277 9819408 9139698 11304687
MYC	4609	CDK2	1017	10896783 10757805 10763821 10467347 10409725 9615391 9154817 11216479 8386381 10597239 10467401 10392905 9989807 9794226 9651176 9676860 9259411 9256008 8945624 8788034 7616677 11182068 8012959 8321204 11064456
MYC	4609	CDKN1A	1026	10920185 10896783 10593857 10528224 10319992 11463860 9770354 9751262 9652748 9337072 9154817 8961277 8841436 11215814 11517191 1693449 2154325 2157177 2574023 2675904 2665653 2544146 2645047 10956386 2843452 3052257 3284824 10807762 10819505 10832057 10726974 10652242 10623464 11431162 10426819 10392905 10051523 10067654 9841867 9801190 9762942 9679767 9651176 9671466 9486853 11342457 9259411 92…
MYC	4609	CSF1	1435	9891045 9759377 9372970 2660072 3258617 9989807 8981358 7599064 8290253 8352523 1448070 1532988 1310099 1833648
MYC	4609	CTNNB1	1499	11533658 10229202 11423974 11381265 11181454 10741284 10753888 10192393 9951419 11103818 11470825 11521197 11526497 10987283 10811985 10728985 11486025 10514384 9671767 11341469 11280770 11217438 11056471 11345525
MYC	4609	DHFR	1719	9674878 8570205 2141497 3380090 2832742 10732862 10464318 9671466 9090498 8765160 8612704 7766145 7935372 8065368 8041609 7513055 7901237 8321204 1560457
MYC	4609	DNASE1	1773	2179128 2477687 2498322 2843181 3127392 3029411 3469102 3540591 3748145 3520340 2998760 3004717 3920528 6232614 10798531 10602698 8806452 8756335 7629100 7779812 7870592 7958890 8396716 8472857 1942068 1892832 1927975 1896473
MYC	4609	E2F1	1869	11005843 10391679 10319992 11408941 9490791 9154817 11146619 10764629 10652576 9918408 9869298 9651176 9671466 9205075 8959339 8642262 7732011 7753559 8114719 8290253 11368161 11062467 8208548
MYC	4609	EGF	1950	10706096 10754491 9721866 9548471 9372245 11121407 7945277 8142616 1445344 11034546 1973362 2192793 2193294 1690210 2180567 2181374 2405860 2558432 2908290 2674694 2786618 2497425 2537620 2563727 11004214 2492191 2847164 2459070 2460228 3049121 3191480 2840315 3390372 2452645 2450880 3126185 3501826 2963209 3257409 3497813 3495272 2435565 3494524 3495533 3021829 3459638 3005205 3001020 3863708 10…
MYC	4609	EGFR	1956	10628390 11121407 9735401 2570489 3191480 3367154 3478127 10882298 10640836 10100709 9654400 9387273 9149336 8814146 8674274 8523074 11245077 7781111 7724733 7742531 8124858 8280379 1363356 1353877 1687493 1374522 2064724 2172417 1696473 10812005 11568558 9331573 11351043 7768644 7937865 8058336 1777414 1829952 2168868
MYC	4609	ERBB2	2064	10850408 10754491 11074522 1973362 1973827 2193294 2139576 1969381 2575609 2611995 2554239 2572702 2573420 2573579 2574023 2574140 2804914 2570489 2572268 2569035 2667653 2544146 2563727 2905033 2460228 3191480 3390372 3312299 3474361 3029411 10935511 10882298 10769691 11429595 11449404 10426819 10100709 10036781 9713281 9620446 9493136 9461043 11369050 9259397 9298807 9149336 8912082 8915491 860…
MYC	4609	FOS	2353	8934531 8582202 2233723 3904752 3149716 2895537 9662339 8748125 8690026 7761104 8297109 8276360 1482049 1448070 1651842 2663470 10740823 9973378 9924438 9584203 8938446 8883430 8306470 8425553 2511181 2498162 10790289 7768644 1517149 1850725 2168868
MYC	4609	BIN1	274	11032017 10738240 11422041 11306501 10616529 9797456
MYC	4609	LOC283458	283458	9925751 11352723 9368387 9387143 8806452 8692914 7658474 7896455 8132589 8104920
MYC	4609	HRAS	3265	2563727 3164747 3677090 7919121 8237110 2406716 2564734 3132710 1850725
MYC	4609	IL2RB	3560	9300731 11035066 2811004 2527495 2659163 3136567 3302722 3878709 2989408 10470857 9619370 8082765 8025015 7507959 8503926 1333881 1315323 2102713 2151259 1999502 2118015
MYC	4609	IL3	3562	9548471 11236937 7981146 2404028 2531081 2472451 2660072 3262202 10100634 9764576 9596995 11342457 9209304 8977526 8981358 8647882 8605875 7579683 7543418 7857715 7526094 8025015 8134114 8243566 8223433 7683227 8462021 1453774 7678261 1774959 1998964 1980125 1997162 7768644
MYC	4609	JUN	3725	9723176 9339900 2233723 8247526 8398910 1482049 1651323 10812005 11162575 8306470 2498162 10790289
MYC	4609	JUNB	3726	9687385 9530505 7547241 7775604 7698248 8398910 7678261 1419906 1511730 1833648 1922028
MYC	4609	MAD	4084	10321688 7478564 7667316 11145693 8827088
MYC	4609	MAX	4149	10618883 10543451 9178892 8841436 11274400 7488057 8302600 8385351 1406955 1594250 11103791 9090124 7936639 7948108 1668890 9115440 9155024 8637719 8576171 8290277 8494787 8426752 1557420
MYC	4609	MAZ	4150	1502157 11527412 9294605 8831693 7794930 1567856
MYC	4609	MDM2	4193	10949923 11351349 9735401 10493942 10348347 9400941 9366263 9090498 8523074 8532513 7952399 11179471 8280379 11059788 11004697 8980401 11351043 7663443
MYC	4609	MOS	4342	9689929 2824028 2888656 3029411 3697988 6420709 6312328 6961456 9774996 9713281 9130595 8601577 8200849 8471424
MYC	4609	MXI1	4601	11351349 9354456 7478564 7630643 7731722 11490301 9458379 8603382 7500645 7936639 8134128 9115440 8918230 8827088 8637719
MYC	4609	MYB	4602	3691904 2915899 2196091 2404028 2832742 2432398 3915538 2419474 8878557 8628685 7500653 7845009 1594249 1679531 2663470 8883430 8425553 1829952 2847257
MYC	4609	MYCN	4613	10337661 2810395 10918387 11307151 11351043 7576956 1377938 1829952
MYC	4609	NME1	4830	9692837 10428867 10743067 10421801 10219898 10036998 9925751 9458291 9368387 9387143 9334657 9278405 9272863 8896423 8806452 8692914 8628015 8615665 7566979 7488060 7658474 7784082 7695613 7896455 8104920 8392752
MYC	4609	NME2	4831	10391900 10036998 9925751 11352723 9387143 9334657 8896423 8806452 8747457 7479028 7488060 7784082 8132589 8392752
MYC	4609	ODC1	4953	10639565 10563250 9891045 9674700 8761302 8570205 7895500 7822433 8262968 11099487 11103791 2328771 2632284 2154325 2104680 2599104 2478272 2511847 2498320 2904292 2842946 3403538 3128541 3652034 10928042 3756869 4063959 10535358 9858944 9785122 9683527 9472098 9486143 9090124 7760850 7776438 8439287 1388136 1323820 1652247 1648912 2048200 1673351 1998964 1975240 8637719
MYC	4609	PCNAL	5112	9014218 8778342 10799331 11370767 9584187 9264349 8916146 8838859 7858287 7820313 7937596 7509106 11103814 1444241 1353877 1675999 1998964
MYC	4609	DCTN4	51164	9508786 2193134 3915769 9762942 9462237 8409682 8462926 1812039
MYC	4609	PDGFB	5155	1689299 2810398 2793239 2850328 3390826 3442409 3349173 2824028 3669772 2439522 3601807 3029411 3102606 3541935 3018974 3520570 3006683 3697988 2986848 3924699 6328284 8200849 8131089 8352523 8513277 1299526 8471424 1472905 1473373 1495747 1679963 1965898 2121834 2174659 2208081
MYC	4609	MAPK1	5594	10863552 9895234 9372245 9341140 9202001 8607977 10764629 9989826 11357518 9720795 8895754 11287564 8134114
MYC	4609	BAX	581	10880747 10822369 10660115 10469233 11408612 9751262 9626044 9548471 9354939 9174110 9123831 8961277 8760302 11208609 11103792 11129738 11134148 10936067 10807762 10837516 10426819 10449034 10037186 9891438 11426834 9396083 11344222 11297268 8808689 11156427 11104825 10812005 9009089 7612233
MYC	4609	RAF1	5894	11494150 9341140 9014218 11221849 2157161 2403854 2804914 2810398 2536917 3390826 9826556 9879662 9654400 9298807 9000576 11287564 8760592 7926037 7514243 8204361 8223433 7682177 10830717 8896574 2564734 1683566 2847257
MYC	4609	RB1	5925	11032017 10593857 11407950 9751262 9648897 9490791 9154817 7690963 10190980 9689929 8706044 8036009 1865909 2691514 10956386 3937724 10807762 10728913 10331742 10200487 11410710 9713281 9744546 9727621 9676860 9589349 9504608 9494542 9389022 11337282 9298807 9245740 9196053 9000576 8945624 8891902 8838859 8741843 8615665 7576109 7566979 7547241 7595832 7615356 7732011 7720492 7856314 7858287 7952…
MYC	4609	CCND1	595	11533658 10914551 10794117 11331294 10373516 10229202 9891045 11426647 11463860 9721866 9652748 9208849 7478619 11221849 11181454 10753888 9372970 8891333 8386381 11526497 11559025 10987283 10928042 10819505 10832057 10707795 10728985 10714766 10602433 10692108 10568829 10623464 11429595 11449404 11486025 10514384 10503871 10467401 10099834 9764832 9731740 9486853 9426068 11341469 9308253 9185997…
MYC	4609	BCL2	596	10706096 7957110 11149753 1969618 9619370 9493136 8693593 7645949 7777499 7827130 2789359 9169090 2011401 1692620 9865713 1387833
MYC	4609	SP1	6667	10840001 10637317 11452025 10515290 9973199 11279234 9723176 9593748 9469938 9490791 9339900 9288944 7654474 7926048 3076067 2471130 10936031 3025632 9425259 9328468 9093905 8871567 8707895 7602073 7732011 7721877 7742531 7753559 7523372 8355712 8097865 1588949 1945411 2057364 10760570 10648785 11356963 7607682 11162575 11126367
MYC	4609	TGFA	7039	10233843 8142616 2158037 2686529 3459638 3863708 10713695 10720779 11431731 10449034 9920536 9426068 9219559 9259617 9202759 9149336 9079223 8912082 8807143 8814146 8701981 8616862 8636651 7593224 11280770 7641211 7820313 7919121 8102129 8417822 1360236 1399125 1320358 1685280 1923506 2015589 1701348 2230227 2202952 1696473 7768644 7937865 1850725 2168868
MYC	4609	TGFB1	7040	8207222 8891333 2161812 2111209 3152424 2563727 10370867 9639734 9443078 9336744 9070231 8839786 8814146 8701981 8635523 8655583 8550610 7593224 7547241 7543418 7608141 7784197 7704334 7743502 7952399 8036180 8166933 8203487 8468460 8383514 1469065 1419906 1637556 1633111 1376749 1819482 1685280 1946442 1922028 1713611 1978839 9169090 7768644
MYC	4609	TP53	7157	11519044 11032017 2553699 10949923 10896783 10822369 10794117 10754491 10597302 10656696 10593857 11331294 11402027 11498786 10469233 10409725 10321688 10327064 10030675 11407950 11408612 9751262 9692837 9721875 9648897 9674697 9674700 9626044 9465046 9372962 9388187 11384868 9354939 9288944 9218867 9174110 8961277 11287602 8790838 8813114 8760302 8778342 8545118 7499359 7630643 7848917 7969121 8…
MYC	4609	USP4	7375	10979215 10373516 7623834 11166028 8183547 11054444 2233723 11017923 9111340 11517191 11023198 2196091 2334143 2639729 2158397 1690210 2318965 2320412 2104680 2482744 2601704 2689225 2691986 2572702 2573734 2810398 2678039 3076064 2473935 2501514 2502498 2527086 2548145 3253062 2654814 3149716 2563727 2645359 2647841 10963315 2905033 2905174 3180083 3261760 3332004 3290209 2836320 2823151 2827094…
MYC	4609	USF1	7391	10523835 8577760 8441640 10348347 8875887 7774954 2249772 10602473 8938446 11207287 8127680
MYC	4609	USF2	7392	10523835 8577760 8875887 7774954 8938446 8127680
MYCL1	4610	MYCL2	4611	10100857 1711681
MYD88	4615	TRAF6	7189	11402040 10075645 9734363 9625770
MYF6	4618	MYOG	4656	11076940 8405773 1659574 1962752 8395398 1764365
MYO7A	4647	MYO6	4646	10704189 10644428 10471988
ATF1	466	CREB1	1385	9733794 9271389 10585419 10391889 9875325 9488727 8940185 10945975 1658708
BIRC1	4671	BIRC3	330	11030753 10886345 10666683 10381630 9886081 11205144
NCF1	4687	CYBA	1535	10599557 10627478 11333112 9296450 9189052 8900289 8920944 8723880 7595062 7890722 7982496 7964505 8182143 1417726 1554499 1531037
NCF1	4687	CYBB	1536	7578267 1319236 2173701
NCF4	4689	NCF1	4687	9423851 11333112 9296450 9189052
ATF4	468	CREB1	1385	8649426 8521521 7745688 8432535 1838349 1658708 10350644 9295363
NCK1	4690	GRB2	2885	9344857 9362449 7806213 7512734
ATM	472	CHEK1	1111	9382850 10435585 10391675 9926940 11390642
ATM	472	NPAT	4863	9205109 9465298 9199932 8743993
ATM	472	NALP2	55655	10448147 11544181 11267829 11056472 11113202
ATM	472	RAD51	5888	9735362 9398851 10709106 10654944 9443891
ATM	472	BRCA1	672	10884389 10954253 10866324 10447004 11053450 9340835 9018120
ATM	472	BRCA2	675	10954253 10447004 9018120 11242102
ATM	472	TP53	7157	11494131 11003672 10845723 9632822 9442910 9382850 9398851 9241281 11303911 11181576 11447225 10884389 11035798 10989122 11006407 10930457 10947115 10801416 10713094 10597277 10570149 10576651 11507245 10531348 10549596 10500142 10446957 10447004 10467728 10477729 10341340 10358069 10357771 10082548 10064605 9843217 11042216 11053450 11290740 11468183 9779997 9806612 9733514 9650596 9683357 96361…
ATM	472	XRCC4	7518	10922471 10709106 10666461 11158303
NELL1	4745	NELL2	4753	10231576 8975702
NEFL	4747	NEFH	4744	2445939 10094414 9313898 8479288
NEK1	4750	NEK4	6787	10529384 10393247 8208544
NEUROD1	4760	IDDM7	3406	10905500 10334323 10633878
NF1	4763	CREB1	1385	2543297 10435592 7576307 7523372 8016102 8146325 1899906
NF1	4763	EVI2A	2123	9813292 1903357 1903909 2117565 2117566
NF1	4763	JUN	3725	2155400 2543297 9644240 9571157 9541239 9305755 8024598 8411351 1662691 2167563
NF1	4763	NF2	4771	2993286 9310240 8930405 8880865 7579825 7696678 8019663
NF1	4763	SP1	6667	2115330 2373169 2543297 2538030 10435592 10421410 9698312 9644240 9571157 9573390 11342220 9342217 9305755 8980110 8964492 8561898 7523372 8003025 8016102 8024598 8146325 8411351 1339084 11093745 1545816 11080684 1945411 2227409
NF1	4763	IRA1	79718	10706001 8341688 1425777 2121371 2116237
NFE2L1	4779	NF1	4763	2155400 3194401 3015602 9698312 9342217 9305755 9089412 9001244 8818965 7626491 7935489 1656080
NFE2L1	4779	SP1	6667	9870870 9698312 9574539 9342217 9305755 8083999
NFE2L2	4780	NQO1	1728	11471548 11035254 11274155 8962164 11162512
NFE2L2	4780	GCLM	2730	11471548 10441483 11097862 11118612
NFE2L2	4780	NFE2L3	9603	10037736 11286316
NFKB1	4790	CDH13	1012	10643612 10382039 9738474 9610389 9468307
NFKB1	4790	DCTN2	10540	10671572 10037137 9950430 9652398 9593702 11389038 9247567 9151857 9182185 8896238 8825636 8676482 8649779 8641346 8522173 7479923 7636984 7843230 7853483 7809091 7814425 7516328 7905283 7916720 8336950 8394446 8505309 8441377 8454856 1427874 1533881 7543732 7969133 7983756 8413215 8413223
NFKB1	4790	C20orf1	22974	10671572 8797708 8825636 8615004 8530135 8547225 7809091 7966593 8108414 8336950 8394446 8441377 1876189
NFKB1	4790	ARHGAP4	393	10828444 9886492 9584194 1533881
NFKB1	4790	NFKB2	4791	8825636 8394446 8441377 1427874 1612589 7983756 8413215
NFKB1	4790	RB1	5925	8289506 2181449 2556261 2546678 2743837 2537532 10982822 10667590 10667591 10646842 9776410 9256285 8649771 8353139 8485048 8093222 1565472 11070078 1911342 1862090 2067843 1696469
NFKB1	4790	RELA	5970	8676482 8394446 8441377 8413223
NFKB1	4790	VIL2	7430	9733146 9570746 9013127 8862788
NFKB2	4791	DCTN2	10540	8825636 7983756 8413215 8394446 8441377 1427874
NFKBIA	4792	DCTN2	10540	11581383 9838061 11310828 8764027
NGFR	4804	TNFRSF1B	7133	10837808 7704433 10777386 8407001 9376517 8648166 8876462 8515837 8382740 1422811 1313418 1850261
NGFR	4804	YWHAZ	7534	10566892 9923438 9626059 9093908 9045896 8757959 8612626 8617975 8620480 7539037 7528667 7509364 7505205 1334106 1313418
NGFR	4804	TNFRSF7	939	7539037 8384562 1334106 1311261 1313418 1646845
NGFR	4804	TNFRSF8	943	9923438 9603174 8630409 7500010 7589085 7539037 7528856 7803296 7510240
NMB	4828	GRP	2922	11566490 3661512 10717621 9593699 9495364 8943970 8913368 11313903 8822519 8806106 8786559 7838118 8194883 8253343 1628211 1310640 1717141 2166713 2398368 8959679 11485826
NMBR	4829	GRP	2922	10828496 10679759 10597318 8782088 8806106 8732666 8253343 11566490 8943970 1327030
NME1	4830	NME2	4831	10453732 9530626 7794272 7518576 8406509 7685630 8381224 10921026 10743228 10036998 9743288 9711037 9615786 9642340 9593706 9490665 9387143 9387150 9334657 9293921 8934540 8806830 8636741 8605098 7497458 8529641 7587891 7488060 7614395 7612661 7728768 7530600 8034053 8375920 8102131 8392752 7916650 8418304 1325378 1988104 8618340 7784082 7515452 11479979 10402233 9925751 9480811 8896423 8855975 8…
NME1	4830	BRCA1	672	9397200 8242614 8406509 7685630 9307185 9810006
NME1	4830	NME5	8382	8697510 8529641 11121025 9038158
NOS2A	4843	CD68	968	11465704 10394152 10403918 9838203 9539092 9327724 8990125 8879223 8896420 8683942
NPY	4852	PPY	5539	9888561 9802391 8897639 8700103 7782089
NPY	4852	ZNF104	7657	10657510 9802402 9222646 9169127 9813224 8824284
NOV	4856	WT1	7490	9626060 11502835 9207876 8622864 7520150
NPPC	4880	CNP	1267	7996796 8008633 1831979 1855454 2018508 8200946 11124596 6256502 7932861
NPR1	4881	NPR3	4883	10475148 10048495 8957740 1979052 2570358 2569967 8096122 10222228 9883743 11399492 9546616 9315698 8995744 8760130 7727388 7876238 11212968 8043577 1660465
NPTX1	4884	NPTX2	4885	8884281 6352074 7257320 9730889 6500806
NPY5R	4889	NPY6R	4888	9417917 10720571
NRAS	4893	HRAS	3265	11668501 2564734 3047672 3057505 1964583
NRF1	4899	SP1	6667	9108165 8806766 9666055 9328468 11167019 8643660 7784063 8406489
NSEP1	4904	ABCB1	5243	10644769 10411657 11369762 9497311 9095180 9155152 8797596 7908518
NTF3	4908	CNTF	1270	10527802 9573364 9582407 8714518 8599725 7537086 7867750 8301323 9476208 1454803
NTF3	4908	GDNF	2668	10711683 10527802 9639663 9577659 9582407 8895847
NTF3	4908	NTRK3	4916	10352239 9715263 9660821 9572670 9516851 9507943 9406845 11359788 9197281 8892107 8895847 8752586 7529173 7929831 1844238 11442674 9778053
NTF3	4908	BDNF	627	11027413 11053283 10764727 10711683 10660893 10598867 10637439 10567736 10595557 10527802 10440874 10352239 10383830 10209957 10023126 9851658 9749723 9786212 9715263 9639663 9699155 9572670 9573364 9577659 9516851 9487024 9507943 9406845 9427336 11334055 11359788 9381967 9292513 9247264 9068939 9138429 8905447 11295066 8869564 8891268 8892107 8895847 8714518 8752586 8815167 8608885 8568514 76657…
NTF3	4908	TNFRSF1B	7133	11053283 10491653 9577659 9507943 11334055 11359788 9364463 9292513 8568514 7759602 7851645 7703225
NTF5	4909	CNTF	1270	9573364 9582407 8599725 7537086 7867750 10527802 9501871
NTF5	4909	GDNF	2668	10711683 9577659 9582407 10527802
NTF5	4909	NTF3	4908	8905447 8815167 1332101 11053283 2493219 10711683 10383830 10209957 9715263 9573364 9577659 9582407 9487024 9507943 11359788 8869564 8891268 8665526 8599725 8568514 7537086 7867750 1313578 11124831 2025430 10527802 9427336 8892107
NTF5	4909	BDNF	627	8905447 8815167 11053283 10711683 10383830 10209957 9715263 9573364 9577659 9487024 9507943 11359788 8869564 8891268 8568514 7537086 7867750 8229208 1313578 11124831 2025430 10527802 10357068 10022810 9648868 9501871 9427336 9115743 8892107
NTF5	4909	TNFRSF1B	7133	11053283 9577659 9507943 11359788 8568514
NTRK1	4914	NGFR	4804	10567924 7681701 7972209 10235685 7828539 8441429
NTRK1	4914	NTF3	4908	8264643 11124831 11053283 10711683 10567736 10209957 9564036 11295066 8891268 9516851
NTRK1	4914	NTRK3	4916	9195161 11279608 7789988 10903808 9335468 11157096 9516851 9516852 9049830
NTRK1	4914	BDNF	627	11223544 8264643 11124831 11053283 10711683 10567736 10209957 11295066 8891268 9516851 9049830
NTRK1	4914	TNFRSF1B	7133	10507552 11053283 10903808 9587639 9335468
NTRK2	4915	NGFR	4804	8397102 10386964 10027399 7665731 7828539
NTRK2	4915	NTF3	4908	9516851 10352239 9715263 9572670 9573364 9507943 9406845 9292513 9247264 8892107 8895847 7529173 1844238 8450561 8264643 11124831 8608885 7665731
NTRK2	4915	BDNF	627	9516851 10502038 10352239 10377368 10080384 10022810 9888155 9715263 9648868 9692719 9572670 9573364 9507943 9406845 9391013 11340642 9292513 9247264 8892107 8895847 7574684 7804829 7816819 7936202 8397102 1844238 8450561 10728907 10347207 9312147 8895241 11166915 11223544 8264643 11124831 10994551 10411343 10386964 9682009 9049830 8608885 7665731
OCM	4951	LIF	3976	9198001 9186000 8598483 8515078 1421089 1371787
ODF1	4956	ODF2	4957	10072582 10381817
OTX1	5013	OTX2	5015	10225993 10068635 9811592 9520436 9521908 10642794 10395798 7959790
PAEP	5047	IGFBP1	3484	1840727 2313634 2318953 2298862 2608639 2469607 3224746 3057195 3262331 3320533 2444151 2428028 3893267 8671165 8567796 7530848 7531163 1711825 1703273
RRM2B	50484	DCK	1633	10606241 10444166 10547615 10485455 9488595
RRM2B	50484	TYMS	7298	11527696 11007999 2963229 160558 9155148 8077291
MINK	50488	KCNE1	3753	10646604 10493825 10400998 11211125
PAH	5053	QDPR	5860	6950403 496890 9427141 7628072 7945390
SERPINE1	5054	SERPINB2	5055	2515610 2548640 1325952 1631798 11062719 2161846 2105839 2107050 2107884 2513217 2555368 2508254 2799763 2473276 2501387 2504306 2500590 2496257 2523891 2494165 3129308 3126194 3257967 3257578 10669081 11447759 10554801 10508221 10337950 10235442 10049396 10086616 9916730 9846056 9755833 9766559 9696396 9548184 9493592 9524317 9430489 9385934 9398056 9096324 9076449 11251188 11260863 8869102 8826…
SERPINE1	5054	PLAUR	5329	10996335 1325952 11522648 11592104 11062719 10995898 10930085 10896774 11331280 11447759 10554801 10188903 10190288 10190291 10225148 10102471 9822706 9846056 9880335 11410503 9743288 9766559 9766679 9662256 9663255 9665081 9516128 9430489 9370880 9385934 9194591 9175704 9175705 11260863 8869102 8826848 8826920 8635127 8674284 8925884 8522616 8547638 7479032 11169951 11236828 7670959 7540230 7611…
SERPINE1	5054	VWF	7450	9974378 2107884 10959708 10729383 10691096 10627870 10442549 9892573 9863709 9352376 9364992 9268179 9105636 8952858 8883281 8835314 8807578 8652819 8589211 7676402 7732797 7809928 7970942 1662315 1746009 1707859
SERPINB2	5055	PLAT	5327	2105839 2515610 2508254 2501387 2500590 3257967 3105619 11447759 10554801 10337950 10086616 9916730 9846056 9548184 9430489 9385934 9192735 9076449 11251188 11260863 8578171 8651888 7552526 8585010 11208381 7654940 7872665 7810674 7921656 11170823 8259551 11129059 1369169 8428265 1389210 1325952 1555050 1918136 1918364
SERPINB2	5055	PLAUR	5329	11062719 10754515 10692465 11447759 10554801 9846056 9766559 9654092 9510019 9430489 9385934 9389762 11260863 8869102 8826920 7768629 7872665 7923681 7948815 11170823 11215209 8011305 1325952 1381963 11063652
PAK1	5058	CDC42	998	10713183 10496324 10224076 8824197 10766836 11371639
PAPPA	5069	AFP	174	9358574 8843997 11559910 2438194 10951473 2578287 6177337 10740204 10719318 10609723 10521813 10416962 10416963 10073898 9236646 7513170
PAPPA	5069	IGFBP1	3484	2457210 8989275 2444151 3893267 7512267 7506203
PAPPA	5069	IGFBP4	3487	11134163 10913121 10898936 10599745 10077652 11316785 11223367 11231911 11158056 11161967 10207505 7527411 7506203
PAPPA	5069	PAEP	5047	2427179 9512318 8567857 7531937 1693492 2444151 3893267
PAPPA	5069	SP1	6667	11569426 2480155 2457210 3391424 2445880 2417920 2408927 2578286 6083800 6083801 6189512 10221724 8567857 2420432 6083802 6084843 6209705 6195024 6185893 6788684 7513170 7512267
PAPPA	5069	TFPI2	7980	2578286 6189512 1693492 2409857 3893267 6209705
PAX2	5076	WT1	7490	11001832 9738017 9459485 9178767 7856737
PAX3	5077	FOXO1A	2308	10393185 9516963 8917562 11171995 10616906 9570138 9546061 9479491 8643596
PAX3	5077	MITF	4286	10644012 11041370 10982026 10536986 9170158 8589691
PAX3	5077	PAX1	5075	8951076 7919921 9297966 8863157
PAX6	5080	PAX3	5077	11287190 7919921 10610023 9297966 7757805
PBX2	5089	PBX3	5090	9461376 7910944 1682799 8100142
GAL	51083	GALR3	8484	10601261 9832121 11227378 9928159 9928163 9722565
PCNA	5111	CDK2	1017	11038236 10878006 10841074 10772807 11476943 10392905 9925749 9828096 9816291 9735660 9651176 9668108 9626358 9546435 9488034 9328827 9135019 9048663 9120541 11291051 11310559 8646875 7553852 7559780 7784076 7728962 7958844 7949095 1358458
PCNA	5111	PCNAL	5112	11477073 11504910 11517900 11528364 11532865 11545742 11554846 11005803 11026599 11027519 11033765 11036876 11038236 11057756 11062747 11063389 11071240 11081840 1694073 1695666 1970785 1972540 1970160 1968224 1967186 1967302 1967582 2479847 2477376 2571644 2569765 2568030 2564636 2565339 2466832 2906262 10846170 10878006 10972198 10996346 2903166 2895795 2446782 2889855 2891114 2444646 2888448 2…
PCNA	5111	RB1	5925	10963116 10951565 10810375 10819064 10711249 10720483 10506927 10470161 10402233 10071234 9359472 9135019 8893223 8751330 7593612 7595346 7753563 7858287 7937596 7947078 1361489 8093222 11115542 11115554
PCNA	5111	TP53	7157	11599449 10989314 11038236 11062747 10963116 10968362 11005251 10926883 10933063 10877825 10910968 10841074 10843487 10760820 10772807 10773083 10794117 10702800 10711249 10743236 10687287 10647228 10656678 10618724 11433611 11451553 11497256 11511565 10562812 10503882 10506927 10429981 10445426 10470161 10470163 10402233 10331431 10336998 10342748 10102040 10219898 10322679 10071234 10072865 100…
PCNA	5111	CD8B2	927	10884395 9228079 9092549 9092550 8917516 8692848 8093561
PCNAL	5112	MNAT1	4331	9228079 9092549 9092550 9045649 8917516 8692848
PCNAL	5112	CD8B2	927	9228079 9092549 9092550 9045649 8917516 8692848
DCTN4	51164	PSMC6	5706	10673506 9130708 8692841 8652557
LEF1	51176	CTNNB1	1499	11070952 11521197 10747853 10192393 9891886 9739131 9613571 11345525 9322759 11158322 11036939 10207085 9845363 11437403 9707618 11326310 11126358
HSP70-4	51182	HSPA5	3309	9504817 8798747 8573598 10547064
KLF3	51274	SP1	6667	10910934 10756197 9016669 7918632
PDE3B	5140	PDE3A	5139	10908291 10766874 10679291 9432022 9233651 10952971
PDGFB	5155	EGF	1950	2660838 2702651 2536931 2454731 3275500 9660480 9555660 7708684 1601384 1317752 2040084 2199964 2788174 10498342 1980764
PDGFB	5155	MOS	4342	2824028 3029411 3697988 8200849 8471424
PDGFB	5155	PDGFA	5154	2164040 2630171 2702651 3165051 3040782 3003695 9555660 1661577 2651898 2844850 4033772 6494905 1689299 2315311 8627292 8297346 8469035 1317261 1372158 1709940 8344381 1716514 1980764
PDGFB	5155	USP4	7375	2810398 2660838 2740212 3367960 3479682 3475202 3102606 3822831 3722386 3941744 2988625 6327048 9771975 8662878 8676507 7531297 8077216 11160902 8352523 8471424 1292618 1472905 1495747 1537750 1661577 2045107 2176154
PDGFRA	5156	PDGFRL	5157	10051324 10051325 1279971 1711435
PDK3	5165	PDK2	5164	10748134 7499431
PDYN	5173	PENK	5179	7968369 2623785 2907492 9165097
PECAM1	5175	CDH5	1003	10341210 9804847 9625748 9473340 9374777 9260844 8583948 8078390 11162350 8314892
PECAM1	5175	VWF	7450	11535517 10691096 10567925 10357989 9886309 9808586 9719412 9449713 9326452 9083293 8778570 8080982 11162350 11071623 1370821 8608228
PECAM1	5175	CD34	947	11485909 10357989 9310190 8709640 8639825 7542116 11162350 8362973 11072032
PEPD	5184	PGM1	5236	651941 3471391 6935474
PF4	5196	CXCL1	2919	2189406 8132497 8419336 8380167 2201751
PF4	5196	HRG	3273	8840467 7524669 3949798 1554154
PF4	5196	IL3	3562	1868892 10607697 9116276 8695717 1402341 9845530 8647928 7869773 8439961 1383321 1715699 1824823 8844126
PF4	5196	IL8	3576	10343098 10346982 10348705 9465307 9064356 9116276 8695717 8625964 8636646 7559482 7639692 7790818 7698025 7531729 8276799 7682242 2189406 1967588 2681518 2668411 2521882 9780212 9055206 7545174 7868904 7821760 8133060 1341267 7691634 8334226 8482847 8419336 8380167 1383321 1721641 1715699 1910690 11023497 10590045 11342433 8844126 8596050 7515718
PF4	5196	CXCL10	3627	9465307 8695717 7790818 7531729 2189406 10402474 7545174 8334226 1910690
PF4	5196	PPBP	5473	2140694 2523411 2523769 2713489 3696444 2958953 3766757 3012375 3517862 3003959 6202020 6229269 6189240 6190242 6221344 6839017 6214868 6160892 6158350 6445090 6446588 10343098 10346982 11468158 9804472 9465307 9180116 9064356 9116276 8840467 8746831 8625964 8636646 7670101 7639692 7698025 7531729 7938179 8011988 8240687 8276799 7682242 11119077 1826003 2401804 2575589 2681518 2508398 2529881 252…
PF4	5196	VWF	7450	3523522 3003959 6440307 8840467 8499627 2318965 2581640 6976198 10814631 8698879 8589212 8429020 8573803
PGM3	5238	HLA-A	3105	6234899 761421 882849 1015713 265561
PGM3	5238	ME1	4199	6953044 6450030 986362
PGM3	5238	PGM1	5236	6957372 6935474 6929271 9549096 8586438 1299311 1840235 1756776
PGM3	5238	PGM2	5237	6461922 265561 9549096 8586438 1299311 1840235
ABCB1	5243	CFTR	1080	1282491 2002063 10950878 11466205 9524197 9344878 8411712 1375156 1371598
ABCB1	5243	TP53	7157	10732766 10745175 9713494 9347665 9380755 9112432 11263295 8615623 8527864 8502478 11005511 10890910 10815935 10450921 9988237 9849428 9875632 9330605 9216679 9090498 9053847 8898977 8526930 8554604 7829527 7949467 7910219 8401251 1346476
PHEX	5251	PEX13	5194	10441330 10441568 9878256
PI3	5266	PRTN3	5657	9727750 9274639 8823304 7829874 8027586
PIM1	5292	CHC1	1104	8896453 8016079 8313905 8387358 1844237 1855255
PIK3R1	5295	ARHGEF7	8874	10816567 10797304 10733921 10493495 10392906 10383151 10029412 9822674 8896416 11290526 11313308 8732665 7828547 7848909 7961856 1281404
ACP1	52	ADA	100	2556341 6935474 599295 8807039 1914521 2518845
PKP2	5318	PKP1	5317	10374264 10374265 9721216
PLA2G1B	5319	ANXA1	301	2528367 2969496 2954855 11132768 1387313 2535136
PLA2G1B	5319	PLA2G4A	5321	2115332 2159646 2195986 1968928 2138608 2137129 2294113 2553968 2683447 2777750 2730891 2785834 2648059 2784674 2927051 2927058 2919724 2925608 10969817 3202859 3203637 2971397 2971881 3050083 3139040 2969496 2454329 2836075 3257870 3433297 3433587 3319534 3338273 3692575 3695503 2954825 3586663 3104352 3825740 3790395 3020128 4092816 3484767 3855556 10905638 6644791 6194706 59745 10806048 106984…
PLAU	5328	EGF	1950	2545726 2497975 2536017 3141047 3031025 3023408 10640903 9823336 9238691 9217325 11297609 8701981 8616826 8625323 7479394 7646466 8532668 7847822 11196194 8482725 1316787 2133250 1648321 1965151 2169831
PLAU	5328	MST1	4485	11519038 11029504 10889925 10914429 10667586 10444524 10344214 9823336 8883582 8622656 11089886 11124055
PLAU	5328	SERPINB2	5055	9510019 11062719 2114945 2161846 2307845 2154227 2500590 2434595 10754515 11447759 10554801 10457348 10337950 10086616 9886269 9846056 9766559 9654092 9696396 9548184 9385934 9389762 9398056 9192735 9096324 11260863 8869102 8826920 8814995 8613475 8624578 8578171 8635500 8651888 7552526 11208381 7768629 7872665 7882345 7882614 7810674 7921656 7923681 7947088 7948815 11170823 8011305 8501398 11129…
PLAU	5328	PLAT	5327	11561151 11034322 2105225 2514093 2511260 2545726 2500590 2976309 3145983 10959704 10996335 3141047 3128622 3109510 3101222 10842188 10852346 10738907 10687926 10567948 11447759 11493338 10554801 10504054 10406070 10337950 10188903 10318667 10084978 10086616 9846056 9850731 11113116 9733598 9648067 9649923 9662256 9627804 9548184 9441775 9495240 9406856 9433919 9370880 9385934 9405275 11387497 93…
PLAU	5328	PLAUR	5329	9510019 11522648 11580291 11592104 11029504 11062719 1689240 10975852 10995898 10996335 10930085 10894364 10896774 10914429 10749881 10695480 10712430 10754515 10770639 10667586 10684157 10634825 10657018 10570311 10607589 11331280 11447759 10536123 10536988 10544967 10554801 10484465 10491182 10508858 10438662 10444524 10446176 10395084 10406935 10417342 10326034 10328652 10188903 10190285 10190…
PLAUR	5329	PLAT	5327	10996335 11447759 10554801 10188903 9846056 9662256 9605771 9430489 9370880 9385934 11260863 8826848 8635127 7559792 7670959 7540230 7872665 11170823 8227186 1325952 1378833
PLD1	5337	RHO	6010	9882614 11311142 11018470 10830309 9582356 9395408 8999891
PML	5371	RARA	5914	9624536 9354674 9378769 9192750 9144232 8916959 8545113 8563172 7490103 7535592 7697468 7719245 7882370 8290265 1652368
PMM1	5372	PMM2	5373	10085245 11404002 9425221 9140401
CYCS	54205	TP53	7157	10773886 10671549 11511312 11134292 11477556 11521193 10888647 11464279 10197633 9989601 11368358 11156424 11059759 11107122
CYCS	54205	YWHAZ	7534	11511312 10405325 10979973 10601555 10590315 11438480 10467354 10318846 11223917
POLB	5423	LIG3	3980	10325434 9806419 9461464 8978692 8948628
POLB	5423	SP1	6667	11032023 2108670 2315044 3182828 2845359 10651648 9154795 7590351 11242139
POLB	5423	HAP1	9001	10629618 10325434 10024877 9804798 9786884 9200707
POLR2B	5431	POLR2A	5430	10784442 9077438
POLR2E	5434	POLR2A	5430	10784442 9077438 8760875
POLR2F	5435	POLR2E	5434	10784442 2186966
POLR2G	5436	POLR2D	5433	10523639 9528765 11313895 7579693
POMC	5443	MC1R	4157	10536983 9287296 8612494 11041357 11041375 10816645 10816655 10644013 10537004 10447100 10233018 10218968 10029451 9571181 9417862 9359624 9170166 8605020 11237737 7926261 11133869
POMC	5443	MC3R	4159	11268589 8884876 8172596 11150170 10711496 9892020 9893984 8161509
POMC	5443	MC4R	4160	11268589 8884876 11150170 10218968 9892020 9893984 9620771 11376901 11145747 10623776 10395972 11148335 10508193
POMC	5443	PENK	5179	2335741 2623785 2717883 2952536 3578133 6495993 6548748 10859484 6664255 7162359 9369319 7560016 1907903 2168792 2907492 3382940 2442732 2872612 3004933 2991153 2982905 6611273 6138943 6288588 6279305 9833918 2568598
POMC	5443	ATP7A	538	10644006 10644013 10218968 9630346 9574823 9029491 8161509
POU1F1	5449	CREB1	1385	10728913 10525051 9247737 8645191 8625901 8226861 10931853 8294429
POU1F1	5449	PITX2	5308	11301317 9685346 10549299
POU1F1	5449	PROP1	5626	10970945 10971095 10852367 10890192 10773688 10698595 10634415 10658742 10520413 10549300 10510245 10404841 10199788 9768691 9401535 11064154 10549299
POU1F1	5449	SP1	6667	2659342 2626054 10585453 10452942 1601308 2033067 2181288 8011166 8647448
POU1F1	5449	TRH	7200	7519724 8226861 8386115 10931853 1901656
POU1F1	5449	LHX3	8022	10598593 10520413 9714537 11279219 11255008
POU1F1	5449	HESX1	8820	10852367 10510245 10549299
POU2F1	5451	CREB1	1385	9442400 10842322 9658067 9271389 9188772 8733011 7721885
POU2F1	5451	DNASE1	1773	2922260 11533238 8858915 7642649 7646519 1918010 10359895 2176592
POU2F1	5451	HCFC1	3054	9658067 7789979 7829097
POU2F1	5451	IL2	3558	8234287 10561118 9135552 8660843 8223876 8473495 1655897 1701825 11041251 7543515 7762070 8020551 8228802 2204815 7640301
POU2F1	5451	JUN	3725	8123298 10951201 7645210 8411351 1645869 9685602 9644240 9571157 9085547
POU2F1	5451	POU1F1	5449	2341156 2905684 1967834 10627519 9722596 8943298 8148036
POU2F1	5451	POU5F1	5460	10521661 8606002 7945330 1408763
POU2F1	5451	SNAPC1	6617	11056176 9418884 9644240
POU2F1	5451	SP1	6667	11126367 2191301 8930809 8003025 1476547 10942111 8123298 10976766 10842322 10814704 10652194 11375392 9751800 9602135 11369893 8668525 8606002 8586421 7708050 8083999 8035517 8411351 1829677 10733580 10609662 10233965 9788823 9644240 9571157 9343243 9085547 2176592
POU2F1	5451	TFAP2A	7020	1983453 10998423 9721210 9422986 8586421 7721885 7908270 8660979
POU2F1	5451	HIST1H2BK	85236	2532066 3413485 3677172 2007132 7642649
POU2F2	5452	POU2F1	5451	2341156 1967834 2905684 10604987 10544969 10491186 9686601 11385613 9133600 8868069 8657574 8586421 7642649 7811293 8026890 8051094 8121549 8227066 8233784 8234287 8314572 8502621 7680653 8441632 8422989 1358756 1520341 1534100 1685891 1937571 2204815 11126367 10942111 10077160 9605850 9618255 1881906 10828057 10666379 8663077 8530384 8202368 7711063 2304473 2532066 2928110 9442400 1560002 1765275
UGT1A6	54578	SLC35A2	7355	9180348 10024527 9762354 11097345
ATR	545	ATM	472	10801416 10597277 10570149 10556596 11390642 9636169 8843195 11248557 8610130 9382850
PPARD	5467	PPARA	5465	9856826 11378687 7876127 8070357 10833422
PPARG	5468	PPARA	5465	10905484 10833422 10753637 10672903 10431661 10479650 11378687 11246888 11135616 11078701
PPBP	5473	IL8RB	3579	11023662 10653603 10623425 10454826 10216072 9725262 9190946 1303245 11110672
PPBP	5473	CXCL10	3627	9139852 8642352 7492626 7679699 9465307 7531729 1712776
PPBP	5473	VWF	7450	11085010 2455575 3003959 2547422 2522876 3801672 6201359 8840467 8589212 7556592 8429020 2166972
PPP1R3D	5509	PPP1R3C	5507	9414128 11251179
PRB4	5545	PRB3	5544	2307469 2851479 3220251 3840016 8422499
PRH1	5554	PRB3	5544	2307469 3840016 2171329
PRH1	5554	PRH2	5555	2307469 3009472 3840016 10627138
PRIM1	5557	DCTN2	10540	8906820 7510691 7510259 7692229 8441377 1459457
PRKCA	5578	MARCKS	4082	8978751 8906563 8627336 11257453 11115359
PRKCA	5578	PRKCB1	5579	2790038 2788192 10347209 9916928 9918525 9935234 11397700 9763633 9498759 9413940 9344462 9316415 9205496 9031261 9038873 8915489 8918697 8789601 8780891 8562473 7498484 7547380 7608554 7538636 7706498 7861778 7817999 7931620 7949105 8188761 8288312 8258320 8409523 8100534 7685020 8485096 1335968 7678596 1445803 1394183 1506412 1374394 1577171 1655253 1868031 1868447
PRKCA	5578	PRKCG	5582	11054475 11573207 2788192 10627456 10617676 10021296 9763633 9592198 9506439 9507013 8915489 7861778 7931620 8250895 8485096 1335968 1506412 1868447
PRKCB1	5579	PRKCG	5582	2788192 9763633 8915489 7861778 7931620 8485096 1335968 1506412 1868447
AXL	558	GAS6	2621	10411118 9492013 10233855 9858144 9758639
MAPK1	5594	CDKN1A	1026	10942529 10732765 10559204 11420662 9624180 11306509 7590597 10464312 10942532
MAPK1	5594	DUSP1	1843	9230127 9202001 8626452 10764629 8909245
MAPK1	5594	DUSP2	1844	9212060 9178761 8626452 7535768
MAPK1	5594	EGF	1950	11522647 11585739 10748187 10749145 10692462 10617690 11359783 11454682 10559204 10574951 10385410 10022832 9990038 9873047 9925763 9841871 9815549 9626065 9230127 9182816 8968079 8570170 7590597 11241670 11281284 7782348 7889942 7935423 8383965 1939237 10584873 10381506 9482941 8299568 10702246 10462375 9372245 7688742
MAPK1	5594	EPHB2	2048	10874022 10415025 10359012 9758369 9720795 7535768 10050071 9878324 8941662 11278600
MAPK1	5594	AKT1	207	10888665 11359783 11454948 9516156 9531494 9235965 9003374 11241670 11067939 11564708
MAPK1	5594	GRB2	2885	10706702 10356288 9566877 9603925 9148935 8570170 7520466 9341140 8529671 10702246 9013873 8978300 11313480
MAPK1	5594		348995	11350749 10827000 11437382 10561479 10022832 9885231 9813136 9815549 9788880 9694224 9516156 9266968 9090707 8649357 7561108 9623609 9570271 8561785 8388418 8389730 1375118 10373632 9379049
MAPK1	5594	MBP	4155	9223425 10475609 9327761 7523193 8383965 1329727 1654126 1375118 10216485
MAPK1	5594	PLA2G4A	5321	10780326 10567216 7559390 7782348 10201947 8561785 8846779 10554082 9973512
MAPK1	5594	MAPK6	5597	8875888 8607977 8290275
MAPK1	5594	MAPK8	5599	11451947 10874022 10702794 10572094 10585423 10508274 10359012 9895234 9925763 9927194 11279232 9720795 9733728 9513050 9182816 9090707 9054642 8530360 11264168 10329651
MAPK1	5594	MAPK9	5601	10874022 11279232 9513050 8530360
MAPK1	5594	MAP2K1	5604	11451947 11002425 10898493 10865974 10748187 10827000 10828601 10646854 11437382 10446204 10075822 10089132 9990315 9834070 11357518 9704902 9712704 9733728 9602089 9473349 9341110 8952507 8898934 11290527 11304686 11306491 11134045 11222509 11067939 11118505 10347197 11372759 9467952 11287564 11299787
MAPK1	5594	MAP2K2	5605	10874022 10828601 10692462 9990315 11290527 11134045 10216485 11299787
MAPK1	5594	PSMC6	5706	10827000 10646854 10561479 9885231 9516156 9266968 7561108 9623609 8648136 8388418 1375118
MAPK1	5594	RAF1	5894	11032808 10228164 11451947 10898493 10771023 10586078 10488090 10417144 10214865 10074203 9990315 9834070 9844921 9885231 9733728 9514699 9416839 9452460 8573086 8598210 7520466 8063729 10817569 10584873 10464312 9552001 9484798 9341140 8529671 8057674 10942532 10402237 9422737 9365242 8977179 11287564
MAPK1	5594	SHC1	6464	10356288 9566877 9603925 9235965 8570170 7935423 10986280 9722530 9341140 8529671 11223544 10644984 9365242 8978300
MAPK1	5594	SRC	6714	9990038 9566877 9452460 9148935 11264168 10462375 9988712
MAPK1	5594	STAT3	6774	10908145 10929036 10720694 10347203 10462375
MAPK1	5594	SYK	6850	10586078 11264168 9550384 10644984 9186005
MAPK1	5594	GRAP2	9402	11562439 11451947 11585739 10958679 10929041 10859226 10874022 10845922 10702794 10633074 11359783 11437382 10548434 10559204 10508274 10423341 10415025 10417144 10089132 9891015 9927194 9827991 9880790 11279232 11357518 11425486 9753607 9765276 9788880 9733728 9600337 9482112 9250394 9196032 9202001 9095200 9030581 8875888 11304686 11306491 8621675 8626452 7561108 11264168 11166517 11448946 1108…
MAPK3	5595	DUSP1	1843	9010448 8909245 9148952 9230127
MAPK3	5595	EGF	1950	10702246 10462375 9372245 9822606 10584873 9482941 8299568 9148952 11522647 10748187 10749145 11359783 9815549 9513724 9230127 8968079 11241670 11281284 7478553 7782348 7889942 7860643 8387505 1939237 1658005 1907971
MAPK3	5595	EPHB2	2048	9469452 11278600 9878324 8941662 10787425 10874022 10415025 10359012 9758369 9720795 7535768 7860643 7523847
MAPK3	5595	AKT1	207	11090077 11454948 11359783 9516156 9531494 9235965 11241670 11067939
MAPK3	5595	GRB2	2885	10702246 9811447 8864852 9341140 9126968 11425269 10356288 7478553
MAPK3	5595		348995	9623609 8388418 10827000 10561479 9885231 9815549 9694224 9516156 9266968 8389730
MAPK3	5595	JAK2	3717	10820390 10671557 8864852 9126968 10408379 10331501 10187780
MAPK3	5595	MBP	4155	10502300 10216485 9223425 8376383 8058064 1654126 9809995 9327761 7523847 1329727 1846291 1658005 1907971
MAPK3	5595	MAPK1	5594	11017044 10942532 10896916 10807475 10820390 10702246 10644984 10659996 10542295 10462375 10402237 10216485 9988712 11372759 9792673 9581810 9430685 9372245 11278600 9365242 9220028 9092536 8895754 11313699 8607977 8526916 8290275 9796699 9223425 11259102 11022134 11082122 10781369 10584873 10419063 9878324 9893067 9722530 9623609 9550384 9552001 9482941 9341140 9275096 9039124 8941662 8909245 87…
MAPK3	5595	MAPK6	5597	8607977 8290275 8875888
MAPK3	5595	MAPK8	5599	11451947 11522656 10874022 10702794 10359012 9895234 11279232 9720795 9733728 9648911 9636029 9513050 11315098 8530360 11264168
MAPK3	5595	MAPK9	5601	10874022 11279232 9513050 8530360
MAPK3	5595	MAP2K1	5604	11372759 11581189 11299787 8898934 11451947 11002425 10865974 10748187 10827000 10828601 10646854 10446204 9990315 9704902 9712704 9733728 9341110 11290527 11304686 11306491 11134045 11222509 8388392 11067939 11118505
MAPK3	5595	MAP2K2	5605	10216485 11299787 10874022 10828601 9990315 11290527 11134045 8388392
MAPK3	5595	PSMC6	5706	9182566 9623609 8648136 8388418 10827000 10646854 10561479 9885231 9516156 9266968 9081683
MAPK3	5595	RAF1	5894	10942532 10402237 9365242 10584873 9552001 9341140 10817569 9148952 11451947 10929762 10809726 10771023 10576564 10586078 10408379 10417144 10074203 9990315 9830045 9844921 9885231 9733728 9636029 9452460 8657119 1907971
MAPK3	5595	RPS6KB1	6198	11531284 11279232 9733728 9531494
MAPK3	5595	SHC1	6464	10644984 10473593 9365242 9722530 9341140 9126968 11223544 10356288 9235965 7478553
MAPK3	5595	SRC	6714	10462375 9988712 9452460 11264168
MAPK3	5595	GRAP2	9402	11549292 9430685 11082122 10455916 8941662 8648136 11156322 10666313 9211867 8761479 10958679 11007942 10817569 8663194 11451947 11522656 11062705 10929041 10859226 10874022 10845922 10809726 10702794 11359783 10423341 10415025 10417144 9920505 9830045 11279232 11425486 9809995 9765276 9733728 9648911 9636029 9482112 9328838 8875888 11304686 11306491 8621675 11264168 11166517
MAPK8	5599	MAPK9	5601	8530360 11170843 11007936 11279232 11571020 11043575 10825181 10874022 10669748 10648896 10022881 9513050 9407138 11313405 8830657 8654373
MAPK8	5599	MAP2K1	5604	11451947 10601295 10202034 9733728 9661668 9407138
MAPK8	5599	MAP2K7	5609	11451947 9535930 11053415 11062067
MAPK11	5600	GRAP2	9402	11448946 11222376 11574405 10980595 10879630 10782990 10744763 10391889 9873045 9252422 11286990 11264168 11170843
MAP2K2	5605	MAP2K1	5604	10903976 10828601 10395291 10409742 9990315 9182578 8969228 11290527 11299787 11134045 7839144 8388392
MAP2K3	5606	MAP2K1	5604	9733728 9465908 11252631
PRLR	5618	JAK2	3717	10187780 9632658 9544990 9516478 8999900 7842246
PRM2	5620	HPS1	3257	2384091 2397030 3403514
PRNP	5621	C4BPA	722	10871544 10686529 10191898 9813003 9748018 8707291 8570627 11220690 7598484 7812458 7815814 7953896 11214916 1811184 3071243 10886685 8974629 8647879 7632892 7958796 7904883
PROP1	5626	LHX3	8022	10520413 10946868 11220702
PRPS1	5631	PRPS1L2	5633	2536962 1962753
PSAP	5660	PROCR	10544	10681599 10570964 11445734 10556243 10397730 10037768 11099506 9396465 9218519 8663475 7890676
PSAP	5660	FGA	2243	2752108 2841332 2824564 3607275 2950042 3005304 9951632 9869162
PSAP	5660	KIF2	3796	10657376 10209959 9851894 9579386 9368023 9016396 8732755 8541306
PSAP	5660	SERPINA5	5104	2551066 10805286 10669161 10438718 9556620 9601089 7521127 8136018 7509746 1725227 11120760 1714450
PSAP	5660	PROC	5624	2538465 3356168 10870807 10805286 11456407 10463819 10456457 9925918 9701273 9575159 9601089 7482409 7548679 7635460 7635483 7769227 7881411 8003977 8163684 8259542 8393772 11140943
PSAP	5660	PROS1	5627	2524096 3179444 2829367 3000483 3846593 10587258 9951632 9725257 9644643 11375285 9308749 9166965 9184395 9003158 8938285 8840467 8863393 8713577 8672323 8815576 8928087 8602634 8545885 7482409 1387359 1799656 1309855 11087381 1705545 2150452 2148275
PSAP	5660	VWF	7450	8701418 3179444 2823081 3593964 3101768 2991298 9622208 9493583 9445261 11177584 8840467 8883281 8772239 1448962
PSEN2	5664	PSEN1	5663	6626600 10653282 10349860 9666900 9631452 9414118 9332390 9278388 9275228 9203550 9067452 9073509 10582597 10557208 10360683 10078973 9354339 9398634 9252383 9291942 9212102 8922407 11126197 10694435
SARA1	56681	AGTR1	185	10971280 9435195 8577935 8583775 7965763 8075862 8047068
SARA1	56681	AGTR2	186	11078431 10971280 9473495 9435195 8626829 8583775 8355180
PSG6	5675	PSG1	5669	2783133 11327547 8003489
PSMB3	5691	PSMB2	5690	10436176 9344661
MCCC1	56922	MCC	4163	11406611 11170888 11181649
PSMB7	5695	PSMB10	5699	9300697 9382924
PYY	5697	PPY	5539	8897639 7782089 9802391 8700103
PYY	5697	ZNF103	7656	10401572 9802391 9655883 8910373 7592911
PSMC3	5702		348995	9473509 10363644 9653651 8621709
PSMC3	5702	PSMC6	5706	9473509 10464306 10363644 9464850
PSMC3	5702	TAT	6898	9048938 9714759 9345291 7754704 7766893 8419915 1388730 1377363 2194290 9327593 8621709 7862164
PSMC5	5705	PSMC6	5706	9464850 9151663 8955118 9473509
PSMC6	5706		348995	9473509 11520738 11032423 11017921 10891327 10827000 11427526 10561479 10484455 10385599 10092305 10094943 10101031 10102471 10198059 10071755 9885231 9885438 11372744 9710599 9725917 9605774 9623609 9516156 9266968 9281600 9111066 9038193 8940338 11250936 8927050 8702807 8683135 8536615 7561108 11232027 11244003 7521366 8013345 8131857 8388418 7682177 11117536 11156427 1375118 10363644 8955118
PSMC6	5706	MAP2K1	5604	10827000 10775036 10646854 10385599 10101031 9660480 9038193 8702807 11162898
PSMC6	5706	CDK5R1	8851	6162660 85554 9822659 8995410
PSMC6	5706	CCNH	902	11007478 301990 10673506 9130708 8692841 8652557 8194529
GJA12	57165	GJB2	2706	10751669 9838096 9507396 8752133
PTCH	5727	SMO	6608	9811851 9764827 9196051 11133163
PTGS2	5743	CTNNB1	1499	10545404 10197631 11396184 11245490 11087869 11313976 11469677 11040187
PTGS2	5743	TNF	7124	10810453 10501211 10480902 10384106 9877447 9722548 7608556 11179444 11272792 8630267 10843703 11391707 9737714 9690866 8764139 7582449 10947155
PTHLH	5744	PTHR1	5745	10875241 10833670 9727064 11277261 11297619 11186329
PTPN11	5781	PTPNS1	140885	10940903 10585853 9535915 9344856 9070220
PTPN11	5781	GRB2	2885	10080542 9804835 9660791 9592185 8959326 8601424 7488107 7935386
PTPN11	5781	IRS1	3667	9886492 9804835 7629070 8910355 7488107 7588774 7935386
PTPN11	5781	JAK2	3717	11038252 10329850 10037724 11294841 9447970 8898102
PTPN11	5781	PDGFRL	5157	9931295 8959326 7629070 8226787 7691811
PTPN11	5781	PECAM1	5175	10508911 9774457 9312087 11207261
PTPN11	5781	SHC1	6464	10397152 10329850 10382761 10080542 10037724 9804835 9592185 9520455 8898102 7935386
PTPN11	5781	STAT3	6774	11556393 11294841 9600917 8898102
PTPN11	5781	STAT5A	6776	10329850 10037724 9677359 9447970 8898102
PTPN11	5781	TYK2	7297	11038252 10037724 11294841 8898102
PTPN11	5781	PTP4A2	8073	9832615 9312087 7629070 8910355 7935386 8216283
PTPN11	5781	GAB2	9846	11556393 11334882 11340297
ZP4	57829	ZP1	22917	1756210 2013711
PTPRC	5788	DAF	1604	1690135 9764855 8898942 8611704 7631733 7709996 8027539
PTPRC	5788	DPP4	1803	10698152 9886395 9553764 9315619 7489749 7709996 8429685 1531930 1680916
PTPRC	5788	IFNG	3458	10848831 10508265 9814601 9497497 9406853 11342620 9300710 8891687 7636266 7723363 7836752 7814873 8152260 1378865 1375241 1376752 1534262 1707766
PTPRC	5788	IL2	3558	2957497 2477441 2469499 2848921 10931143 10764331 10372730 9814601 9480828 9406853 11342620 9232450 8988862 8543799 8548832 7814873 8027539 7909723 8138420 8144905 8146595 8152260 7506531 8276463 8225397 7691728 8370391 8409389 8506286 11145714 1279675 1376752 1534262 1374448 1371471 1372649 1838006 1835124 1836475 1832950 1672451 2146031
PTPRC	5788	IL4	3565	1692059 9814601 9406853 9374108 11342620 9300710 8988862 11306145 7542629 7743520 7836752 11145714 1378865 1375241 1534262 1685671
PTPRC	5788	ITGB2	3689	2466763 2466895 3282678 10848831 10388783 10210917 9292303 9008304 11309798 8747715 8656013 8752920 8786898 7541041 7709996 8189044 8223854 7691728 8335905 8096435 8429685 1359819 1375241 1370642 1680915 1676971 2042986 1707766 1702327 2266187
PTPRC	5788	SPN	6693	1690135 2968928 10527459 10490978 9764855 9485081 9408905 11322168 9270430 9056657 8898942 8639911 7650242 7543721 7709996 7533907 7843243 7869048 7964449 8223854 7688344 8335905 8429685 1512549 1592393 1371528 1370642 1721026
PTPRC	5788	CD2	914	1691220 1970422 2534114 2472811 2973067 2459287 10642604 10210917 9849618 9531286 9408905 9301501 8977276 8898942 8929708 7835967 8001455 7524750 8085554 11199712 8152260 7902076 7691728 8429685 1358625 1384991 1355979 1512549 1592393 1531636 11105946 1677813 1713605 1672451 1703055 1976695
PTPRC	5788	CD80	941	10942368 10807126 10660260 11390619 9531286 9292303 9177213 7489749 7545468 1372649
PTPRC	5788	CD57	964	10508265 9247291 7691728 1789914 1828937
PTPRCAP	5790	PTPRC	5788	9533446 8954783 8980254 8537410 7961877 8975722
BARD1	580	BRCA1	672	9798686 10962436 10819535 9645467 9425226 11156388
BAX	581	CYCS	54205	11340567 11447222 11521193 11563854 11029754 11030151 10979973 10918609 10772918 10601555 11431348 11478840 11511312 11513857 10514382 10397248 10374846 10217266 10090946 10030271 10050878 9989601 11024045 11368358 11422082 9473236 11340162 11382389 9242435 11053435 11312881 11107122
BAX	581	BCL2L1	598	10029807 9457899 11313813
BAX	581	BIK	638	10810354 10579309 9637556 9130713 8816500
BAX	581	TP53	7157	11034077 10702800 10661763 10606233 10470656 10470825 10493969 10429649 10481969 10362106 10414702 10336521 10360653 10380890 10321740 10352342 10072176 10200447 10029807 9988115 9878214 9927186 9930646 9826712 9842975 9748148 9760067 9707426 9732400 9562325 9493957 11278953 11342315 9285684 9190890 9153226 9070651 9020077 9020141 8938795 8943066 8950997 11289157 11306499 11313813 8880867 8808685…
BAX	581	YWHAZ	7534	11517294 11559570 11032175 10979973 10985496 10751382 10799864 10850437 10770207 10773101 10677478 10685814 10689134 10696460 10597216 10601555 10648417 10571205 11461682 11511312 10543370 10551260 10508158 10328972 10350675 10080945 10200499 9973477 9888162 9846972 9850056 11353788 11390657 11397650 9788601 9823934 9788299 9660918 9621361 9592822 9469419 11337381 9367421 9135020 11257778 1131393…
BBS2	583	BBS5	428	11381270 11179009
BBS3	584	BBS5	428	11381270 11179009
BBS3	584	BBS2	583	11381270 11179009
RAC1	5879	CDKN1A	1026	11493576 10559204 9819384 9528787 8994833 8824585 8702968 7493923 1464587
RAC1	5879	ARHC	389	10617634 8939998 11102528
RAC1	5879	PAK1	5058	10713183 10661401 8824197
RAC1	5879	RAC2	5880	10802295 10540223 10187835 9576845 11278678 9255350 9299243 9247314 9113980 9157598 8973370 8999891 8670049 8550629 7982999 8071333 8305740 8250908 8387355 1328203 11062023 11027608 2674130 8117279 8504089 1464587 7677998
RAC1	5879	RASA1	5921	9739079 9497316 8702968 8756646
RAC1	5879	RHO	6010	11641777 10860831 10807767 10646609 10579713 11373293 10036235 11060289 9819384 9516439 11368848 9299243 9113980 9077452 8999891 8939998 11101877 8824197 8702968 8805275 7592961 11179351 11257000 8250908 11102528 8419353 10967094 11054665 11085924 8294042 7784061
RAC1	5879	VAV1	7409	10713183 9488489 11328862 11287617
RAC1	5879	GRAP2	9402	11075819 10807767 10661401 11457751 11494050 10559204 9699725 11286990 8824197 11006268
RAC1	5879	CDC42	998	10849427 10816584 10891456 10873802 10807767 10753747 10713183 10602505 10646609 10579713 10585277 10617634 11373293 10359015 10036235 11060289 9739079 9699725 9497316 9528787 11368848 9348306 9113980 9077452 8994833 11101877 11275980 11287617 8824197 8824585 8702968 8756646 8805275 8587609 7493923 11257000 7891688 8262969 8276860 10967094 11085924 8459832
RAC1	5879	CDH1	999	11051457 10618722 10359015 11275980 11294891
RAD17	5884	RAD9	5883	9878245 10884395 10871397
RAD23B	5887	HLA-C	3107	10092546 9059886 8765026 8627176 7579196 7579197 7650491 7523145
RAD51	5888	DMC1	11144	9469824 10652259 9735362 10562567 11459986 10485886 9716408 8602360
RAD51	5888	BRCA1	672	10807537 10962436 11196174 10753214 10630642 10463575 9192668 10959836 10851248 11447276 10493508 10528224 10344722 11410366 9515792 11359908 9008167 11126365
RAD51	5888	BRCA2	675	10807537 11196174 10753214 10463575 9811893 9560268 9523196 9405383 9192668 11447276 10493508 10344722 10214914 11410366 9126738 11126365
RAD51	5888	TP53	7157	10767546 9372947 10962436 9380510 11309417 9831241 9806590 9811893 9192668 8921390 11002423 10938399 10493508 10214914 9398851
RAD51	5888	XRCC2	7516	9469824 11459987 10422536 9628903 9126486 10871607 10749867 10517641 11283264
RAD51	5888	RAD54L	8438	10463575 10087193 9774452 9450758 9171366 10851248 11459989 10209103 9321665
RAD51L1	5890	RAD51	5888	9788630 9570954 9207106 11135437
RAD51L3	5892	RAD51	5888	10092526 10871607 9570954
RAD52	5893	RAD51	5888	9837724 10666456 10463575 10485449 10087193 9891849 9930366 9774452 9774659 9450758 9450759 9330616 8921390 11290710 8812453 8550550 7774919 11454867 11533665 10744977 10448035 10209103 9600915 9353268 7897850
RAD52	5893	RRAD	6236	10463575 10087193 9092636 8913739 11290710
RAF1	5894	CDKN1A	1026	10942532 11195463 8973630 10464312 9797142 9763522 9765202 11278920 9188453 9000576
RAF1	5894	CSF2	1437	10214865 9844921 9440544 11069028 10477722 9766635 9007224 8752899 8585963 7545174 7539043 7925778 7926037 7514243 8223433 7682177 1721591 1832997 1845931
RAF1	5894	EGF	1950	9636995 1907971 7923549 8307946 1347042 10927059 10903426 10564177 10584873 11395506 10409720 9671314 9450998 9133538 9148952 9111309 8524223 7834453 7929360 7969125 8258328 10861206
RAF1	5894	EPHB2	2048	10945503 10026223 10871841 9658081 11350735
RAF1	5894	GRB2	2885	8529671 10319320 9448048 9341140 8752899 8524223 7520466
RAF1	5894		348995	9636995 8413224 9885231 9425256 9111066 9111309 11248233 7682177
RAF1	5894	IL3	3562	10214865 11069028 8529671 10477722 9007224 8585963 7539043 7925778 7519043 8223433 8258328 1721591 1845931
RAF1	5894	MAPK8	5599	11451947 10202034 9636029 9733728 9488042 7929360
RAF1	5894	MAP2K1	5604	11451947 10898493 10202034 10945503 9834070 11412005 11287564 11641781 9990315 9858236 9733728 9620167 9077533 8662906 11248233 10861206
RAF1	5894	PSMC6	5706	11546664 9885231 9111066 7682177
RAF1	5894	RHO	6010	2341153 8973630 10809726 11373293 10550163 10473656 9042860
RAF1	5894	SHC1	6464	8529671 10871841 10903426 9448048 9341140 9365242 8752899 8524223 8223433
RAF1	5894	USP4	7375	2810398 8204361 9579826 8543805 2197270 9654400 8566003 8258328 8451761 1845931
RAF1	5894	GRAP2	9402	11451947 10817569 10417144 10523856 10026138 9636029 9062356 9096344 11546664 10809726 10623471 10508211 9830045 9766635 9733728 9425256 11381075 11264178 11099490
RAG2	5897	RAG1	5896	9232432 8833898 10226883 10681585 10403483 9864162 9842893 9473232 8810255 8663345 7561700 7589113 7537300 7873997 7926759 7963556 8052633 11215815 8163933 8376769 8350872 8518181 1454064 1450411 1428003 1735560 10891452 10767549 10777560 10448134 9742255 9377476 9379036 8977312 9008208 11279609 7774617 8180597 8396937 8325326 11138625 1283330 1382296 1840159 11074256 11123315 1832998
RALB	5899	RALA	5898	2120779 11406615 9543348 8972729
RARA	5914	ZNF145	7704	10441338 9288109 11587360 10498880 10433962 11358384 9627120 9341182 7697468 7719245
RARB	5915	RARA	5914	10198169 1655630 10629091 9816270 9108446 8180126 1661245 11029503 11034091 2154975 2479696 2556699 2552297 2541430 2833708 10344761 9879990 9673404 9700083 9270011 9238669 9147069 11268473 8697993 8645577 8640761 8595164 7556191 7987855 7924993 7522960 7520332 8051161 8301142 8274449 8353043 11139446 1328295 1379266 1323569 1717924 1963906 1848877
RASA1	5921	EGF	1950	9362449 11116152 8524223 8036006 7503985 1333047 1512257 1347042 1531699 1850098 2256959 8049158
RASA1	5921	GRB2	2885	9362449 8524223 7929073 8036006 10940929
RASA1	5921	NF1	4763	8665528 7609078 7981724 1339276 1568247 1946382 1946460 2121371
RASA1	5921	DCTN4	51164	9362449 7828547 8175658 7503985 1374686 1311060 1721591
RASA1	5921	RHO	6010	10026210 9346962 9192901 7756172 8253717 8702968
RASA1	5921	SHC1	6464	9362449 8524223 8036006 11477403
RASA1	5921	PGPL	8225	10078529 9874690 7876254 1508205 8702968
RASA1	5921	CNTNAP1	8506	8524223 7756172 8288572 7503985 1311060 1721591 10092539
RASA1	5921	ARHGEF7	8874	7828547 8175658 8288572 8384556 1377679
RASA1	5921	CDC42	998	9497316 9346962 8756646 8288572 8253717 8514766 9739079 8702968
RASGRF1	5923	CDK2	1017	10912792 1396589 10454565 9733650 9353326 8662825 8475101 1517236 1387401
RASGRF1	5923	CHEK1	1111	10788588 10681541 10090724 9278510 9278511 11166180
RASGRF1	5923	PIN1	5300	11013245 11313338 9499405 11212339
RASGRF1	5923	WEE1	7465	9192810 11531413 9889122 9843966 9499405 9278510 9001228 8635463 7673359 8256510 1464318
RASGRF1	5923	CDC25A	993	10363647 9414655 9733650
RB1	5925	CDK6	1021	11029524 11063124 10942587 10919634 10845909 10850458 10640426 11453659 10555995 10559304 10216486 10228011 10086343 10096555 11360190 9418885 11325039 11369633 11374878 9160891 9164930 9032330 8968104 8943005 8985102 8909810 8633069 7630199 7777060 7859739 10416984 8806696 10939591 10629089 10475236 9563903 9166850 9177281 7739541
RB1	5925	PCNAL	5112	10711249 9135019 8893223 8838859 8751330 7593612 7937596 11074606 11115554 7858287 1361489 8093222
RB1	5925	BAX	581	10979940 10942587 10807762 10741751 10454440 10029406 8959327 11179738 11093826 11074606 10856425 9842975 9751262 9562325 9020141
RB1	5925	BRCA1	672	10660629 10220405 11420698 9599022 9580692 9340835 7547634 11205230
RB1	5925	TP53	7157	11544182 11559818 11564860 11668507 11029524 11032017 11053664 11058095 2193649 2526683 10963116 10811662 10936068 10942587 10947944 10950866 10889470 10906181 10911952 10919634 10807762 10817503 10817508 10854068 10773886 10697570 10711249 10741751 10756030 10757447 10788799 10665653 10665922 10671694 10707085 10721654 10597733 10602505 10643981 10567880 10593857 10618708 10620458 11498796 10537…
RB1	5925	WT1	7490	10567880 11433396 9765217 8132626 1573790 10612827 9719458 7923210 8252491
RBL1	5933	CDK2	1017	11521191 10830731 10761990 10727462 10662629 10100985 9780003 9223493 9199292 9060648 8959343 8972221 8853893 8628255 8553588 7824278 8207080 8253384 8230483 8397207 8321204 1398067
RBL1	5933	CDK6	1021	10761990 10662629 10091992 9177281
RBL1	5933	CDKN1A	1026	11053664 11060782 10807762 10662629 10643981 10417776 10400750 9671466 9094616 8853893 11098059 11070078
RBL1	5933	DHFR	1719	9671466 9371617 9343408 8816912 8321204 1328853
RBL1	5933	E2F1	1869	11027571 10980131 10803468 10830731 10727462 10100985 9780003 9671466 9371617 9343408 9271426 8959343 8934878 8816912 8832394 8628255 8622649 7561751 11276360 7760804 7774910 7892279 7824278 8288595 8246949 8230483 11116207
RBL1	5933	E2F2	1870	9780003 9671466 8959343 8816912 8832394 8622649 7760804 7892279
RBL1	5933	E2F3	1871	11027571 10830731 10727462 9780003 9671466 8959343 8816912 8832394 8622649 11276360 7760804 7892279
RBL1	5933	E2F4	1874	11027571 10830731 10727462 10355776 9780003 9671466 9486971 9418868 9361185 9271426 9199292 9186003 8959343 8816912 8832394 8622649 7561751 11276360 7760804 7892279 11116207 11005809
RBL1	5933	E2F5	1875	9780003 9671466 9371617 8816912 8622649 7760804 7892279
RBL1	5933	EP300	2033	7707522 7523245 1717832 1829750
RBL1	5933	NFKB1	4790	10667590 10667591 10093823 9776410 9256285 8093222 11070078
RBL1	5933	RB1	5925	11030152 11029489 11053664 10995476 10807762 10667590 10667591 10602505 10643981 11435552 10400750 10330166 10359828 10082575 11406530 9776410 9591780 9601504 9635405 9566894 9419416 9371617 9342368 9343408 9256285 9177281 9094616 9110405 8875979 8876167 8892909 8853893 8872613 8628255 8674727 8675008 8553588 8523545 7760818 7926731 8143345 8245866 8253384 1339481 8376397 8321204 8491188 8386265 …
RBL1	5933	TP53	7157	11053664 10807762 10822378 10602505 10643981 10417776 10400750 10082575 9776229 9342368 9256285 9223493 9177238 9186003 9060648 9007083 8934878 7561751 7926731 8041720 11070078 1829750 9562446
RBL2	5934	CDH13	1012	10643612 10382039 9738474 9610389
RBL2	5934	CDK2	1017	8253384 11521191 10830731 10845909 10761990 10727462 10074425 10100985 9780003 9223493 9199292 8853893 8553588
RBL2	5934	CDKN1A	1026	9448297 11053664 11060782 10643981 10417776 10400750 10074425 10096560 11420667 9766653 9547295 9094616 8853893 8838859 11098059 11215814 11070078
RBL2	5934	E2F1	1869	11027571 10803468 10830731 10727462 10100985 9780003 9688145 9371617 9343408 9271426 8934878 8832394 8622649 11276360 7760804 7705662 7892279 11116207
RBL2	5934	E2F2	1870	9780003 8832394 8622649 7760804 7892279
RBL2	5934	E2F3	1871	11027571 10830731 10727462 9780003 8832394 8622649 11276360 7760804 7892279
RBL2	5934	E2F4	1874	11027571 10830731 10727462 10756032 9780003 9688145 9486971 9418868 9361185 9271426 9199292 9074408 8832394 8622649 8524257 11276360 7760804 7705662 7892279 11116207 11005809
RBL2	5934	E2F5	1875	9780003 9371617 8622649 7760804 7892279
RBL2	5934	NEDD9	4739	10866674 9584194 9242628 9020138
RBL2	5934	NFKB1	4790	2161096 10982822 10667590 10667591 10643612 10646842 10382039 10093823 9776410 9738474 9584194 9610389 9256285 9020138 11070078
RBL2	5934	RB1	5925	9448297 8253384 11029489 11030152 11053664 10982822 10995476 10942515 10845909 10756032 10667590 10667591 10602505 10621854 10643981 10646842 11435552 10482195 10400750 10330166 10359828 10074425 10082575 10096560 11406530 9776410 9819434 9776225 9688145 9591780 9601504 9635405 9566894 9547295 9419416 9371617 9383278 9342368 9343408 9256285 9247086 9177281 9094616 9110405 8875979 8890163 8853893 …
RBL2	5934	RBL1	5933	8253384 2307469 2851479 3220251 3840016 8554050 8422499 11521191 11027571 11029489 11030152 11053664 11060782 10995476 10936097 10863094 10803468 10830731 10761990 10698500 10727462 10667590 10667591 10708433 10602505 10643981 11435552 11462030 10490772 10417776 10400750 10330166 10359828 10082575 10100985 10093823 9989815 9815552 11406530 9776410 9780003 9747874 9759365 9776229 9591780 9601504 9…
RBL2	5934	CCND1	595	10727462 10602505 10572252 10082575 9759365 9688145 9601504 9271426 9177281 8622649 7651744
RBL2	5934	SRC	6714	10974196 10480886 9837978 9242628 9148935
RBL2	5934	TP53	7157	11053664 10602505 10643981 10646842 10417776 10400750 10082575 10096560 9766653 9776225 9776229 9342368 9256285 9223493 9020138 8934878 8838859 7566979 11070078 11073822
RBL2	5934	BCAR1	9564	10896938 10739664 9748234 9188452
RBMS2	5939	DAF	1604	8671624 7534417 7505002 1383332 11123320
CCND1	595	CDK2	1017	11052627 10962560 10752677 10339667 10047461 9925749 9673386 9413224 9049186 8867812 7958844 8058330 8248208 11103932 11291051 8302605 11395479 11522658 11527386 11570574 11032757 11038236 10964666 11002421 11007941 10903423 10847483 10850458 10783329 10727462 10662629 10683762 10692433 10602507 10640426 10652360 10571528 10585273 10623573 11476943 11481417 11486031 10493518 10499591 10462699 104…
CCND1	595	CDK5	1020	7733934 8302605 10495426 9244350 9150273 9150368 9030781 8649771 1358458
CCND1	595	CDK6	1021	10523843 9121767 8797766 7739541 8058330 11103932 10416984 8806696 8302605 11029524 11032757 10964666 10825132 10850458 10783329 10662629 10683762 10640426 11481417 10440924 10377442 10022811 9927425 9725911 9735660 9618524 9563902 9407125 9328827 9286748 9244350 9192874 9150273 9150368 9177281 9178893 9111314 9030781 8968104 8985102 8909810 11350919 8855819 8668202 8706801 8633069 7647780 765172…
CCND1	595	CDKN1A	1026	10964085 10782880 11494229 10339667 10047461 9840120 9783903 11371120 7913544 11291051 11570574 11038236 11002421 10935488 10945621 10860819 10903423 10919023 10919661 10819505 10825140 10832057 10850458 10783329 10706135 10661763 10662629 10716680 10602507 10585273 10623464 11476943 11481496 10547394 10463621 10474686 10462699 10480882 10416614 10377442 10381651 10224065 10225456 10319991 100228…
CCND1	595	CDKN1B	1027	10517171 9665478 9414383 9426067 9214595 9108461
CCND1	595	CDKN2B	1030	10416984 9537438 8855819 7651726 7739547
CCND1	595	CTNNB1	1499	10915780 11517342 11526497 11533658 10987283 10819064 10728985 10753888 10679386 11476943 11486025 10514384 10229202 10201372 11341469 11345525 11244511 11181454
CCND1	595	E2F1	1869	10611246 10047461 7838523 10727462 10692433 9688145 9467962 9328827 9244350 9271426 9191053 8959339 8647086 8622649 11267653 8137237 8123011
CCND1	595	E2F4	1874	10727462 10447003 9688145 9244350 9271426 9186003 8622649
CCND1	595	EGF	1950	10392901 9816104 9721866 9291427 7559524 8274447 11469683 11007941 11017921 10860819 10900013 10702262 10652628 10692108 11476943 10517171 10532691 10489163 9661876 9568675 8959339 8943347 10927622 11123288
CCND1	595	EMS1	2017	11568558 9533029 8945620 7607576 7819270 8013002 7685625 8474448
CCND1	595	PCNA	5111	10794117 9925749 11400112 9045891 8946019 11307925 7958844 7913544 11291051 11532865 11038236 10873715 10819064 11476943 9920737 9828096 9735660 9652725 9539023 9467962 9494580 9328827 9135019 9151781 11310559 8706801 7553644 7664838 7982468 7960222 11159909 1358458 11115554 11133814
CCND1	595	PCNAL	5112	10392901 11400112 9045891 8946019 7958844 7913544 11532865 11038236 10873715 11481417 10441105 10483775 10416614 10022898 9920737 9652725 9539023 9328827 9135019 9151781 7553644 7664838 7698220 7982468 1358458 11115554
CCND1	595	MAP2K1	5604	8702807 10960064 10969809 10919709 10702262 10683762 10385595 9891045 9388270 11290527 11238488
CCND1	595	RB1	5925	10376969 10339667 11391257 11410775 9659580 9591774 9449484 9459151 9274525 9133450 8623927 7739541 8168995 8415648 10416984 8806696 8611425 7819270 11527386 11567230 11570574 11029524 11007034 10819064 10850458 10783304 10702262 10660629 10679386 10602505 10634644 10640426 10645004 10463621 10490828 10495426 10430085 10462699 10389982 10366423 10225456 10082575 9973108 11408803 9688145 9719458 9…
CCND1	595	RBL1	5933	10727462 10662629 10602505 10082575 9759365 9601504 9271426 9177281 9186003 8622649 7707522
CCND1	595	TP53	7157	11544278 11027384 10964085 10974928 10782880 10794117 10680670 11331294 10523843 10537346 10376969 10047461 9840120 11410775 9769125 9354438 9422532 11318977 9133450 11307925 8797766 8641982 8573539 7913544 8058330 11181448 11568558 9829743 9816285 11567230 11029524 11038236 10959623 11007034 10919023 10919661 10832057 10834541 10783329 10661763 10599415 10602505 10602507 10656873 11449404 105473…
CCND1	595	VDR	7421	11532865 10640426 10692108 10525058 9764832 11270487 11179729
CCND1	595	CCND2	894	10416984 11291051 8806696 1386335 1386336
CCND1	595	CCND3	896	10416984 8806696 1409718 1386335 1386336 1387066
CCND1	595	CDKL2	8999	10962560 11291051 9918776 8985268 11264255 11100820
REL	5966	DCTN2	10540	11057875 10940886 10783306 10713699 10483730 9950430 9435337 9351352 9384586 11389038 9309306 9310124 9233628 9247567 9250404 9188479 9188493 9199451 9209268 9243748 9058790 9015316 8906820 8764027 7479915 7559449 7852394 8196620 8164652 8187083 8505309 1459457
REL	5966	CREB1	1385	10684280 9658126 9343258 8670878 8289813
REL	5966	FOS	2353	7768644 9400994 9233628 8425553
REL	5966	NFKB1	4790	9950430 11389038 9247567 9190210 8797708 8615004 8505309
REL	5966	NFKBIB	4793	9804806 9405619 9188479 8627746
REL	5966	RELA	5970	9914486 8764027 7935451
REL	5966	SYT1	6857	11057875 10940886 10713699 10228008 9867853 9654343 9351352 11389038 9310124 9247567 9250404 9188479 9188493 9243748 9058790 9120300 9081693 8906820 8690900 8764027 8601637 7479915 7559449 7729529 7852394 7929355 7935451 8196620 8164652 8505309
BCL2	596	MCL1	4170	9880563 9771965 11389033 9070651 7835896 7682708
BCL2	596	BAX	581	11033415 10891462 10601320 11439344 10374846 10216088 9846972 9495351 8959327 11303912 7729416 9808050 9563008 11391854 9212237 10029807 9949178 9576088 9457899 9070651 9099657 11085534
BCL2	596	BNIP3	664	11559532 11063256 9523198
BCL2	596	TP53	7157	11033415 10646860 11439344 10405166 9778052 9690625 9495351 9426056 8959327 7729416 11194193 10377442 10098639 10065737 11406761 9651943 9563008 11391854 9252682 9212237 11306741 8693593 8589756 7773162 7970735 10426823 10029807 9949178 9840183 9338106 9169090 9070651 9108094 8706795 8553584 7565870 11085534
RELA	5970	DCTN2	10540	9101089 8262046 9685183 9276471 8940164 8764027 8693296 8676482 11256945 8196637 7692229 8413223 8394446 8441377
RELB	5971	DCTN2	10540	10652220 8921937 11290562 8524658 8183565 8441377
RET	5979	GDNF	2668	10066254 9605760 11312287 9681515 11581189 11001403 10860579 10809797 10812967 10742411 10233362 10235604 9802801 9764818 9627110 9576965 9577659 9592045 9593897 9473110 9259272 9286710 9299438 8896568 11316186 8657282 9466405 10380959 9474863 9098026 9108413
RET	5979	GFRA1	2674	9605760 9681515 9465906 9259272 9108413
RET	5979	GRB2	2885	9764818 9299438 8570170 8183561
RET	5979	SHC1	6464	9627110 9299438 8570170 8183561
RFC2	5982	RFC3	5983	10581271 7651383 7774928
RHO	6010	EDG3	1903	11544274 10651140 10617617 10216094 11056155 11150298
RHO	6010	ARHB	388	10913192 10470101 10022870 9444953 9327754 8824197 8831676 8250908 8608802 7784061
RHO	6010	TERF2IP	54386	10688643 9346962 7608212 1362901 1910037
RHO	6010	RAC2	5880	10961859 9299243 9113980 8999891 8183900 8250908
RHO	6010	TIAM1	7074	8595894 7731688 11054665
RNASE1	6035	DNASE1	1773	3052805 2836290 2958489 2933102 10875890 6373921 6368013 10498805 10480569 8806452 8413218 2006903 1703086
RNASE1	6035	VTN	7448	3349027 3526340 8112457 8361497
RNASE2	6036	RNASE3	6037	2591744 2734298 6206154 10594173 9620664 8999843 7722326 8301353 2473157 2745977 3760576 10420387 9737693 9130522 8027673 1375105 2387583 10859469 7236597 7236598 10741866 8223579 11102386
BCL6	604	IRF4	3662	11342629 11157493 10706878 11067898
ACTB	60	ODC1	4953	2328771 2599104 2498320 2842946 3128541 8981660 8148271 8370344 8495425
RPA1	6117	RPA2	6118	10064605 9045683 8020972 8663296
RPA3	6119	RPA1	6117	8020972 2192864 8663296
BCR	613	CRKL	1399	11245441 9312168 9067577 7493940
BCR	613	EVPL	2125	10779439 10648417 10215653 9349495 8408645 11133737 10648380 10648416 10590068 9389683 9202056 9096220 11290604 8781408 1997745
BCR	613	ABL1	25	11027300 10648416 9676840 9312168 9174663 9067577 9096220 7493940 8609723 2005881
BCR	613	ABR	29	2587217 8262969 8349582
BCR	613	IL3	3562	8642285 11420675 9389683 9174663 7566975 11222392 7540608
BCR	613	SHC1	6464	9973529 9312168 9052860 7525306
BCR	613	CNTNAP1	8506	10979970 9349495 8408645 11133737 10648380 10648416 9389683 9096220 1377812
RPL32	6161	RPL30	6156	1946404 2014251 2016298
RPN1	6184	RPN2	6185	2066112 8175708
RRAD	6236	ERCC1	2067	2900858 10758502 8253090 8479526 10644440 8887684
RRAD	6236	RAD1	5810	9705507 10713044 9828137 9828139 9716408
RRAD	6236	RAD51	5888	10463575 10087193 11290710 8535977 10709106 9716408
RRM1	6240	RRM2B	50484	3275546 10441745 7557993 8188248 1663292
S100A2	6273	S100A6	6277	10837826 10355284 9989446 9645951 9463588 9291441 9274623 9162739 8903474
S100A4	6275	NME1	4830	9570150 9066685 8697090 9605747 11223831
S100A4	6275	S100A1	6271	10837826 9920416 9989446 9645951 9463588 9274623 9162739 8903474
S100A4	6275	S100A2	6273	10837826 10355284 9989446 9645951 9463588 9291441 9274623 9162739 8903474
S100A4	6275	S100A3	6274	10837826 9920416 9989446 9274623
S100A4	6275	S100A5	6276	10837826 9920416 9989446
S100A4	6275	S100A6	6277	10952782 10837826 10389988 10355284 9920416 9989446 9645951 9463588 9291441 9274623 9162739 8903474
S100A6	6277	S100A3	6274	10837826 9920416 9989446 9274623
S100A6	6277	S100A5	6276	10837826 9920416 9989446 11248353
S100A8	6279	S100A9	6280	11463791 10837826 10725790 10728975 10632726 10551823 10066369 9867828 9845287 9570563 9083074 8985590 11254728 8618063 11058579 7741172 8360591 8624844 10973813 8898915 8964612 7626002 7829133 8499645 8445331 1478921 1733233 2001432
S100A8	6279	MLP	65108	10973813 8499645 1478921 1733233
BDNF	627	CNTF	1270	10812965 10711715 10686086 10527802 10235570 9573364 9501871 9437033 9301467 9212104 9086508 8881264 8714518 8723221 8654521 7650763 7537086 7867750 7804829 7807152 8301323 8409968 10886345 10191634 9657912 7937812 8076836 1454803 1431899
BDNF	627	NTRK3	4916	10352239 9715263 9572670 9516851 9507943 9406845 9391013 11359788 9049830 8892107 8895847 8752586 10080384 9648868 1844238
BDNF	627	TNFRSF1B	7133	11053283 9577659 9507943 9391013 11334055 11359788 9292513 8568514 7759602 7703225 7851645
S100A9	6280	RB1	5925	11564860 10793065 10797499 11309512 11369633 11243897 11078762
S100A9	6280	MLP	65108	10973813 8499645 1478921 1733233 1373330
S100A12	6283	ADM	133	11556887 10827805 10772950 10586949 10575297 11420389 9435451 9357070 9303556 11318031 8828574 8524787 7830489 8166740 11119727
S100A12	6283	GRP	2922	2588117 9493854 9144624 9046062 7850533 1609616 1314133
S100A12	6283	S100A8	6279	8985590 3292789 8934661 8892606 8898915 7626002 8619876 8624844 10973813 10837826
S100A12	6283	S100A9	6280	8985590 8898915 7626002 8624844 10973813 10837826
SCO1	6341	COX15	1355	10854440 9878253
CCL2	6347	CXCL2	2920	11576227 9889296 9257866 9277410 9294594 7682242
CCL2	6347	IL3	3562	1569397 9933081 10475624 9276730 9277410 8844126 8695717 8699116 8550082 8528599 7535823 7507512 1296803 7679699 1281207 1969921 7492626 7541256 7535981 1370686 9754580 7783426
CCL2	6347	IL15	3600	10980661 10090394 9326248 8918567 8896040 10843719 10508227 9952371
CCL2	6347	CCL7	6354	7589134 7545673 11022002 11032879 10734104 10737895 10572085 10559781 10497106 10502563 10477718 10410981 10357207 10201939 10080874 9818943 9730840 9565366 9502417 9514408 9551936 9558092 9558113 9473515 9430724 9417810 9336350 9346360 9364936 9257866 9276730 9277410 9312096 9187369 9195948 9115216 9139699 9153236 9058802 9108406 9064356 9070881 9119400 9009224 8906847 8921391 8805659 8662890 86…
CCL2	6347	CCL13	6357	10734104 10737895 10559506 10477718 10410981 9430724 9257866 9276730 9312096 9269754 9187369 9195948 9064356 9119400 8955214 8661057 8642349 11120855
CCL2	6347	CXCL12	6387	10888612 10871769 10786999 10737895 9856814 9499065 9257866 9269754 11035074
CCL2	6347	TNFRSF5	958	11549585 11053480 10940876 10706689 10720497 10648122 10555997 10438958 10411678 10201939 9831176 11390609 9537772 8642352 11232032 11163401 10843719 10570261 11359840
CCL8	6355	CCR1	1230	10737895 9336350 9115216 9153236 8662890
CCL8	6355	CCL7	6354	8276799 10734104 10737895 10572085 10502563 10477718 10410981 10357207 10080874 9730840 9558113 9336350 9312096 9187369 9115216 9153236 9108406 9064356 9070881 9119400 9005985 9009224 11306952 8805659 8662890 8639485 8598480 7561094 7580286 8528599 7639692 7759884 7780043 7535823 7883984 7531149 7926371 8083528 8083529 7514401 8144937 8461011 11146155 1613466
CCL13	6357	CCL7	6354	8642349 9119400 8661057 10969084 10733106 10734104 10737895 10491000 10516663 10477718 10410981 10049733 9430724 11342433 9365122 9257866 9276730 9312096 9187369 9195948 9062350 9064356 9005985 11306952 11120855 11146155
CCL15	6359	CCR2	1231	9886422 9346309 9257866
CCL19	6363	CCR7	1236	10562503 9507024 10222066 9653094 9498785 11342595 9153236
CCL21	6366	CCR7	1236	10706668 9507024 11342595 10201891
CCL21	6366	CCL19	6363	10027395 9507024 11342595
BID	637	CYCS	54205	11447222 11003621 11032168 10798716 10749135 10514382 11156424
CXCL12	6387	CXCL13	10563	11104798 10967023 11006011
CXCL12	6387	CCR1	1230	9024623 11110672 10961862 10737895 9557695 9257866 9269754
CXCL12	6387	CCR7	1236	11242036 11507220 10496316 9498785
CXCL12	6387	IL8RB	3579	9024623 11110672 10438835 10786999 11435493 10050701 9257866
CXCL12	6387	ITIH4	3700	10582593 10651866 10074122 9024623 11287575 10825158 10698152 10393974 10381499 11408611 9744279 9420253 9359702 11181557
CXCL12	6387	CD4	920	10482544 9658081 9371631 9334379 9024623 8962122 11287575 8752281 9653044 10438835 11022134 11049991 11021758 10825158 10786999 10606628 10657592 11507220 10393974 10400792 10381499 9858143 9845516 9718374 9545196 9557695 9420253 9394787 9430590 9348282 9108384 9031325 11155170
FKBPL	63943	FKBP1A	2280	9362068 11237759 8473916 1375189 1374404
PRDM1	639	PRDM2	7799	10552934 7538672
SELE	6401	ICAM2	3384	8551392 7693806 8434643 1917024
SELE	6401	SELP	6403	11390609 1689464 9371591 8434643 1378846 1380412 2015399
SELE	6401	VCAM1	7412	8928867 8590955 7684420 1383378 1717633 1714604 10736094 8938646 7545398 7513430 1379955 1370233
SELL	6402	ICAM1	3383	1983768 1374342 1706206 10445062 7836740 7506877 11520077 10799873 8884738 7542116
SELL	6402	SELP	6403	1703529 1380412 2015399 9220577 11077115
SELL	6402	CD2	914	7678845 1983768 1706206 2525426 1592393 9367628 8768796
SEMG1	6406	SEMG2	6407	11466209 9523691
MAP2K4	6416	MAP3K5	4217	9926932 9584420 9478937 10075725
MAP2K4	6416	MAPK8	5599	11051267 9926932 9661668 9331070 9122199 11062067
MAP2K4	6416	MAP2K7	5609	10713072 9890951 11314034 11062067
MAP2K4	6416	GRAP2	9402	9275185 9926932 9761781 9707433 9661668 9584420 9372971 9331070 9305639 10922016 10713072 11062067 10807930
BLM	641	WRN	7486	10540192 10049920 9566891
SFRP5	6425	SFRP2	6423	10072424 11192610
SFRS1	6426	SNCG	6623	10747030 10022872 9761791 9679066 9649504 8895660 7957114 8361546 1408834
SFRS1	6426	SRPK1	6732	9685421 9611241 9472028
SFTPA2	6436	SFTPC	6440	11557604 2610267 2469419 2539393 2705504 3382694 10696064 10564187 10460755 10385596 10074434 9950885 9815113 9758711 9698591 9609732 9575882 9517847 9409554 9216212 9128293 8695661 8609219 8559602 7480161 7564483 7582290 11208642 11282516 7762683 7779911 7700729 7893733 7956367 7524342 7518881 8360162 8404646 1468410 1639013 1562613 1346779 1767859 1769356 11076805 1709859 2042967 1707362 199115…
SFTPA2	6436	SFTPD	6441	11021254 11053012 11076040 10640760 10689550 11504674 10558959 10423401 10452960 10456901 9839935 9813381 9698591 9490653 11341756 9359861 9367408 9234771 9216212 8969273 8918587 11254642 7499852 8520747 11179331 11282516 7642263 7998980 11181646 7518881 8040272 8046250 8198539 8172588 8305484 8226864 8406480 1306239 10969075 11076805 11080102 2248600
SFTPA2	6436	SCGB1A1	7356	9952338 9463583 8985135 11076805
SFTPB	6439	SFTPA2	6436	7956367 11557604 11076040 2610267 2475034 2469419 2539393 11022982 2459102 3382694 3382698 10696064 10460742 10385596 10074434 9950885 9767111 9815113 9749563 9758711 9764924 9689918 9698591 9609732 9575874 9517847 9409554 9374572 11341756 11369552 9357868 9359861 9294011 9216212 9128293 8825793 8695661 8559602 7590701 7480161 7564483 7582290 11282516 7654386 7762683 7779911 7700729 8360162 84046…
SFTPB	6439	SFTPC	6440	7956367 11557604 2610267 2469419 2539393 2706272 2920185 3382694 10696064 10652327 10571948 10383422 10385596 10074434 9950885 9973546 9813382 9815113 9758711 9698591 9609732 9517847 9409554 9275490 9216212 9128293 9092492 8695661 8652188 8785540 8559602 7480161 7564483 7582290 11282516 7762683 7779911 7700729 8064126 11181967 8398160 8360162 8370446 8404646 8427712 1468410 1639013 1550251 156261…
SFTPB	6439	TITF1	7080	11053014 11004479 10830305 10617585 11274148 7559607 11152647 11076796
SFTPD	6441	MBL2	4153	9074491 7998980 8198539 8172588
SGCB	6443	SGCG	6445	10679964 11287429
SH3GL2	6456	SH3GL1	6455	10816441 9169142
SH3GL3	6457	SH3GL2	6456	9169142 10816441
BLVRB	645	JAK2	3717	9228076 8853442 8548048 11108241
VPS16	64601	VPS18	57617	11250079 11382755
SHFM2	6463	SHFM1	6467	10330351 8589697
SHC1	6464	GAB1	2549	11002419 10747014 11402314 9804835
SHC1	6464	GRB2	2885	11002419 10801879 10773880 11461121 10356288 10194451 9927207 9529123 9362449 7806213 8036006 11039907 10764799 10683142 10477272 10354709 10381377 10080542 10196222 10204582 10049786 9872323 9935193 9852124 11402314 9804835 9714065 9660480 9607818 9566877 9570379 9592185 9603925 9541596 9544989 9448048 9341140 9346957 9299438 9195899 9126968 9171350 9096689 9108392 9108397 9003010 8978300 889190…
SHC1	6464	JAK2	3717	10372132 9389692 9325013 10995006 10329850 10037724 9448048 9211889 9209304 9126968 9108397 8977526 8978300 8898102 8695851 8630373 8647882 7488109 7795229
SHC1	6464	STAT5A	6776	9389692 10662798 10329850 10037724 9211889 8898102 8695851
SHC1	6464	VAV1	7409	10515871 9603925 9448048 9108397 7692230
SHC1	6464	ARHGEF7	8874	11312266 9541596 8585965 7692230
SHOX2	6474	SHOX	6473	9466998 10749976
BMP1	649	BMP2	650	2004778 1840509 11036092 3201241 9247707 8876605 7641470 8125188 2084114
BMP1	649	BMP4	652	1840509 11036092 9247707 8125188
BMP1	649	C1R	715	1492095 1840509 7600963 8125188 1339338
BMP2	650	CDH2	1000	11525648 10861854 10760957 10699973 9556063
BMP2	650	BMP3	651	3201241 2004778 9950587 9605473 8876605 8923832 1460021
BMP2	650	BMP4	652	2117991 10704389 9477322 8787747 11054542 2017189 10359318 9856772 8951076 8464906 11472891 11036092 10861837 10869476 10743631 10660478 10591586 11446768 11453111 10536362 10471312 10190905 9950587 9856074 9874511 11359264 9246083 9202223 9247707 9069169 8896987 8717537 8661956 8682183 7666059 7717891 7742091 7929986 8039112 8018727 8125188 8274220 8413626 1460021 11071849 1840509
BMP2	650	BMP5	653	10660478 10591586 9950587 9247707 8661956 7641470 1460021 2263636
BMP2	650	BMP6	654	9646769 10861837 10660478 10591586 9856074 9605473 9202223 9247707 9069169 8661956 8682183 1460021 2263636
BMP2	650	BMP7	655	2376592 8327474 1328198 11472891 10660478 10633215 10591586 10467944 9950587 9605473 9069169 8785262 8024555 1460021
BMP2	650	TGFB1	7040	1328198 9856074 8876605 8661956 7717891 7742091 8024555 1849907
MLP	65108	GCLM	2730	9515571 9345268 9113101 8663001
BMP4	652	BMP5	653	10660478 10591586 9950587 9247707 8661956 7572083 1460021
BMP5	653	BMP8	656	10660478 1460021
BMP6	654	BMP4	652	10861837 10660478 10591586 9856074 9202223 9247707 9069169 8661956 8682183 1460021
BMP7	655	BMP4	652	2357959 10591586 9069169 7644468 8006002 1460021 11472891 10660478 9950587
BMP7	655	BMPR2	659	9844105 9601675 7644468 8006002
BMP7	655	TGFB1	7040	7496035 7738088 7962137 8079653 8024555 8227149 1328198 11406634
SLPI	6590	PI3	5266	10414400 9655738 7946401 9196116 2039600
SMS	6611	ODC1	4953	2499305 2702649 6797408 9716494 8550737 7850811 1930914 2018367
SMT3H2	6613	SMT3H1	6612	10692421 9891849 9833880 9844739 11029585
SNAP25	6616	VAMP2	6844	9268721 9269766 11263991 11162495
SNAPC2	6618	SNAPC1	6617	11056176 9732265 9418884 9003788 7715707
SNAPC3	6619	SNAPC1	6617	11056176 9732265 9418884 9003788 7715707 11094070
SNCG	6623	SNCB	6620	9737786 11388653 11091093
SNRPN	6638	SMN2	6607	11303798 10931943 10608857 11354640
SNX2	6643	SNX1	6642	11485546 9819414 11102511
SOD1	6647	CCS	9973	10858280 10677207 9886096 11115513
SORD	6652	AKR1B10	57016	2984623 6439573 6288113 488851 10067973 9681469 9702179 9183016 8877273 1830528
SOS1	6654	GRB2	2885	10378896 9660480 8617307 7629138 7525306 8695800 8621459
SOS1	6654	SHC1	6464	10494849 9660480 9278309 9009162 8617307 7525306 9365242
SOX9	6662	WT1	7490	10741423 9890059 11420125 11299518
SOX11	6664	SOX4	6659	9332350 8666406
SP1	6667	KLF1	10661	10990462 10207080 9642099 9016669 7753195 7858429
SP1	6667	COL1A2	1278	11348466 11114293 9242631 7876190 8182090 11007770
SP1	6667	CREB1	1385	10899582 2543297 10551799 10435592 9892727 9514957 9378725 9030974 8914929 8918975 7523372 11168366 10978529 10842322 10607899 10559271 10216262 9742090 9763470 9723176 9729303 11358520 9339900 9196072 8985355 8921884 8825639 8803927 8561897 8631127 7590351 7896827 8016102 8146325 8223637 8346248 8378324 8466864 11095982 1385862 1316454
SP1	6667	SLC25A5	292	2547778 10657244 10449239 10393330 8702555 11085946
SP1	6667	JUN	3725	1945412 2543297 10980581 10884428 10580151 10565546 9778032 9514957 9325055 9378725 9085547 8914929 8918263 11254109 8812490 8788073 7541912 7811278 11168366 8015372 8174635 8123298 8241266 8224912 8411351 7916736 11137296 10978529 10987359 11004480 11004487 2836863 10854787 10697413 10679269 10570974 10212284 9858591 9931498 9806498 9751166 9716664 9723176 9676432 9644240 9571157 9512462 1134590…
SP3	6670	SP1	6667	2529922 2464382 3833243 10884428 6195024 6170300 6161151 7431301 11278466 7517851 7517852 8408553 8070411 1454515 11445565 11004694 10747979 10707957 10428482 11294852 11396968 9786935 11126357
SP4	6671	SFTPC	6440	7517851 7517852 1381722
SPI1	6688	CHC1	1104	8016079 8313905 1844237 1855255 8896453 8204834
SPI1	6688	PIM1	5292	8016079 8313905 1844237 1855255 8896453
SPI1	6688	RAN	5901	8313905 1844237 1398150
SPN	6693	DAF	1604	1690135 9764855 9129208 8898942 7709996
SPN	6693	ICAM2	3384	10329398 8730134 7709996 1395091
SPN	6693	ITGB2	3689	3049818 10049751 9699944 9458111 9265554 9083889 8904994 8910360 8914597 8896174 8656055 8566066 7545080 7709996 7835929 7507092 8223854 7689249 8335905 8099567 8429685 1383318 1353101 1378320 1370642 1762294 1889460
SPN	6693	CD80	941	9458111 9083889 8896174 8656055 7545080 11168574 1889460
SPN	6693	CD53	963	9764855 9620662 7545080 8314284 8335905
SPP1	6696	DMP1	1758	9084665 10945470 9541230 8586437
SRC	6714	CSK	1445	11445575 10462375 7533218 7862136
SRC	6714	FYN	2534	2681803 10342851 9844106 9045636
SRC	6714	GRB2	2885	11439336 9566877 9190882 9148935 9096689 9045636 9045692 8816475 7518772
[truncated: 4,580 more rows]
