# Supplementary material for: Consolidating the set of known human protein-protein interactions in preparation for large-scale mapping of the human interactome
Source: Genome Biol. 2005 Apr 15;6(5):R40. doi: 10.1186/gb-2005-6-5-r40 (PMC1175952; doi:10.1186/gb-2005-6-5-r40)
Supplement: Additional File 6 — Benchmark training set of functional annotations [file gb-2005-6-5-r40-S6.txt]

CRF	10882	0007626
RECK	8434	0045786
HMOX2	3163	00860
MYH10	4628	0000910
SSB1	80176	0007242
FLJ20986	79572	0008152
DNM2	1785	0000086 0006897 0007017
BFSP2	8419	0007601
PPP1CA	5499	0000910 0005977
TGM5	9333	0006464
BRPF1	7862	0006355
FLJ21616	79618	0006355
RAD1	5810	0006281 0007049
DCC	1630	0006917 0045786
KIAA1055	23102	0006355
HLA-DMB	3109	0019884 0019886
AND-1	11169	0006355
GPR62	118442	0007186
DATF1	11083	0006355
DCT	1638	0006583 0008152
CPSF5	11051	0006397
MADH2	4087	0006355 0007165
EPHA2	1969	0006468 0007165
RPS27A	6233	0006412 03010
CCL14	6358	0006874
LOC91373	91373	0008152
PAPOLB	56903	0006397
ZNF75A	7627	0006355
MTND3	4537	0006120
KIAA1862	84626	0006355
CAPN3	825	0006508 04510
PIK3R4	30849	0006468
RGS13	6003	0007165
ATP4A	495	0006813 0008152 0015992 00190
LGN	29899	0007165 0007186
RDH-E2	195814	0008152
CSPG6	9126	0006281 0007049 0007052 0007062 0007126 0007165
UBE3A	7337	0006508 0006511 00380
PTPRZ2	5804	0006730
PDZK1	5174	0007242
MAP3K9	4293	0006468
TNRC11	9968	0006355
USP1	7398	0006511
GEMIN4	50628	0006364 0006397
AICDA	57379	0006397 0030183 00240
PP	5464	0008152 00190
PABPC1	26986	0006378
P66	57459	0006355
TIZ	171392	0006355
GTF3C2	2976	0006383
IPO8	10526	0000059 0007165
HOXD12	3238	0006355
LOC122945	122945	0006561
FLJ32818	147746	0006468
VPS41	27072	0007034
TARBP1	6894	0006357 0006396
SSTK	83983	0006468
MHC2TA	4261	0006355
RDH11	51109	0008152
EXTL1	2134	00532
PLA2G2D	26279	0006644 0006954 00561 00580 00590
CEPT1	10390	0008654
LYL1	4066	0006355
MEIS3	4213	0006355
LIM	10611	0007242
HMGB3	3149	0006355
LBP-9	29842	0006357
XCL1	6375	0006874 0006960 0007165
PPM1D	8493	0000074
MGST2	4258	0006960 0007165 0019370 00480
LOC253558	253558	0008152
CYP11B2	1585	0006700 00140 00150
NDUFB3	4709	0006120 00130 00190
PPAP2A	8611	00561 00580
SNRPC	6631	0006371
TLR3	7098	0006954 0007165 0007250 0045359
BTF3L1	690	0006355
ABCD3	5825	0007031 0015910
MGC4172	79154	0008152
MAF	4094	0006355 0006366
RELA	5970	0006355 0006366 0006916
KIAA0089	23171	0006072
SFPQ	6421	0006371
SNX8	29886	0007242
NDUFA9	4704	0006814 00130 00190
IDH3A	3419	00020
POLR2D	5433	0006366 03020
FLJ11637	80032	0006355
DEFB123	245936	0006805
MEF2D	4209	0006355 0006366
MAT2A	4144	0006730 00271 00450
ACAT2	39	00062 00071 00072 00310 00380 00620 00632 00640 00650
HOXA3	3200	0006355
PPP5C	5536	0007067
BAG1	573	0006916
GK	2710	0006072 00561
TGIF2	60436	0006355
HAN11	10238	0007165
BIK	638	0006917
CPXM	56265	0006508
HOXB8	3218	0006355
ZNF219	51222	0006355
POLR3D	661	0000074 03020
HMGCS1	3157	0006084 0006695 00072 00280 00650
GPR22	2845	0007186
BAX	581	0008624 0008634 0008637 0008624 0008634 0008637 0045786 0008624 0008634 0008637 0008624 0008634 0008637 04210 05030
LSP1	4046	0007165
Link-GEFII	51195	0007186 0007242
ME2	4200	0006090 0006108 00620
OR7C2	26658	0007186 0007608
PNMA1	9240	0007283
MMPL1	4328	0006508
EIF4B	1975	0006412 0006446
GNB1L	54584	0007186 0007242
FLJ12697	84132	0006511
EIF4A1	1973	0006412
KIAA1198	57474	0006355
FLJ21963	79611	0008152
FLJ21687	79917	0007242
LLID-80168	80168	00510
RPS4L	128580	0006412
TNK1	8711	0006468
CACNG3	10368	0006816
NDRG2	57447	0030154
SF3b10	83443	0006371
MTRR	4552	0009086
ARHN	8153	0007165
FLJ10785	55230	0006511
LYSAL1	9583	00230 00240
CACNA1C	775	0006816
RHO	6010	0007186 0007601 0007603 0016056 04510
	349075	0006355
EIF5	1983	0006446
ZNF198	7750	0006355
PTPN18	26469	04070
ING4	51147	0006355
TSN	7247	0006310
PRKAG1	5571	0006468 0006633 0007165 0007283
PB1	55193	0006355
ODC1	4953	0006596 00220 00330 00960
P2RY10	27334	0007186
TRUB1	142940	0008033
MLLT10	8028	0006355
DYRK1B	9149	0006468 00500 00562 00600 00632 00760
EIF4G1	1981	0006446
INSIG1	3638	0008152
MRPS25	64432	0006412
TIEG2	8462	0006355 0006366
MGC26914	163050	0006355
FLJ14427	84867	04070
FLJ23749	91694	0006510
ZNF408	79797	0006355
RASA2	5922	0007242 04010
PSMD7	5713	0006413 03050
NPEPPS	9520	0006508
CNK1	10256	0007242
HDAC10	83933	0006355 0016568
IFITM1	8519	0000074
GALNT1	2589	0006493 00512
RECQL4	9401	0006281
SERPING1	710	0006958
KIAA0664	23277	0006412
FLJ37933	126070	0006355
SSBP3	23648	0006355
KIAA0290	23149	0008152
ADCY6	112	0006171 0007242 00230
RBM3	5935	0006396
AHCY	191	0006730 00271 00450
MRPL48	51642	0006412
TAS2R45	259291	0007186
AK5	26289	00230
AMD1	262	0006597 0008295 00330
MAFB	9935	0006355
PDK3	5165	0006006 0007165
BAIAP2	10458	05050
RXRB	6257	0006355
P2RY5	10161	0007186
PRKCBP1	23613	0006355 04070
PLD1	5337	0006644 0008152 00561 00580
SCYE1	9255	0006954 0007165
MYO9A	4649	0007242 0007601
ESR1	2099	0006355 0007165 0016049 0030520 0045839
FLJ30626	124739	0006511
HOXB7	3217	0006355
RPLP2	6181	0006414 03010
PTHR1	5745	0007187
HSPC059	51276	0006355
ABP1	26	0008152 00260 00330 00340 00350 00360 00380 00410 00960
DNAI2	64446	0007017
NTSR1	4923	0007186
SLC2A1	6513	0015758
ETV2	2116	0006355
TYR	7299	0006583 0007601 0008152 00350 00740 00940 00950
FGF5	2250	0000074 0008543
EDG1	1901	0007186
TIMM9	26520	0006605
RPS17	6218	0006412 03010
ZFP100	25888	0006355
NUP133	55746	0006406
CDH3	1001	0007601
RPS13	6207	0006412 03010
HCFC1	3054	0006366
AKT1	207	0006468 0006916 0007165 0007186 00500 00562 00600 00632 00760 04510
CSN2	1447	0006816
TAF7L	54457	03022
EIF3S3	8667	0006412 0006446
PTPRJ	5795	04070
CAPN14	114773	04510
IRX1	79192	0006355
PIK3C2G	5288	0007242 00562 04070
IRF7	3665	0006355
RFC1	5981	0006355 0007004
TAS2R3	50831	0007165 0007186 0007607
EIF2B3	8891	0006413 0009058
PDZK2	79849	0007242
PARD3	56288	0000910 0007049 0007242
MTERF	7978	0006353 0006393
BMPR2	659	0006468
PAK7	57144	0006468 00500 00562 00600 00632 00760
PDAP1	11333	0007165
CHRNB2	1141	0007165
RLBP1	6017	0007601
MTF	94033	0006879
SRD5A2	6716	00120 00150
TUBGCP2	10844	0007017
MGC34079	147687	0006355
SNX3	8724	0006897 0007242
TSC22	8848	0006355 0006366
SCN9A	6335	0006814
GPR44	11251	0007186
POLR1B	84172	00230 00240
POU2F3	25833	0006355
PPAN	56342	0006371
GATA4	2626	0006355 0006366
BTAF1	9044	0016481
GPR88	54112	0007186
BARHL1	56751	0006355
CYP2C18	1562	00071 00361 00380
MRPS7	51081	0006412
CACNB1	782	0006816
CDH24	64403	0015992
ATP6V1D	51382	0006754 0015992 00190 00193
PDCD6	10016	0008624
PGC	5225	0006508
CYP2C19	1557	00071 00361 00380
FLJ10858	55247	0006281
RAD50	10111	0006281
TAF4	6874	0006355 03022
PROCR	10544	0006954
OPRL1	4987	0007186 0007600
EPO	2056	0007165
TAF12	6883	0006352 0006355 03022
SLC1A5	6510	0015804
PGAM1	5223	0008152 00010
GPX1	2876	00480
HIPK3	10114	0006468
	219595	0006508
PARD6G	84552	0000910 0007049 0007242
CUL4A	8451	0000082 0007049 0008629
H2AFZ	3015	0007001
PRKCSH	5589	04070
SILV	6490	0006583
C1orf25	81627	0008033
SAD1	10713	0006511
PLAT	5327	0006464 0006508
ECGF1	1890	0000002 0006260 0008152 00230 00240
SUCLG2	8801	0006104 0008152 00020 00640
CCT7	10574	0000074
FOXF2	2295	0006355 0006366
COQ7	10229	0006094 0006744
PIGK	10026	0006508 00563
CSNK1E	1454	0006281 0006468 0007165 04710
DDO	8528	0006533 00252
FLJ14457	84874	0006355
USP22	23326	0006511
FYB	2533	0006468 0006607 0007165
DF	1675	0006508 0006957
ADAMTS19	171019	0006508
GATA5	140628	0006355
NEUROD4	58158	0006355 0030154
MMP21	118856	0006508
GNGT1	2792	0007165 0007186 05010
SSR4	6748	05030
GZMK	3003	0006508
OXA1L	5018	0007165 03060
KCNRG	283518	0006813
LOC119587	119587	0006508
OSTF1	26578	0007165
GFPT1	2673	0006002 0006541 00251 00530
RRP4	23404	0006364
CNR2	1269	0007187
ICEBERG	59082	0006954
STS	412	0008152 00150
RREB1	6239	0006355 0006366
GPR52	9293	0007186
RDH10	157506	0008152
CDC42BPA	8476	0006468 0007242
EIF2B2	8892	0006413
PCTK3	5129	0006468 0007165
KLK7	5650	0006508
NBL1	4681	0045786
MJD	4287	0006289 0006355
BIRC6	57448	0006916
LOC200575	200575	0007601
KIAA0703	9914	0006816 0008152 0015992
ASNS	440	0006529 0006541 0008152 00252 00910
GSR	2936	0009613 00251 00480
CASP8	841	0006508 04210 05040 05050
GPRC5D	55507	0007601
ACATE2	23597	00632
FLJ20203	54856	0006355
LRE1	4029	0006278
ATOH1	474	0006355 0006366
PDE7B	27115	0007165 00230
FKSG83	83954	0007186
IL3RA	3563	0006468
ZNF6	7552	0006355
FLJ12895	65982	0006355
SLC4A7	9497	0015701
HPGD	3248	0006693 0008152
CXCL1	2919	0006954 0007186 0007242
FLJ34917	256051	0006355
LTK	4058	0006468 0007165
FLJ38637	126068	0006355
SRD5A1	6715	00120 00150
NPEPL1	79716	0006508
PRPF4B	8899	0006371 0006468
ADAM23	8745	0006508
FLJ20354	55635	0007242
LOC201514	201514	0006355
SBP2	79048	0006412
RBL2	5934	0006355 0007049 0045786
RDS	5961	0007601
HMG20A	10363	0006355
ZNF11A	7557	0006355
SLC34A2	10568	0006817
FLJ10618	55186	0006839
GRM1	2911	0007186
GNB5	10681	0007165 0007186 05010
HLA-DRB9	3132	0019884 0019886
H2BFS	54145	0007001
NOX1	27035	0006739 0006746 0015992
DDC	1644	0042423 00340 00350 00360 00380 00901 00950
SLC1A2	6506	0015813 05030
VAV3	10451	04510
KIF11	3832	0007017 0007052
FLJ25461	158326	0006508
SEC24B	10427	0016192
IREB2	3658	0008152 0016478
MAP4K1	11184	0006468 0007257 0045610
PDE7A	5150	0007165 00230
ATM	472	0006281 0007131 0007165 0045786 04110
CPM	1368	0006508 0006725
DUSP11	8446	0006396 04070
DDX5	1655	0016049
DNTT	1791	0006260 0006281 0006304 0006960
FACL2	2180	0008152 00071
GNA15	2769	0006471 0007165 0007186 0007202 0007207
ZNF141	7700	0006355
ITGB1BP2	26548	0007165
DKFZP434L1435	57176	0006438
BRIX	55299	0042273
FIBL-6	83872	0006508
OR1F1	4992	0007165 0007186 0007608
PSMB8	5696	0006508 0006511
SULT1B1	27284	00272
CDC42	998	0007015 04510
GPR92	57121	0007186
CACNG7	59284	0006816
ANAPC11	51529	04120
HKE4	7922	0030001
VMD2	7439	0007601
HADHB	3032	0006635 00062 00071 00120 00280 00362
NME2	4831	0006355 0009142 0045786 00230 00240
HNRPU	3192	0006396
MAP3K10	4294	0006468 0006917 0007165 0007254
PDGFRB	5159	0006468 0007165
CYP1B1	1545	0007456 0007601 00071 00361 00380
SRPK2	6733	0006468
SHFM3	6468	0006511
CENPA	1058	0007001
ZNF14	7561	0006355
ITPA	3704	00230 00240
RPS4Y	6192	0006412 03010
FLJ25965	283455	0006468 0007242
CXCL5	6374	0006954 0007165
SR140	23350	0006396
PSMB2	5690	0006511 03050
POLRMT	5442	0006269 00230 00240
DCTN3	11258	0007067
AEBP1	165	0006508
C6	729	0006958 0009618
A2M	2	05010
SPINK5	11005	0006960
CCR2	1231	0006954 0006960 0007186 0007204 0007259
GUCA1B	2979	0007601
LY86	9450	0006954 0007165
GTF2E2	2961	0006355 0006367 03022
PRSS1	5644	0006508
RAB3A	5864	0006887 0007269
ST6GalNAcI	55808	0006486 00512
APOF	319	0008203
PRSS21	10942	0006508
GPR34	2857	0007186
CLCA1	1179	0006821 0015992
C9	735	0006957 0006958
NME6	10201	0009142 00230 00240
LOC346606	346606	00510
GSTM4	2948	00480
KIAA1559	57677	0006355
LOC153222	153222	0006355
PDE5A	8654	0007165 00230
TCEB1	6921	0006357 04120
UBE2E1	7324	0006511
ESRRB	2103	0006355
PIP5K2B	8396	00562 04070
GSTM5	2949	00480
HUNK	30811	0006468 0007165 00500 00562 00600 00632 00760
CHRM5	1133	0007203
ATP1B4	23439	0006813 0006814 0015992
KR19	90827	0006355
GPR14	2837	0007165 0007186
NKX2-8	26257	0006355 0006366
DKFZp727A071	25973	0006433
RARG	5916	0006355 0006355
TCF12	6938	0006357
NDUFC2	4718	00130 00190
PRKAB1	5564	0006633 0007165
MDH2	4191	00020 00620 00630 00710 00720
BCL2L7P1	600	0006917
SOX3	6658	0006355
FY	2532	0007186
ESX1L	80712	0006355
CAP	10487	0007163 0007165
LOC118987	118987	0007242
CDC14B	8555	04110
KIF14	9928	0007017
MC1R	4157	0007187
ELA2A	63036	0006508
CLTB	1212	05040
FGF8	2253	0000074 0007165
GNG5	2787	0007165 0007186 05010
FLJ23441	79731	0006422
MVD	4597	0006695 0016310 00100
PTPN6	5777	0007165 0007186 04070
STAG2	10735	0007049 0007067 0007126
LSM8	51691	0006371
GLO1	2739	00620
C20orf31	55741	0006487 00510 00520 00530 00531
TOLLIP	54472	0006954 0007242 0016310
CDC25C	995	0000079 0000910 0007088 04070 04110
CASP4	837	0006508 0006917 04210
LDHL	92483	00010 00272 00620 00640
SOCS3	9021	0007242
NUDT1	4521	0006281
ARHGEF6	9459	0007254 04510
ARNTL	406	0006355 0007165 0007623 04710
TLE1	7088	0006355 0007165
HAO1	54363	0001561 00630
HIVEP1	3096	0006355
CDKN2B	1030	0000079 0007049 0045786
INSAF	3637	0006355
LOC90346	90346	0006355
ARHGEF7	8874	0007165 04510
UGT2B28	54490	0006805 00040 00150 00500 00860
HLA-DRB1	3123	0019884 0019886
CCBL1	883	0009058
MYCL1	4610	0006355
KIAA1045	23349	0006355
ARHGEF2	9181	0007242
GNG13	51764	0007165 0007186 05010
KIAA1939	79895	0008152
RPS6KB2	6199	0000074 0006412 0006468 0007165 00500 00562 00600 00632 00760
PGM1	5236	0006006 00010 00030 00052 00500 00521 00522 00530
CETN3	1070	0000910 0007067 0007098
PLU-1	10765	0006355
HLA-DQA1	3117	0019884 0019886
KIAA2002	79834	0006468
MNDA	4332	0006355
ADARB2	105	0006397
HIST1H2AK	8330	0007001
RENT1	5976	0000184 0006449
SLC6A4	6532	0001504
AGTPBP1	23287	0006508
IHH	3549	0006508 0016539
ARRB1	408	0007165 0007600
TGIF2LX	90316	0006355
KLK10	5655	0006508 0045786
NRG2	9542	0006916 0007165
SYNJ1	8867	0008099 04070
DAPK2	23604	0006468 0006917
TGFBR3	7049	0007165 0007179
KLF3	51274	0006355
RDH14	57665	0008152
PRDM12	59335	0006355
APRIN	23047	0006355
USP14	9097	0006511
AVEN	57099	0001719
ACACA	31	0006633 0008152 00061 00253 00620 00640
MADH9	4093	0006355
FKHL18	2307	0006355
SMPD1	6609	0006684 0007165 00570
MC4R	4160	0007186 0007188
OR7C1	26659	0007186 0007283 0007608
PON1	5444	00361
MRPS18B	28973	0006412
DLEU1	10301	0045786
SIAT8C	51046	0006486 0006491 0006688 00602 00603 00604
NDUFS3	4722	0006120 00130 00190
HIST2H2AA	8337	0007001
GPR23	2846	0007186
IMAGE:4907098	192134	0006486
MEF2C	4208	0006355 0006366
	86241	04110
NDUFV2	4729	0006120 00130 00190
ALDH6A1	4329	0006573 0008152 00031 00280 00640
LLID-9748	9748	0006289 0006468
CERK	64781	0006672 0007205
PRKWNK1	65125	0006468
BNIP1	662	0006916
EIF2S2	8894	0006413
POLD4	57804	0006260 00230 00240 03030
ADH1A	124	0006066 00010 00071 00120 00350 00561
SALL4	57167	0006355
BS69	10771	0006355 0045786
MGST3	4259	0006960 0007165 00480
PSMC3	5702	03050
TAF4B	6875	0006355
ONECUT2	9480	0006355
ROS1	6098	0006468 0007165
STK17A	9263	0006468 0006917
LCMT1	51451	0006464 00130 00150 00340 00350 00380 00440 00450 00626
ASAHL	27163	00330 00760 00770
FGF14	2259	0007165
MtFMT	123263	0006412 0009058
ZNF135	7694	0006355
FLJ14511	85365	0009058
SNCAIP	9627	05020
EGLN1	54583	0019538
BTC	685	0000074
MAP2K5	5607	0006468 0007165 00500 00562 00600 00632 00760 04510
PKLR	5313	00010 00230 00620 00710
NIT2	56954	0006807
ZNF267	10308	0006355
KIAA1604	57703	0006412
APP	351	01510 05010
CCND1	595	0000074 0000082 0000910
PADI4	23569	0006464
SCNN1A	6337	0006814
GRSF1	2926	0006378
DUT	1854	0006260 00240
FLJ13852	65263	0006561
CASP2	835	0006508 04210
RNF19	25897	0000226 0006464
ADCY7	113	0006171 0007242 00230
LOX	4015	0006464
IRF6	3664	0006355
CDC16	8881	0000910 04120
MIPEP	4285	0006508
LLID-25937	25937	0006355
NCK2	8440	0007242
CCIN	881	0007283
ZNF73	7624	0006355
PDXK	8566	00750
RGS14	10636	0007165
MGC17358	257169	0006508
PTTG2	10744	04110
ARNT	405	0000060 0006355 0007165
TBP	6908	0006355 0006367 03022
KPNB3	3843	0000059 0006607
DIO2	1734	0006590
IL4	3565	0008203 0030183 0042092 0045189
RPF-1	11281	0006355 0006366 0007601
UBE4A	9354	0006511
MGC34763	222643	0007165
VLCS-H1	28965	0000038 0008152
DKFZP566H073	26001	0006508
DUSP15	128853	04070
FLI1	2313	0006355 0007599
KIAA0153	23170	0006464
WNT9B	7484	0007223
FES	2242	0006468 0007242
HCN3	57657	0006813 0006814
POU6F1	5463	0006355
TDGF3	6998	0007500
PPP3CA	5530	05030
HTR1E	3354	0007187
UGT2A1	10941	0008152 00040 00150 00500 00860
TARBP2	6895	0006357
EMP3	2014	0016049
BLVRA	644	00860
SNTB1	6641	0007242
HTR4	3360	0007187
PDE3B	5140	0007165 00230
TENC1	23371	0007242
PITX2	5308	0006355
EIF2S3	1968	0006414
XBP1	7494	0006355
LY75	4065	0006897 0006954
LMX1A	4009	0006355
KIAA1560	57678	0008152 0008654 00561
LBX1	10660	0006355
KIAA1474	57616	0006355
THOC1	9984	0006396 0007165
IMPG1	3617	0007601
FLJ90524	92335	0006468
ADAMTS15	170689	0006508
EPHA4	2043	0006468 0007165
HDAC6	10013	0006355 0007049 0016568 04110
NOVA1	4857	0007626 0008380
GIT2	9815	04510
PHKA1	5255	0005980
LOC57116	57116	0006355
TOB2	10766	0000074
ELF5	2001	0006355
HOXB6	3216	0006355 0008595
RAN	5901	0000074 0006259 0006405 0006611 0007052 0007165
SF3A1	10291	0006371
SP3	6670	0006355
HARS	3035	0006427 00340 00970
TCF15	6939	0006357
LOC284161	284161	0006071
CLCN2	1181	0006821
RHEB2	6009	0007165
DKFZP434B103	26140	0006464
GNB4	59345	0007165 0007186 05010
HOXA2	3199	0006355
PTPRR	5801	04070
NAGLU	4669	00531
PIK3C2B	5287	0007242 00562 04070
ZNF45	7596	0006355
FLJ25059	196294	0006508
BTF3L2	691	0006355
RGS16	6004	0007165 0007601
SARS	6301	0006434 0008033 00260 00970
DNMT3L	29947	0006306 0007283
DFFA	1676	0007242 04210
HLA-F	3134	0019883 0019885
PHB	5245	0006259
FOXA3	3171	0006355
ASAH1	427	0006672 00600
NEDD5	4735	0000910 0007049
CISH	1154	0007242
LSM5	23658	0006371
ALDH3A2	224	00010 00053 00071 00120 00280 00310 00330 00340 00380 00410 00561 00620 00631 00640 00650
KPNA6	23633	0006607
UNC5C	8633	0007165
ZNF11B	7558	0006355
SLC27A2	11001	0000038 0008152 00640 00642
PRDM9	56979	0006355
EIF4G2	1982	0006446
PGD	5226	0009051 00030
IDS	3423	0008152 00531
POLR1D	51082	03020
HOXC5	3222	0006357
CSF1	1435	0006960 0030154 0030225
AMY2A	279	00500
TBPL1	9519	0006355 0006367 03022
ATP5A1	498	0006754 0015992 00190 00193
FLJ90396	163049	0006355
PANK3	79646	0015937 00770
PRKAR2A	5576	0006468 0007242
TIRAP	114609	0006954
AKAP9	10142	0007165
SREB3	54328	0007165 0007186
DNCL1	8655	0007017 0042133
EDARADD	128178	0007165 0007249 0030154
PFTK1	5218	0006468
CAD	790	0006207 0006221 0006526 0006807 00240 00251 00252
PDK2	5164	0006006 0007165
SAG	6295	0016056
KIAA1829	84503	0006355
CEBPE	1053	0006355
ARSD	414	0008152 00150 00600
SIRT1	23411	0006355 0006471
FLJ35613	285195	0006814 0006885
MYST1	84148	0006333
PTPN22	26191	04070
MTND2	4536	0006120 0007601
HTR5A	3361	0007186
KIAA1453	57602	0006511
PSMD3	5709	03050
DGKI	9162	0007205 0007242 00561 04070
CRYAA	1409	0007601
SAP18	10284	0006357
DGUOK	1716	0008617 00230
FLJ10891	55762	0006355
SLC25A6	293	0006839
LLID-9476	9476	0006508
PACSIN2	11252	0006897
GRB14	2888	0007242
GNE	10020	0006047 0006508 00530
BHMT	635	00260 00271
IQGAP2	10788	0007165
DKFZp547B0714	163255	0006355
GAPDS	26330	00010 00472
KCNA2	3737	0006813
IL16	3603	0007242
OR4Q4	282632	0007186
SUI1	10209	0006446
TTF2	8458	0006353
TEBP	10728	0007165
PROP1	5626	0006355
HIST3H2A	92815	0007001
MLLT7	4303	0006355 0006366
KCNJ8	3764	0006813
AMFR	267	0007165
ADAM12	8038	0006508
RPS3A	6189	0006412 03010
MGC10520	80778	0006355
ZIC3	7547	0006355
RPS15A	6210	0006412 03010
DLG2	1740	0007242
FLJ22649	60559	00310 00780
CLCA4	22802	0006821
RNPC2	9584	0006355 0006371
WIF1	11197	0007165
HSAJ2425	55566	0006355
CSAD	51380	00430
OAZ3	51686	0007283
USH3A	7401	0007601
ADAMTS6	11174	0006508
CPB1	1360	0006508
NBS1	4683	0000075 0006302
RAGE	5891	0006468 0007165
INDO	3620	0006569 00380
SIAT4C	6484	0006486 00603
PIAS1	8554	0007165 0007259
CTGF	1490	0006259 0009611
ASB2	51676	0007242
QPCT	25797	0006464
SEC5	55770	0006887
DMRTB1	63948	0006355
C20orf163	140825	0007242
U2AF65	11338	0006371
NONO	4841	0006371
C5orf4	10826	0008152
MAK	4117	0006468 0007283 00500 00562 00600 00632 00760
HA-1	23526	0007242
MKI67	4288	0000074
DDX20	11218	0006397
TNS	7145	0006508 0007242 04510
ELF4	2000	0006355
CBLC	23624	0006468 0007242
ALF	11036	0006355 0006367 03022
MIXL1	83881	0006355
B3GALT2	8707	0006486
SLC12A1	6557	0006813 0006814 0006821
KIAA1630	55526	0008152
ZNF217	7764	0006355
SLC39A3	29985	0030001
MAPRE1	22919	0000074 0007017
PCTK2	5128	0000074 0006468
FLJ11106	55301	0009058
KIF23	9493	0000910 0007017 0007049 0007067
NEDD4L	23327	04120
SLC1A3	6507	0001504 0015813
TGFBR2	7048	0006468
HOXC6	3223	0006357
LLT1	29121	0006960
KOC1	10643	0006396 0006412
PRKCE	5581	0006468 0006917 0007242 00500 00562 00600 00632 00760 04070
FLJ20070	54807	0006355
ATIC	471	0006164 00230 00670
TP73L	8626	0006355
OPN3	23596	0007186 0007601 0007602
ATP6V0A2	23545	0015992 00190 00193
MPDZ	8777	0007242
KIAA1956	147686	0006355
PRPS1	5631	0006144 0009156 00030 00230
UHRF1	29128	0006355
ROCK2	9475	0006468 0007242 04510
EEF1D	1936	0006414
TLE2	7089	0006355 0007165
SMS	6611	0006555 0006595 00220 00330 00410
DDB2	1643	0006281
CYP2D6	1565	00071 00361 00380
RIT1	6016	0007165
TLR2	7097	0006954
PRKAG2	51422	0006633 0006695
SPTA1	6708	0007015
CSNK1G1	53944	0006468 00500 00562 00600 00632 00760
GSPT1	2935	0000074 0000082 0006414
ACADVL	37	0006635 00120 00600
MAP2K4	6416	0006468 0007165 0007254 00500 00562 00600 00632 00760 04010
C20orf188	26133	0019885
PAX4	5078	0006355 0030154
IRF1	3659	0006355 0006366 0045786
DTR	1839	0007165
TRIP10	9322	0007165
SF3B1	23451	0006371
CHUK	1147	0007252 00500 00562 00600 00632 00760
MRGX3	117195	0007186
TMPRSS4	56649	0006508
KIAA1416	55636	0006333 0006355 0016568
APLP2	334	0007186
FBXL11	22992	0006355
HELSNF1	57680	0006333 0006355 0016568
ELF1	1997	0006355
HSRTSBETA	55556	0008152
SOLH	6650	0006508
NR2C1	7181	0006355
GPX4	2879	00480
CHRNA7	1139	0000187 0007165
TA4	319100	0007186
CGI-152	57130	0008152
LRPAP1	4043	0016192
	5995	0007186 0007601 0007602
LOC115950	115950	0006355
PRKCQ	5588	0006468 0007242 00500 00562 00600 00632 00760 04070
CAMP	820	0006805
PSMB9	5698	0006508 0006511
NAP4	30837	0007242
YR-29	10412	0006412
JAK1	3716	0006468 0007242
LOC162655	162655	0006355
PRKCB1	5579	0006468 0007242 04070
U2AF1	7307	0006371
ACCN2	41	0006814
GRB10	2887	0007242 0008286
CSNK1D	1453	0006281 0006468 0007165 04710
POLQ	10721	0006260 0006281 00230 00240 03030
POU3F2	5454	0006355
MYT1L	23040	0006355
PRPF8	10594	0006371
CA11	770	0006730 00910
MGC26856	256710	0007186 0007601
SLC13A2	9058	0006814
MLH1	4292	0045786
GDI1	2664	0007165
SNTA1	6640	0007242
OXCT	5019	0006104 0008152 00072 00280 00650
SOAT2	8435	0008203 00120
SULT1A1	6817	0009308 00920
SIM2	6493	0006355 0007165
CCND3	896	0000074 0000910 04110
SGKL	23678	0006468 0007242
UPF2	26019	0006412
HAT1	8520	0006475
NT5M	56953	0006260 0009223 00230 00240 00760
MPHOSPH6	10200	0000074 0000087
SDCCAG33	10194	0006355
SHMT1	6470	0006544 0006565 0006730 00260 00310 00460 00670 00680
ILF3	3609	0006355
PTK2	5747	0006468 04510
DEFB1	1672	0006805 0006960 0007186
FBXO21	23014	0006511
DICER1	23405	0006396 0030423
TFDP1	7027	0000074 0006357 04110
CECR1	51816	0009168
MVK	4598	0006468 0006695 0009058 00100
PLOD	5351	0006464 00310
STK33	65975	0006468
PRMT6	55170	00130 00150 00340 00350 00380 00440 00450 00626
RTN1	6252	0007165
RBM6	10180	0006396
FLJ20207	54857	0006071 0008152
ZNF297	9278	0006355
HSPC163	29097	0007242
SLC27A5	10998	0000038 0008152
ADRA1A	148	0007165 0007186
CAPN5	726	0006508 0007165 04510
ZNF169	7722	0006355
GJA8	2703	0007601
ROR1	4919	0006468
FLJ10511	55156	0030001
SOX4	6659	0006355
CGI-94	51118	0006364
SOX5P	6661	0006355
MDK	4192	0000074 0007165 0030154
SPATA2	9825	0007283
CLTC	1213	05040
PQBP1	10084	0006355
PARG1	9411	0007242
NR1I2	8856	0006355 0006805 0007165
VIPR1	7433	0007187
FLJ13265	79935	0000910 0007049
TAF1	6872	0000114 0006468 0007049 03022
SNX22	79856	0007242
ZNF140	7699	0006355
FSHR	2492	0007186 0007283 0008585
KPTN	11133	0007015
CD244	51744	0007165
ZNF154	7710	0006355
SCA2	6311	0006371
RPS11	6205	0006412 03010
DESC1	28983	0006508
AATK	9625	0006468
NOS3	4846	00330
DLAD	58511	0006259
BCR	613	0006468 0007242 00500 00562 00600 00632 00760
BUB3	9184	0007067 04110
TAS2R39	259285	0007186
CD38	952	0007165 0008624 00760
PIK3C2A	5286	0007242 00562 04070
CIDEB	27141	0008630
TSC1	7248	0045786
CAPN11	11131	0006508 04510
MC2R	4158	0007187
TSHB	7252	0007186
C20orf147	140838	0008152
RBBP4	5928	0006260 0006281 0007049
SMARCD1	6602	0016568
LOC285676	285676	0006355
HSMPP8	54737	0007049
FGF21	26291	0007165
VDU1	23032	0006511
MGC4161	79149	0006355
MGC2628	79047	0006813
UNC13	10497	0006917 0007242
RPS6KL1	83694	0006468
KIAA1811	84446	0006468
ZNF142	7701	0006355
GOT1	2805	0006533 0009058 00251 00252 00272 00330 00350 00360 00400 00710 00950
CPSF3	51692	0006397
RGS8	85397	0007165
F2R	2149	0000074 0006919 0007165 0007186 0007260 0007262 0009611
ZNF337	26152	0006355
FER	2241	0006468 0007242
RARA	5914	0006355 0007165
MGC4767	84274	0009108
HMX2	3167	0006355
SFRS8	6433	0006355
PSMB7	5695	0006511 03050
RPL18A	6142	0006412 03010
NXF5	55998	0006397 0006406
ATP8B2	57198	0008152
NAGS	162417	0008652 00220
GABRA1	2554	0006821
CYLC1	1538	0007283
TULP3	7289	0006355 0007186
PTGIS	5740	0001516 00590
IL1F10	84639	0006954
ADAM21	8747	0006508
KCNK13	56659	0006813
TM4SF9	10098	0008583
MDS026	55844	0007165
SNX5	27131	0007242
SORT1	6272	0006897
USH2A	7399	0007601
LTB	4050	0007165
MGC22688	202374	0006468
RSHL1	81492	0006879
NR1H2	7376	0006355
MTF1	4520	0006357
GNGT2	2793	0007165 0007186 0007602 05010
RPL27	6155	0006412 03010
IL17C	27189	0006954
MRPL11	65003	0006412
TDU	51442	0006355
DEFB103	55894	0006805
FLJ34658	133688	0008152
CABYR	26256	0007165
CCL20	6364	0006954 0006960 0007165
ESRRG	2104	0006355
RPL41	6171	0006412 03010
GRID1	2894	0008152
CCNG1	900	0000079 0000910 0007049 0007067
AKR1C3	8644	0006693 00590
RERE	473	0006355 05050
ZNF15L1	7562	0006355
ALG5	29880	0006486 00510
CGB7	94027	0007165
ZNF286	57335	0006355
DNASE1L1	1774	0006308
ALPI	248	0008152 0016310 00361 00561 00790
FLJ32798	143098	0007242
SHH	6469	0006508 0007500 0016539
IDH3B	3420	0006102 00020
SOX8	30812	0006357
RYR1	6261	0006816
HIST2H2BE	8349	0007001
GIOT-2	51710	0006355
GPR6	2830	0007186
CCNE1	898	0000074 0000082 0000910 04110
RAP2A	5911	0007165
AP1M1	8907	0006897
HTR6	3362	0007187
RPS21	6227	0006412 03010
CRY2	1408	0006281
MEP1A	4224	0006508
GTF2I	2969	0006355 0006367 0007165 03022
MGAT5	4249	0006487 00510
GPR50	9248	0007186
BTK	695	0006468 0007242 0008624
TNFSF10	8743	0006917 0007165
OSGEP	55644	0006508
NUTF2	10204	0006606
ZNF197	10168	0006355
PDE6G	5148	0007601 00230
ATP7B	540	0008152 0030001
DARS	1615	0006422 00252 00970
ITPKA	3706	0007165 00562 04070
G3BP	10146	0006606
HNF4A	3172	0006357
SPF30	10285	0006371 0006917
SCN5A	6331	0006814
HS3ST1	9957	0006508 00532
RDC1	57007	0007186
IRAK3	11213	0006468
TRH	7200	0007165
COX6C	1345	00190
PSMD9	5715	0006511 0007242
FLRT3	23767	0007165
SNF1LK	150094	0006468 00500 00562 00600 00632 00760
DGKG	1608	0007205 0007242 00561 04070
HOXD3	3232	0006355
HSD17B8	7923	0008152 00150
ALG6	29929	0006487 00051 00510 00512 00533 00561 00563 00600 00601 00602 00603 00604
BCKDHB	594	00280
MAPKAPK3	7867	0006468 0007165 00500 00562 00600 00632 00760
CSF2RA	1438	0006960
EDG3	1903	0006954 0007186 0007204
FLJ14959	284391	0006508
TGFBI	7045	0007162 0007601
LOC91947	91947	0007165 0007600
MLLT6	4302	0006355
ZNF263	10127	0006355
HBP17	9982	0007165
LSM3	27258	0006371
DEDD	9191	0006355 0006917 0007283 0008625 0016481
GNAQ	2776	0006471 0007165 0007186 0007202
FLJ21934	79799	0008152
MRPL3	11222	0006412
LOC221823	221823	0009156
SIGLEC8	27181	0007165
ADAMTS16	170690	0006508
GALE	2582	0006012 0009225 00052 00520
NQO1	1728	0006805 0007271 00100
KCNJ6	3763	0006813
C20orf1	22974	0007067
FLJ20558	54980	0006508
GDF5	8200	0007179
SOX30	11063	0006357 0007283
NMU2R	56923	0007186
PTD009	51399	0016192
ASCL2	430	0006355 0030154
SNX10	29887	0007242
ETV4	2118	0006355
MGC4796	83931	0006468
ARSE	415	0008152 00150 00600
HUMBINDC	29892	0006366
CP	1356	0006878 0006879 00860
EIF3S1	8669	0006412 0006446
CABP4	57010	0007165
SMARCA1	6594	0006355
CRNKL1	51340	0006371
CDK7	1022	0000079 0000910 0006281 0006355 0006367 0006468 00500 00562 00600 00632 00760 04110
FLJ40981	163059	0006355
PPP2CA	5515	0000074
HARC	55664	0000074 0000910
LSM6	11157	0006371
RPS7	6201	0006412 03010
TRPC6	7225	0006816
SKP1A	6500	04120
PRG2	5553	0006805 0006954
DMWD	1762	0007126
TTBK	146057	0006468
CGI-111	51015	0008152
MAPK12	6300	0000165 0006975 0007049 0007165 0045786 04510
CHRND	1144	0007165
CA4	762	0006730 00910
DHODH	1723	0006207 0006221 00240
LOC158160	158160	0008152
EPHB1	2047	0006468 0007165
EED	8726	0016481
PIGF	5281	0006506 00563
NEIL2	252969	0006281
LOC158135	158135	0006464
OR12D3	81797	0007186 0007608
CLIC4	25932	0006821
PTPRB	5787	04070
XRN2	22803	0006281 0006310 0006397 0007017 0007283 0016049
COX7B	1349	00190
JTV1	7965	0006412
ADAMTS2	9509	0030574
LOC115330	115330	0007186
RASA3	22821	0007242 04010
OSR1	9943	0006468
PTGDS	5730	0001516 00590
CBR3	874	0008152 00590
ATP2B4	493	0006816 0008152
CYP24A1	1591	00053 00361 00628 00940
CCNI	10983	0007283
FUT6	2528	0006486 00601
SLC8A2	6543	0006814 0006816
LIPG	9388	00561
FLJ32310	123624	0006508
TBX15	6913	0006355
ELAVL2	1993	0006355
LOC163233	163233	0006355
CTNNB1	1499	0006357
ACAS2	55902	0008152 00010 00620 00640 00720
CUTL2	23316	0006355
RPP20	10248	0008033
CNR1	1268	0007187
ZNF3	7551	0006355 0030154
MTSS1	9788	0045786
SLC23A1	9963	0006814
SELE	6401	0006954
HSPA5	3309	05060
IL12RB1	3594	0006960
KCNH2	3757	0000160 0006813
TLR8	51311	0006954 0007249
SCN10A	6336	0006814 0007600
EGR2	1959	0006355
HS6ST1	9394	0015015 00532
MMP28	79148	0006508
SLC35A3	23443	0006047 0015788
E2F4	1874	0000074 0006355 04110
PRPF4	9128	0006371
LOC161931	161931	0006396
SNAPC3	6619	0006355 0006366 0006383 0009301
CCR9	10803	0007186 0007204
FLJ20234	55620	0007242
PAPPA	5069	0006508 0030154
ZNF215	7762	0006355
CCRK	23552	0006468
PCOLN3	5119	0006508
NPAS1	4861	0006355 0007165
ZNF358	140467	0006355
RPL23	9349	0006412 0006610 03010
SLC9A1	6548	0006814 0006885
WNT3A	89780	0007223
POLR3F	10621	03020
OR10H1	26539	0007186 0007608
MAP4K2	5871	0006468 0006903 0007254
BNC	646	0006355
NMT2	9397	0006499 0009249
RPL36	25873	0006412 03010
OPN1MW	2652	0007186 0007601 0007602
SNX24	28966	0007242
FLJ13052	65220	0016310 0046034 00760
PRSS11	5654	0006508 0007242
GNMT	27232	0006464 00260
PRM1	5619	0007001 0007076 0007283
GDA	9615	00230
ITSN2	50618	0006897
NRF1	4899	0006357
PIN1	5300	0007049 0007088
SLC3A1	6519	0015802 0015811
NOTCH3	4854	0006355 0030154
C2	717	0006508 0006958
HRASLS	57110	04510
CTSG	1511	0006508
POLR2G	5436	0006283 0006366 03020
PPT1	5538	0006464 0007601
FGF4	2249	0000074 0007165
LOC126669	126669	0007242
THEG	51298	0007283
BNIP2	663	0006916
TAPBP	6892	0019885
CXCL11	6373	0006954 0007165 0009621
PAFAH1B3	5050	00561
FASTK	10922	0006468 0007165 0008624 00500 00562 00600 00632 00760
PEPD	5184	0030574
ADAT1	23536	0006396
GPR85	54329	0007165 0007186
MLN	4295	0007186
TRFP	9477	0006355
DKFZP566J2046	81889	0008152
MEF2B	4207	0006355 0006366
CMAS	55907	00530
ASB1	51665	0007242 0042036
FLJ10631	55191	0006807 0009435 00251 00760
DYRK3	8444	0006468 00500 00562 00600 00632 00760
AUH	549	0008152
SOST	50964	0030279
FLJ21032	79966	0006633
OT7T022	64106	0007186
HCAP-G	64151	0007049 0007067 0007076
PPP1CC	5501	0000910 0005977
TF	7018	0006879
GCHFR	2644	0042133
CPB2	1361	0006508
HMGCL	3155	00072 00280 00650
SNAPC5	10302	0006355 0006366 0006384
KIAA1966	91746	0006371
HES1	3280	0006355
UGT2B15	7366	0006805 00040 00150 00500 00860
CD80	941	0007165
B3GALT5	10317	0006486 00051 00510 00512 00533 00561 00563 00600 00601 00602 00603 00604
BCL10	8915	0006917 0045786
CXCR4	7852	0000187 0006954 0007186 0007204
ZAP70	7535	0006468
FGF18	8817	0007165
E2F1	1869	0000074 0006355 04110
HNRPK	3190	0006396
SYT4	6860	0017158
B7H2	23308	0007165 0042104
DSCAML1	57453	0006508
TLR1	7096	0007250 0042116 0042495 0042535 0045410
IGF2	3481	0000074 0008286
MAX	4149	0006355 0006366
HPS4	89781	0006605 0007040 0007599 0048081
OR2H1	26716	0007186 0007608
KNG	3827	0006954
DMRTA2	63950	0006355
GYG	2992	0005978
GCDH	2639	00071 00310 00380 00632
PNUTL2	5414	0000910 0007049
OAT	4942	0006591 0007601 00220 00330
VNN3	55350	0006807 00330 00760 00770
SEC3	55763	0006887
ZNF200	7752	0006355
RPS6	6194	0006412 03010
ZNF238	10472	0006355
METAP2	10988	0006445 0006464 0006508
GLDC	2731	0006546 00260
PDHA1	5160	0006084 0008152 00010 00290 00620 00650
ALK7	130399	0006468
PLA2G2E	30814	0006644 0006954 00561 00580 00590
PENK	5179	0007165
MYH7B	57644	0006508
WNT8A	7478	0007223
GPR91	56670	0007186
ZNF232	7775	0006355
HHEX	3087	0006355 0006960
RPS14	6208	0006412 03010
SH2B	25970	0007242
CYP3A5	1577	00071 00361 00380
CYP2F1	1572	00071 00361 00380
XPNPEP1	7511	0006508
CCKAR	886	0007204
MYLK2	85366	0006468 04510
DKFZp566O084	25979	0008152
COX5B	1329	00190
MRPS17	51373	0006412
USP4	7375	0006511
IL5RA	3568	0007165
SLC24A3	57419	0006813 0006814 0006816
PDCD5	9141	0006917
CGI-30	51611	0008152
CALR	811	0006355
RPN1	6184	0006464 00510
HR	55806	0006355
TPST1	8460	0006478 0006954
OR8B8	26493	0007186 0007608
FLJ10581	55178	0006396
SOCS5	9655	0007242 0007259
CXCL13	10563	0006954 0007204
CPA3	1359	0006508
VLDLR	7436	0006897 0007165 0008203
TMPRSS6	164656	0006508
SULT1A3	6818	00920
NDUFB10	4716	00130 00190
DNAH7	56171	0008152
XRCC5	7520	0006303 0006310
CAT	847	00380 00680
LIPT1	51601	0006464
HIF1A	3091	0006355 0007165
FN3K	64122	00500 00562 00600 00632 00760
TRPC7	57113	0006816
CEBPG	1054	0006355
GPI	2821	0006094 0007599 00010 00030 00500
ESRRA	2101	0006355
RPLP0P2	113157	0006414
ZNF254	9534	0006355
	94992	04110
C20orf64	112858	0006468
FLJ33071	146434	0006355
NDRG1	10397	0030154
UROD	7389	0006783 00860
HCCS	3052	00860
NTF3	4908	0006916 0007165
FLT3	2322	0006468
NOL5A	10528	0006364
NFE2	4778	0006357 0007599
RALB	5899	0007165
TXNIP	10628	0007165 0007600
SOCS4	9306	0007242 0007259
LOC90525	90525	0007242
PIGB	9488	00563
TLR9	54106	0006954
EPHB4	2050	0006468
BCL3	602	0000074 0006355 0007253
COG2	22796	0006486 0007030 0009312
PCMT1	5110	0006464 0006479
LOC340156	340156	0006468
INS	3630	0006006 01510 05010 05020 05050
ZNF282	8427	0006355
DDOST	1650	0018279 00510
ERCC6	2074	0006281 0006355 0006366
DCXR	51181	0008152
OR7E120	81042	0007186
G6PD	2539	0006010 00030 00480
G22P1	2547	0006266 0006303
GNAT1	2779	0007165 0007186 0007601
EYA2	2139	0007456 0008152
ACE	1636	0006508 0006508
GNRHR2	114814	0007186
ZNF177	7730	0006355
USP26	83844	0006511
PPIA	5478	0006960
CA3	761	0006730 00910
HBP1	26959	0006355
DNASE1L2	1775	0006308
ATP1B3P1	484	0006813 0006814
FUT8	2530	00510 00533
NME4	4833	00230 00240
BDKRB1	623	0006954 0007186 0007204
PDLIM2	64236	0007242
CRSP3	9439	0006355
GSTM2	2946	00480
B3GNT1	10678	0006486 00602
XTP1	55789	0007242
MT2A	4502	0006878
PSA	29968	0006564 0008152 00260 00750
FLJ14260	80095	0006355 0006508
FLJ22612	79836	0006510
ASB15	142685	0007242
TCFL5	10732	0006355 0007283 0045595
YES1	7525	0006468 0007242
SPPL2B	56928	0006508
MGC45428	166614	0006468 0007242
C8G	733	0006957 0006958
ADAMTS5	11096	0006508
KCNB1	3745	0006813
OAZ2	4947	0006595
C16orf7	9605	0015986
PIM2	11040	0006468
ICSBP1	3394	0006355
TNFRSF17	608	0006960 0007165
HPX	3263	0006879
OR2W1	26692	0007186 0007608
MELK	9833	0006468
POLA2	23649	0006260 00230 00240 03030
GPX3	2878	00480
MTND1	4535	0006120 0007601
KIAA0194	22993	0006355
ADH1B	125	00010 00071 00120 00350 00561
TSPY	7258	0007283
KIAA1389	57568	0007242
CLCNKB	1188	0006821
HLX1	3142	0006355 0006366
FLJ38993	149111	0007242
GPR38	2862	0007186
SIVA	10572	0008624
KIAA0561	23031	0006468 0007242
C1QG	714	0006958
SLAM	6504	0006960
ARIH1	25820	0006511
DEAF1	10522	0006355
KIAA1493	57629	0007242
LAP3	51056	0006508 00330
USP18	11274	0006511
MGC29802	201780	0006814
DMXL1	1657	0006508
PTMA	5757	0000074
PTK2B	2185	0006468 0007165 0007172
CLU	1191	0006958
PIPOX	51268	0046653 00260 00310
GPR57	9288	0007186
CCL16	6360	0006954 0006960
FLJ20244	55621	0008033
NACA	4666	0006412 0006444
PYY	5697	0007011 0007186
TIMM10	26519	0006605
TTF1	7270	0006353
SPP1	6696	0006916 0006954 0042088 0042102 0045637
SIX1	6495	0006355
ZNF354A	6940	0006357
SRP54	6729	0006605 03060
GUCA1A	2978	0007165 0007601
PHKG1	5260	0005978 0006468
SLC12A2	6558	0006813 0006814 0006821
CYP17A1	1586	0006700 00140
ATP6V0D1	9114	0006754 0015992 00190 00193
LIG4	3981	0000910 0006260 0006310
ING3	54556	0006355
LOC132241	132241	0006412
CRN	10699	0006508
RHPN1	114822	0007242
POP1	10940	0008033
STMN2	11075	0007242
PABPC3	5042	0016071
FOLH1	2346	0006508
AQP11	282679	0006508
SIAH2	6478	0006511
GABRA2	2555	0006821
SCN4A	6329	0006814
SNX27	81609	0007242
DNAH8	1769	0006508
FRAP1	2475	0000074 0006281 0006310
KIF25	3834	0007017
PBX1	5087	0006355 0006366 0006700
DEFB4	1673	0006805 0007186 0009613
	147040	0006813
MPHOSPH10	10199	0006364
PRKCG	5582	0006468 0007242 04070
CYP4F11	57834	00071 00361 00380
PIK3R3	8503	0007242 0008286 04070
CCL22	6367	0006954 0006960 0007165
TAS2R1	50834	0007186
ENPP3	5169	00230 00500 00740 00760 00770
ODC-p	113451	0006596 0007283
RCV1	5957	0007165 0007601
URKL1	54963	0009058
FLJ20581	54988	0008152 00010 00620 00640 00720
FBXW3	26226	0006464 0006511
LOC283629	283629	0006468
CNGB3	54714	0006813
SNFT	55509	0006355 0006366 0009613
ECE2	9718	0006508
STAT6	6778	0006357 0007242
GMIP	51291	0007242 0008152
RGS10	6001	0007165
CXCL14	9547	0006954 0007165
SAA2	6289	0006954
PDF	64146	0006412
RPIA	22934	0009052 00030 00710
UBL4	8266	0006464
KIAA2023	257218	0006355
CIT	11113	0007242
SSX1	6756	0006355
PDE4B	5142	0007165 00230
IMP-2	10644	0009386
ZNF339	58495	0006355
EFG2	84340	0006414
HMG2L1	10042	0006355
SPPL2A	84888	0006508
TAS2R10	50839	0007186
FLJ12592	84129	0006508 00071 00280 00410 00640
ADRBK1	156	0006468 0007165
TAX1BP2	10883	0007165
SCN1B	6324	0006814
H2AFY	9555	0007001
TOP1	7150	0006265 0006268
HEMK	51409	0006306 0006479 00130 00150 00340 00350 00380 00440 00450 00626
TRIP15	9318	0006366 0007165
FLJ36119	254173	0006464
EIF2B4	8890	0006413
PDE2A	5138	0007165 00230
GRM3	2913	0007186
NDRG3	57446	0007283 0030154
SUGT1	10910	0000074 0007067
RHBDL	9028	0007165
ZNF134	7693	0006355
NIT1	4817	0006807
RAB14	51552	0007269 0016192
DEFCAP	22861	0006917 0006919
KLK1	3816	0006508
AASS	10157	00300 00310
MRPS15	64960	0006412
FBXO2	26232	0006464 0006508
CA8	767	0006730 00910
PABPC4	8761	0006396 0006412 0009613
SNX6	58533	0007242
CDK5	1020	0000910 0006468 0007049 00500 00562 00600 00632 00760
PSMD1	5707	03050
SH2D1A	4068	0007242
NEK6	10783	0006468
SFRS4	6429	0006371
FRDA	2395	0006879 0016192
	348158	0008152
STC1	6781	0006874
LOC64167	64167	0006508
MEIS2	4212	0006355
PTPRM	5797	04070
AP1S2	8905	0006897
DKFZP547N043	83932	0006508
SMC2L1	10592	0000070 0007001 0007067 0007076
NKX2-2	4821	0006355
USP9X	8239	0006511
F11	2160	0006508
KCNQ2	3785	0006813
RetSDR2	51170	0008152
SUPT4H1	6827	0006357
ZNF211	10520	0006355
CRK	1398	0006357 0007242 04510
PRDX5	25824	0006954
TNFRSF11B	4982	0007165
CHRNE	1145	0007165 0007271
ELOVL2	54898	0006633
PFKP	5214	00010 00030 00051 00052
SSRP1	6749	0006355
CARS	833	0006412 0006423 00272 00970
NFKBIE	4794	04210
GLRB	2743	0006821
KHDRBS1	10657	0000082 0006397 0007165
MERTK	10461	0006468 0007601
CGI-04	51067	0006437
ELF3	1999	0006355 0006366
LNK	10019	0007242
MGC9912	112487	0019478
INPP5A	3632	00562 04070
CPA1	1357	0006508
ACR	49	0006508
MAP3K12	7786	0006468 0007254
TIMM8B	26521	0006605
ENAM	10117	0030282
KIAA1969	170959	0006355
ETV3	2117	0006355
LOC126295	126295	0006355
MAN1B1	11253	0006487 00510
RYR2	6262	0006816 0007165
CALCRL	10203	0007187
SMARCD3	6604	0018346
IMPDH2	3615	0006164 0006177 00230
CBFA2T2	9139	0006355
SPTLC2	9517	0009058 00600
HDLBP	3069	0008203
TIMM8A	1678	0006605
CSK	1445	0000074 0006468 0007242 04510
NDN	4692	0000074 0006355
HEXA	3073	0006687 00511 00530 00531 00603
XDH	7498	00230
MGAT3	4248	0006487 00510
MTM1	4534	04070
C4A	720	0006954 0006958
PDK4	5166	0006006 0007165
SCAND2	54581	0006355
TNFSF9	8744	0007165
SALL2	6297	0006355
KCNA10	3744	0006813
KIAA1214	57484	0006508
SP100	6672	0006355
DCD	117159	0006805
PDE6H	5149	0007601 00230
TIMM23	10431	0006605
AP1G2	8906	0006897
CCL3	6348	0006874 0006887 0006954 0006961 0007011 0007165 0007186
MGC41903	126006	0007165
APPBP1	8883	0007165 05010
PLSCR2	57047	0017121
MSP	84000	0006508
SHOC2	8036	0008543
GARS	2617	0006426 00260 00970
KCNH5	27133	0000160 0006813
BAPX1	579	0006355 0006366
TGM1	7051	0006464
DAZL	1618	0007283
HLA-H	3136	0019883 0019885
MRPL14	64928	0006412
LOC199777	199777	0006355
TAF2	6873	0006508 03022
IRS2	8660	0006006 0007165
EHF	26298	0006355
MYT2	8827	0006270
MMP8	4317	0030574
KIAA0440	26037	0007242
IL1RL1	9173	0007165
RHOK	6011	0006468 0007165 0016056
HOXB9	3219	0006355
GALK1	2584	0006012 0008152 0016310 00052
DKFZp762I137	136051	0006355
FLJ35863	163087	0006355
TGT	81890	0008033 0008616
ZNF264	9422	0006355
OIP106	22906	0006357 0006493 0006605
H_GS165L15.1	9586	0006355 0006366
ARSF	416	0008152
BHLHB2	8553	0006355 04710
GSTP1	2950	00480
HOXB2	3212	0006355
ADA	100	0006960 0009168 00230
FBXO3	26273	0006508
IRAK1	3654	0006468 0007165 00500 00562 00600 00632 00760
NDUFB4	4710	0006120 00130 00190
INSM1	3642	0006355
CRY1	1407	0006281 0007601 0007623 04710
ATP4B	496	0006813 0006814 0015992 00190
MGC21621	219928	0007186
XCR1	2829	0006954 0006960 0007187 0007204
PIK3C3	5289	00562 04070
RPL36AL	6166	0006412
SLC35A2	7355	0006012 0015785
NOTCH4	4855	0006355 0030154
GNB2L1	10399	0007165 0007205
CA1	759	0006730 00910
PSMD4	5710	03050
FOXG1A	2291	0006355
GALNT3	2591	00512
ZNF180	7733	0006355
RARS	5917	0006420 00330 00970
POLE	5426	0006260 0006281 00230 00240 03030
CAPN7	23473	0006508 04510
PML	5371	0006355
CCL13	6357	0006874 0006954 0007165
Dlc2	140735	0007017
HMGB2	3148	0006355
AMELX	265	0030282
TRHR	7201	0007186
SAC	55811	0007242 00230
THOP1	7064	0006508
AKAP10	11216	0007165
ZNF137	7696	0006355
POLR2F	5435	0006366 03020
SYT12	91683	0006435
MCCC1	56922	0006552 0008152 00280
UGCGL2	55757	00051 00510 00512 00533 00561 00563 00600 00601 00602 00603 00604
MMP19	4327	0030574
GGTLA1	2687	00430 00450 00460 00480 00590
EDG5	9294	0000187 0007186
GABRQ	55879	0007165
RDH8	50700	0007601 0008152
HOXA4	3201	0006355
PIK3R2	5296	0007242 04070 04510
PRH2	5555	0007186 0007601
ZNF85	7639	0006355
TYRP1	7306	0006583 0008152
SEC61A2	55176	0006605 03060
LLID-57326	57326	0016481 0030154
CRSP8	9442	0006357 0006367
PPAP2C	8612	00561 00580
BIRC8	112401	0006916
MRPL12	6182	0006412
VIL2	7430	0007016
TGM4	7047	0018149 0018184
BRCA1	672	0006357 0006359 0045739 0045786
SPIC	121599	0006355
PRKRA	8575	0007165
ZNF91	7644	0006355
CDC2	983	0000910 0006468 0007067 00500 00562 00600 00632 00760 04110
ITGB2	3689	0006960
KIAA1069	23007	0007242
LHX9	56956	0006355
PPYR1	5540	0007186
SEP1	54464	0015992
P2RX3	5024	0007165
BARX2	8538	0006355 0006366
CNTNAP2	26047	0008038
PPP3CB	5532	0000074 0007165
CXCR6	10663	0007186
SDR1	9249	0007601 0008152
IL18R1	8809	0007165
RB1	5925	0000075 0006355 0045786 04110
IGF1R	3480	0000074 0006468 0006916 0007165 0008286
TCF4	6925	0006357
C19orf2	8725	0006357
TIMELESS	8914	0007623
BNIP3	664	0006916
PYCS	5832	00220
sdolf	89883	0007186 0007608
FGFR4	2264	0006468 0008543
CRADD	8738	0007165 0008625 04210
TCEA3	6920	0006355
HSD17B4	3295	0008152 00150
SMN1	6606	0006397
ADH1C	126	0006066 00010 00071 00120 00350 00561
TBX19	9095	0006357
MAPKAPK2	9261	0000165 0006468 00500 00562 00600 00632 00760
SCA7	6314	0007601
PPP1R12B	4660	0007165
HMBS	3145	0006783
PARK2	5071	0006508 0006511 01510 05020
FOXM1	2305	0006355 0006366
KCNJ1	3758	0006813
ZNF28	7576	0006355
CCNL1	57018	0000910 0006355 0007049
MGC42415	168417	0006355
DENR	8562	0006413
RPL11	6135	0006412 03010
CLN2	1200	0006508
MDM2	4193	00380 04110
CRYBA4	1413	0007601
PLCG2	5336	0006644 0007242 00562 04070
ZFP37	7539	0006355
UBE2G1	7326	0006511
ETF1	2107	0006449
CORO1A	11151	0006912 0007067
CTH	1491	0019344 00271 00272 00450 00910
HESX1	8820	0006355
MGC26605	143471	0006511
BGLAP	632	0030282
FPR1	2357	0000187 0006954 0007165 0007186 0007188
PAP	5068	0006954
HPRP3P	9129	0006371
ACO2	50	0006101 00020 00630 00720
RANBP2	5903	0006606
LGR7	59350	0007165 0007186
ADAMTS14	140766	0030574
PFKFB1	5207	0006003 0008152 00051
PCDH18	54510	0006508
CCR7	1236	0006954 0006960 0007186 0007204
BLVRB	645	00860
GRAP2	9402	0006960 0007242 04010
ANKRD3	54101	0006468 00500 00562 00600 00632 00760
AP3S1	1176	0008286
TFRC	7037	0006508 0006879 0006897
ABO	28	00601 00602
NDUFV1	4723	0006120 00130 00190
MAP1A	4130	0007017
FUT9	10690	0006486
ABCD1	215	0007031
BTEB1	687	0006357
PCK2	5106	0006094 00020 00620
HIST1H2AL	8332	0007001
FOXD4	2298	0006355
PXF	5824	0007031
PPP1R3D	5509	0005977
ADAMTS20	80070	0006508
PPARA	5465	0006355 0006366
CAPNS1	826	04510
FLJ34817	115196	0006355
NR5A2	2494	0006355 0006366
bioref	57684	0006355
FMO4	2329	0006805
LOC201164	201164	0008152
SET	6418	0006260
IRX2	93965	0006355
GUCA2A	2980	0007165
GCSH	2653	0006546
MRPL23	6150	0006412
GAA	2548	0005980 00052 00500
HPRP8BP	9410	0006371
FLJ33868	158219	0006508
PRKAB2	5565	0006633 0007165
GATA3	2625	0006355 0006366
MED6	10001	0006355
MADH5	4090	0006355 0007165 0007179
DD5	51366	0006511 00380 04120
GPX5	2880	00480
SLC22A1L	5002	0015904
TMPRSS5	80975	0006508
BUCS1	116285	0008152 00650
GABRA3	2556	0006821
KCNQ4	9132	0006813
VN1R4	317703	0007186
MRG2	56917	0006355
DNMT1	1786	0006306 0006355 00271
DPF3	8110	0006355
	285220	0006468
EYA3	2140	0007601 0008152
PHKB	5257	0005980
FLJ12428	64798	0007242
MGAM	8972	0005983 00052 00500
PRKX	5613	0006468 00500 00562 00600 00632 00760
ACVR2B	93	0006468
FLJ33887	128553	0006355
HCK	3055	0006468 0007242
TAS2R9	50835	0007186
SLC8A1	6546	0006814 0006816
MGC10940	84263	0008152
KCNE4	23704	0006813
MGC4170	79158	0030154
UQCRH	7388	0006119 0006122 00190
HIVEP2	3097	0006355
IPO9	55705	0000059
LTA	4049	0006917 0007165 04210
WSB2	55884	0007242
EHHADH	1962	00062 00071 00280 00310 00380 00410 00632 00640 00650
GMFG	9535	0006468
EGR1	1958	0006355
ATP2A3	489	0006816 0008152 0015992
HIST1H2BJ	8970	0007001
ISYNA1	51477	0006021 0008654 00521 00562
CHD5	26038	0006333 0006355 0016568
NDUFS4	4724	0006120 00130 00190
CFLAR	8837	0006508 0006916 0008624
GPD1	2819	0006072 00561
BG1	23205	0008152
PPIC	5480	0006960 0007165
MYOC	4653	0007601
HDAC7A	51564	0000074 0006355 0006954 0016568 0030183 0045843 04110
BDH	622	0008152 00072 00650
SORL1	6653	0008203
TNFSF7	970	0007165
FGF11	2256	0007165
PSMD12	5718	03050
CDH23	64072	0007601
LOC90701	90701	0006508 03060
BAP1	8314	0006464 0006511
SEC10L1	10640	0006887
PSMB3	5691	0006511 03050
PBX2	5089	0006355
GABRD	2563	0007165
ORC4L	5000	0006260 0006270 04110
ADAMTS8	11095	0006508
ZNF347	84671	0006355
LIPE	3991	0006468 00040 00563 00623 00650
RNF14	9604	0006357 0007165 0030521
AMPD1	270	0009168 00230
FLJ11577	80231	0008152
GPR17	2840	0007186
PDGFRA	5156	0006468
C15orf2	23742	0007283
SDHA	6389	00020 00190
PDE3A	5139	0007165 00230
PLEK	5341	0007242
MRPL49	740	0006413
LGMN	5641	0006508
FTSJ2	29960	0006364 00130 00150 00340 00350 00380 00440 00450 00626
CCT2	10576	0000074
VNN2	8875	0006807 00330 00760 00770
OR8G2	26492	0007186 0007608
KCNG2	26251	0006813
PEG3	5178	0006355
FYN	2534	0006468 04510
PPP2R5A	5525	0007165
STAT1	6772	0000074 0006355 0006366 0006919 0007242 0007249 0007260 0007261 0007262 0009613
PPP1CB	5500	0000910 0005977
KLF5	688	0006355 0006366
DLX5	1749	0006355
NOLC1	9221	0006364 0007049 0007067
SSA2	6738	0006383
EVX1	2128	0006355
KLK8	11202	0006508
SPR	6697	0008152 00790
TRY6	154754	0006508
FHR5	81494	0006957
RGS17	26575	0007165
GLI3	2737	0000060 0006355 0006366 0007165
SLA2	84174	0007242
PTEN	5728	0000079 0045786 04070
SHANK1	50944	0007242
MRPS12	6183	0006412
RDX	5962	0007016
MAP3K14	9020	0006468
ENPP2	5168	00230 00500 00740 00760 00770
GFI1	2672	0000083
DTNA	1837	0007165
KCNMA1	3778	0006306 0006813
FLT3LG	2323	0007165
ATP5G3	518	0015992 00190 00193
NFYC	4802	0006355
ZNF144	7703	0006355
LOC65243	65243	0006355 0006508
GRM4	2914	0007186
GRIN2D	2906	0007165
F7	2155	0006508
NFE2L2	4780	0006355 0006366 05060
BLZF1	8548	0006357
ARFGEF2	10564	0006887
ARG2	384	0006527 00220 00330
HPD	3242	0006559 0006572 0009072 00350 00360
CASP3	836	0006508 0008624 0008629 01510 04210 05010 05020 05040 05050
OPN1LW	5956	0007165 0007186 0007601 0007602
HDGF	3068	0007165
SLC2A4RG	56731	0006355
FLJ90341	253152	0006725
TRPM6	140803	0006468
ADAMTS1	9510	0006508
KIF2C	11004	0007017 0007067
TAR3	134860	0007186
ABHD4	63874	0006725
LENG5	79042	0006388
CYP51A1	1595	0006695
ANAPC1	64682	04120
OTX3	127343	0006355
PEX3	8504	0007031
DLX6	1750	0006355
FZR1	51343	04120
DAO	1610	00260 00330 00472
NDUFB9	4715	0006120 00130 00190
ARNT2	9915	0006355 0007165 0045941
CACNA1S	779	0006816
APBA3	9546	0007242
TRIP13	9319	0006366
DYRK2	8445	0006468 00500 00562 00600 00632 00760
SLC12A3	6559	0006814 0006821
GZMA	3001	0006508
KCNK10	54207	0006813 0007165
RPS25	6230	0006412 03010
ZFP29	54993	0006355
PTGFRN	5738	0017148
FLJ20626	55663	0006355
KIAA0352	9880	0006355
COPS6	10980	0006413
ZNF397	84307	0006355
KCNA4	3739	0006813
PSMC1	5700	03050
LOC148066	148066	0006508
GRN	2896	0007165
REQ	5977	0006355 0008624
TAF1C	9013	0006360 0006366
MGC47816	284716	0006464 0007046
MGC11324	84803	0008152
DDT	1652	0006583
LIG3	3980	0000910 0006260 0006281 0007131 0007283
PHGDH	26227	0006564 00260
CLDN16	10686	0006875
KIAA0798	9668	0006355
CA2	760	0006730 00910
POU4F3	5459	0006355 0007456 0007601
CBFA2T3	863	0006355
KIAA1327	57219	0006355
ASC	29108	0006917 0045786
MGC45380	284406	0006355
CTPS2	56474	0006221 00240
FXYD5	53827	0046588
ACAD8	27034	0006355 0009083 00120 00600
KIAA1363	57552	0008152
ITK	3702	0006468 0007242
NOXO1	124056	0007242
ZNF189	7743	0006355
RAX	30062	0006355 0007601
GPR	11245	0007186
NMNAT	64802	0006736 0009058 00760
ZNF43	7594	0006355
DO	420	0006471 0006525
ING1L	3622	0006355 0007165
PSMA1	5682	0006511 03050
FUS1	11334	0045786
PEX11B	8799	0007031
BCAR3	8412	0000074 0007242
NAP1L1	4673	0006260
CHRNA4	1137	0007165
HAAO	23498	00380
SSX3	10214	0006355
NOS2A	4843	00330
CCL11	6356	0006468 0006874 0006954 0007165
PTDSS1	9791	0008654 00440 00561 00570
BLR1	643	0007186
ZNF426	79088	0006355
UBE1	7317	0006260 04120 05020
LRDD	55367	0007165
SLC5A5	6528	0006814
RPS5	6193	0006412 03010
CLCNKA	1187	0006821
WNT5A	7474	0007165 0007223
TWIST1	7291	0007001 0030154
HIST1H2BD	3017	0007001
OASIS	90993	0006355
B3GNT4	79369	0006486
KIAA0176	23510	0006813
ADAM2	2515	0006508
GADD45B	4616	0000185 0006412 0030154
OVOL1	5017	0006355 0007283
ARPP-19	10776	0045722
COX7B2	170712	00190
HIST1H1C	3006	0007001
ZNF19	7567	0006355
SH2D3A	10045	0007242
ACAA1	30	00062 00071 00120 00280 00362
ATF1	466	0006355
ADORA1	134	0006954 0007165 0007186 0008624
F2RL2	2151	0007186 0007203 0009611
HSD11B1	3290	0008152 00140 00150
CLPP	8192	0006508
UNC84B	25777	0007052 0007097
ZNF278	23598	0006355
CHRNA1	1134	0007165
RNF13	11342	0006508
MAP1B	4131	0007017
MAPK3	5595	0000074 0006468 04010
ADAMTS17	170691	0006508
PLAA	9373	0006644 0007165
AGTR1	185	0007204
DHRS2	10202	00632 00642
ZNF277	11179	0006355
MRPS5	64969	0006412
DHFR	1719	0006545 0006730 00670 00790
UTF1	8433	0006357
FPGT	8790	0006004 00051
RAB4B	53916	0016192
ADH4	127	0006066 00010 00071 00120 00350 00561
PARD6A	50855	0000910 0007049 0007242
ADCY4	196883	0006171 0007242 00230
KIAA1270	57505	0006419
CCNL2	81669	0000910 0007049
LOC57406	57406	0006725 0006805
GRM5	2915	0007186 0007206
ATBF1	463	0006355
PNLIPRP2	5408	0006641 00561
MAD1L1	8379	0007067 0007093 04110
ZNRD1	30834	0006355 03020
CPE	1363	0006464 0006508 0008152
TRNT1	51095	0006396
ZNF145	7704	0006355
SIRT4	23409	0006355
PHOX2B	8929	0006355
SEC15B	23233	0006887
LUM	4060	0007601
AP4B1	10717	0006897
OR6C3	81044	0007186 0007608
ZNF157	7712	0006355
OGT	8473	0006493 0007165 00051 00510 00512 00533 00561 00563 00600 00601 00602 00603 00604
LY96	23643	0006954 0006961
CRSP2	9282	0006357 0006367
MADH1	4086	0006355 0007165 0007179
ADAM8	101	0006508
HIF3A	64344	0006355 0007165
LALBA	3906	0006917 0007165 00052
SEC61G	23480	0006605
MTL5	9633	0006875 0006916 0007283
LNPEP	4012	0006508
TRIO	7204	0006468
FLJ12242	79734	0006813
BIRC1	4671	0006916
SLC5A4	6527	0006814
DEFB126	81623	0006508 0006805
MATP	51151	0006583 0007601
RAC2	5880	0007165 04510
MGC16186	84332	0006508
TRAP100	9862	0006355
TAS2R4	50832	0007165 0007186 0007607
UQCR	10975	00190
CASP1	834	0006508 0007165 04210 05040 05050
MCCC2	64087	0006552 00280
ANGPT2	285	0007165
CMAR	1216	0007165
MRPL16	54948	0006412
CHRNA2	1135	0007165
SNAP25	6616	0001504 0007269 0016081
WBSCR1	7458	0006412 0006446
SRP9	6726	0006448 03060
LOC92935	92935	0006431
KPNA1	3836	0000018 0006607
GPR86	53829	0007186
[truncated: 1,809 more rows]
