# Supplementary material for: Consolidating the set of known human protein-protein interactions in preparation for large-scale mapping of the human interactome
Source: Genome Biol. 2005 Apr 15;6(5):R40. doi: 10.1186/gb-2005-6-5-r40 (PMC1175952; doi:10.1186/gb-2005-6-5-r40)
Supplement: Additional File 7 — Benchmark test set of functional annotations [file gb-2005-6-5-r40-S7.txt]

SPTBN2	6712	0016192
HEXB	3074	0006687 00511 00530 00531 00603
CLC	1178	0006644 0006960 00580
CREBBP	1387	0006355 0007165 05040
T	6862	0006355 0006366 0007165 0008595
TEAD4	7004	0006357
MRE11A	4361	0000019 0006303 0007004 0007126 0007131
PPP2R2B	5521	0007165
LISCH7	51599	0008152
SNX1	6642	0006897 0007242
KIAA0570	9736	0006511
EAT2	117157	0007242
NRAS	4893	0000074 04010
Eu-HMTase1	79813	0016568 00310
HNRPF	3185	0006396
TFAP2C	7022	0006357
C5R1	728	0000187 0007165 0007186 0007202 0007204
PYCR1	5831	0006561 00220 00330
DC8	25936	0006306
FBP1	2203	0006000 0006094 00010 00030 00051 00710
NMT1	4836	0006499 0009249
LRRFIP1	9208	0006357
PCAF	8850	0006355 0006473 0007049 00280 00300 00310 00340 00350 00360 00472 00530 00561 00632 00642 00650
RPC8	171568	0006383
ZNF366	167465	0006355
OR2B1	26214	0007186
SP110	3431	0006355
PITPNM	9600	0007602
DJ37E16.5	57026	0008152
DRD5	1816	0007165 0007186
OR2J2	26707	0007186 0007608
CNGA1	1259	0006813 0007601
DKFZP564G202	26002	0006584
DGAT1	8694	0006641 00561
SCN11A	11280	0006814
KLRD1	3824	0006960
REC8	9985	0007062 0007126 0007131 0007283
MMP10	4319	0030574
DPF1	8193	0006355 0006917
UBF-fl	84914	0006355
SCN2B	6327	0006814
IDH3G	3421	00020
PPP4C	5531	0000226
BDP1	55814	0006260 0006281 0006310
ELK1	2002	0006355 04010
NRTN	4902	0000165
CETN1	1068	0000910 0007067
MTRF1	9617	0006449
NME7	29922	00230 00240
BAT8	10919	0016568 00310
FXYD2	486	0006813 0006814
CRSP6	9440	0006355
WNT8B	7479	0007165 0007223
HOXD13	3239	0006355 0006366
FPRL2	2359	0007165 0007186
BPNT1	10380	00920
PITX3	5309	0006355
EPHA7	2045	0006468
LOC91862	91862	0006468
BTD	686	0006807 00780
TNFRSF8	943	0007165
MGC35304	254394	0006270
OR2C1	4993	0007186 0007608
ELYS	25909	0006355 0006508
DKFZp547I014	56969	0006412
BRRN1	23397	0007049 0007067 0007076
VDAC3	7419	0015853
FZD1	8321	0007186
PTPN9	5780	04070
SEPT6	23157	0000910 0007049
FBP2	8789	0006000 0006094 00010 00030 00051 00710
KCNH3	23416	0000160 0006813
IL22	50616	0006954
MAGI-3	260425	0007242
NFIX	4784	0006260 0006355 0006366
CXCL10	3627	0006954
XPO1	7514	0000059
CORO1C	23603	0007165
AXL	558	0000074 0006468 0007165
WFS1	7466	0007601
	348980	0006813 0006814
HMGA2	8091	0006355
L3MBTL	26013	0006355 0016568
RP1	6101	0007242 0007601 0007603
ATP5B	506	0006754 0015986 0015992 00190 00193
GSS	2937	00251 00480
PCBP4	57060	0016071
TUBGCP6	85378	0007017
SIAT8B	8128	0006486 0006491 0009312 00602 00603 00604
CDK5R2	8941	0000079
RORC	6097	0006355
CACNA1G	8913	0006816
MRS2L	57380	0030001
GRLL1	2910	04210
ELA2	1991	0006508
HIST1H4G	8369	0007001
IL1F5	26525	0006954
SH3BP5	9467	0007165
FOXJ1	2302	0006355 0007283
LYPLA3	23659	00580
KIAA0356	9842	0007242
MTMR1	8776	00051 00530 00730 00740 00750 00760
EPAS1	2034	0006355 0006366 0007165
FLJ31300	131669	0006548
ZNF192	7745	0006355
SLC33A1	9197	00604
IL1A	3552	0000074 0006916 0006954 05010
CCL26	10344	0006954 0007165
AMPD3	272	0009168 00230
LIN7B	64130	0007242
CPVL	54504	0006508
ST18	9705	0006355
KIF9	64147	0007017
KCNS1	3787	0006813
ATF4	468	0006355
MARK1	4139	0006468
HADHA	3030	0008152 00062 00071 00280 00310 00380 00410 00632 00640 00650
CDK4	1019	0000074 0000082 0000910 0006468 04110
HOOK3	84376	0007030
DUX5	26581	0006355
ZNF27	7575	0006355
RPL12L3	85824	0006412
ELA2B	51032	0006508
AKR1A1	10327	0006006 00010 00040 00561 00930
TRAM2	9697	0006605
ZNF80	7634	0006355
KCNMB4	27345	0006813
KHDRBS3	10656	0007283
ERN1	2081	0006468
ADAM9	8754	0006508
DVL1	1855	0007222 0007242
IL2RA	3559	0000074
BAIAP1	9223	0007242 05050
NUDT9	53343	00230
USH1C	10083	0007242 0007601
FXYD3	5349	0006821
HNRPA0	10949	0006397
CCS	9973	0030001 05030
GALGT	2583	0006687 00604
PC4	10923	0006357
CBX8	57332	0006333 0006355 0016568
PCK1	5105	0006094 00020 00620
DDX12	1664	0006289
HOXB1	3211	0006355
MYCN	4613	0006357
IMPA1	3612	0007165 00521 00562 04070
BCGF1	588	0007165
H105E3	50814	0006695 00051 00052 00053 00120 00260 00310 00520 00561 00625 00632 00650
ALS2CR2	55437	0006468
EML2	24139	0007017 0007601
CDK5R1	8851	0000079
GALNT2	2590	0006493 00512
KCND1	3750	0006813
CCNB2	9133	0000074 0000910 0007067 04110
SPO11	23626	0006259 0006265 0007126 0007131 0007283
HIBADH	11112	0006573 00280
FLJ32932	147694	0006355
LOC91614	91614	0007242
CA14	23632	0006730 00910
ATP6V1B2	526	0006754 00190 00193
FLJ10324	55698	0007242
GNLY	10578	0006805
VAV1	7409	0007242
ZNF302	55900	0006355
SLC17A1	6568	0006814 0006817
MGC27076	205564	0006508
TDGF1	6997	0007165
ADPRT	142	0006281 0006366 0006471
CTSE	1510	0006508
ACO1	48	0008152 0016478 00020 00630 00720
INSL4	3641	0007165
C6orf9	63940	0007165
HDS	79947	0008152
FOXA2	3170	0006355
UBD	10537	0006464 0006508 0006960
RUVBL1	8607	0006310 0006357 0007283 00500 00790
URF2	115426	0006355
MAOA	4128	0006584 0042135
HLA-G	3135	0019883 0019885
MPP3	4356	0007242
TH	7054	0009072 0042136 0042423 00350
NCSTN	23385	0006508
TGFB1I1	7041	0006366
HS3ST3A1	9955	00532
CUGBP2	10659	0006396
GNAL	2774	0007165 0007186
CDC2L1	984	0000074 0006468 0007067 00500 00562 00600 00632 00760
CKAP1	1155	0007017
HIST2H2AB	317772	0007001
FOXP2	93986	0006355
ADH5	128	0006066 00010 00071 00120 00350 00561 00620 00680
OR11A1	26531	0007186 0007608
LHX5	64211	0006355
PGM3	5238	00530
SOX17	64321	0006355
ATP2B1	490	0006816 0008152
DUSP1	1843	0007049 04070
BARHL2	56750	0006355
KCNK9	51305	0006813
CHES1	1112	0000077 0006355
SKP2	6502	04110 04120
UGT1A@	7361	0008152
PLDN	26258	0016081
GK2	2712	0006072 00561
UCP3	7352	0006839 0015992
CPA2	1358	0006508
RAB18	22931	0006897
CTBS	1486	00510 00520 00530 00531
FLJ22191	80345	0006355
PBX4	80714	0006355
ILF1	3607	0006357
IFI16	3428	0006355 0030224
EGF	1950	0000187 0006260 0007001 0007173 04010
GNB1	2782	0007165 05010
KIAA1473	57615	0006355
PROL4	11272	0007601
CKLiK	57118	0006468
KIAA0438	9867	0006306
PRKCA	5578	0000074 0006468 0007242 0008624 04070
KIAA1036	22846	0007017
CLIC2	1193	0006821
SARS2	54938	0006434
ACPP	55	0000074 00361 00740
PAK6	56924	0006468 00500 00562 00600 00632 00760 04510
RPL10	6134	0006412 03010
S100A10	6281	0007165
SNX4	8723	0006897 0007242
TINF2	26277	0007004
SFRS10	6434	0006371
TAF5L	27097	0006366 03022
CHRNG	1146	0007165
CDC5L	988	0000910
ZNF256	10172	0006355
MOS	4342	0000074 0006468
SLC25A14	9016	0006839
KIAA0842	23207	0008152
KIF13A	63971	0007017
EIF3S10	8661	0006412 0006446
DOT1L	84444	0006355 0016568 00310
DDAH2	23564	0006527
SLC24A1	9187	0006816 0007601
CYP11B1	1584	0006700 00140 00150
TPP2	7174	0006508
SH2D3C	10044	0007242
HIC2	23119	0045892
BMP1	649	0006508
PPP2R5C	5527	0007165
RNASE4	6038	0006379
BLMH	642	0006508
F2RL1	2150	0007186 0007204
B4GALT2	8704	00051 00052 00510 00512 00533 00561 00563 00600 00601 00602 00603 00604
TRIM29	23650	0006366
RECQL	5965	0006281
KLF8	11279	0006355
EDN3	1908	0007165
MLF1	4291	0030154
SIAT1	6480	0006486 00510 00533 00602
DHCR24	1718	0006695 00062 00351 00380 00640
GADD45G	10912	0000185 0006281 0006412 0030154
DLEU2	8847	0045786
PLCD3	113026	0007242
LOC342945	342945	0006355
EIF3S2	8668	0006412 0006446
MYC	4609	0006357 0006879
TTK	7272	0000074 0006468 0007052 00500 00562 00600 00632 00760
PRKG1	5592	0006468 0007165 0006468 0007165
CACNA1D	776	0006816
KCNA3	3738	0006813
RE2	23432	0007186
SLC13A4	26266	0006814 0009613
PRODH	5625	0006537 0006562
PR48	28227	0006270
KLK5	25818	0006508
TOPBP1	11073	0000067 0006259
ELL2	22936	0006355 0006368
ZIM2	23619	0006355
DEFA6	1671	0006805 0006960
PACSIN3	29763	0006897
KIAA2018	205717	0006487 0006508
ASIC4	55515	0006814
GRIA4	2893	0006813
PFDN5	5204	0006355
AIRE	326	0006355
RRM2B	50484	0009186
GRB7	2886	0007173 0007242
FLJ21839	60509	0006508
PGAM2	5224	0008152 00010
APOA1	335	0008203
SOX5	6660	0006355 0006366
KIAA0303	23227	0006468 0007242
TRAF6	7189	0007165 04210
PPT2	9374	0006464
FLJ14442	84871	0006508
GNG11	2791	0007165 0007186 05010
ADAMTS7	11173	0006508
ZNF132	7691	0006355
IL19	29949	0007165
PLEK2	26499	0007242
TRAD	11139	0006468
NAB1	4664	0006355
UBE2F	23665	04110
FUT3	2525	0006486 00601
NAGA	4668	00603
CDX1	1044	0006355
PTGFR	5737	0007186
B3GALT1	8708	0006486
ACVR1B	91	0006468
EXTL3	2137	00532
PANK1	53354	0015937 00770
BRDG1	26228	0006944 0007242
KLK13	26085	0006508
ATF3	467	0006355
PKMYT1	9088	0006468 04110
PYGO1	26108	0006355
OR10H3	26532	0007186 0007608
GLRA3	8001	0006821
SERP1	27230	0006486
FZD7	8324	0007186 0007222
SUPT16H	11198	0006366 0006508
M9	27335	0006412
BAZ1A	11177	0006355
B3GAT2	135152	00532
HRIHFB2122	11078	0030047
ATF6	22926	0006357 0007165
GSTT2	2953	00480
TBXA2R	6915	0007186
ZNF2	7549	0006355
UBE2N	7334	0006508
CBX7	23492	0006333 0006355 0016568
LGR6	59352	0007186
IGFBP6	3489	0007165
SLC5A6	8884	0006814
OLIG2	10215	0006355
PLD2	5338	0008152 00561 00580
PAX7	5081	0006355 0006916
INPP1	3628	0007165 00562 04070
MCM7	4176	0006260 0006270 0006355 0007049 04110
ALDH3B2	222	0006066 00010 00340 00350 00360
IRX5	10265	0006355
DSCR5	51227	00563
AXIN2	8313	0007165 0007222
SDCBP2	27111	0007242
FLJ14549	84891	0006355
FLJ23356	84197	0006468
KIAA0781	23235	0006468
KIAA0998	23093	0006464
FLJ12800	64925	0006355
ALDH2	217	0006066 00010 00053 00071 00120 00280 00310 00330 00340 00380 00410 00561 00620 00631 00640 00650
NDST2	8509	00532
FLJ25169	157848	0006355
RAB3D	9545	0006887
ADSL	158	0009152 00230 00252
KIAA0187	9790	0007046
NUP98	4928	0000059
CBX3	11335	0006333 0006355 0016568
H6PD	9563	0006006 00030
DCTN6	10671	0007005
ACADSB	36	00120 00600
PAX3	5077	0006355 0006366
ADK	132	0009156 00230
KCNMB1	3779	0006813
PIGM	93183	00563
PTAFR	5724	0006954 0006960 0007186
KCNC2	3747	0006813
CRYM	1428	0007601
ZNF323	64288	0006355
MGC34778	283375	0030001
LEAP-2	116842	0006805
CDK3	1018	0000074 0000910 0006468 0007067 00500 00562 00600 00632 00760
KIAA0710	9924	0006511
TAS2R44	259290	0007186
CCT4	10575	0000074
GOT2	2806	0006533 0009058 00251 00252 00272 00330 00350 00360 00400 00710 00950
CDKL5	6792	0006468
DNMT3B	1789	0006306 00271
UQCRC2	7385	0006119 0006508 00190
GPAA1	8733	0006464 00563
OVCOV1	51006	0008152
DNASE1	1773	0006308
RGS19	10287	0007165 0007186
MLL3	58508	0006355 0015992
HLCS	3141	00780
HPSE	10855	0006954
OPCML	4978	0008038
KCNK1	3775	0006813
ADAMTS10	81794	0006508
KLK4	9622	0006508
ZNF165	7718	0006355
KCNN1	3780	0006813
SSB	6741	0006383 0006400 0008334
ATP6V0E	8992	0015992 00190 00193
PABPN1	8106	0006396
MGC14161	84978	0006413
GPR63	81491	0007186
GPT2	84706	0009058
SERPINE2	5270	0030162
MTATP8	4509	0015986 0015992
SCD	6319	0006633
LOC63929	63929	0006508
GABPB2	2553	0006357
PBEF	10135	0007165
TLR7	51284	0006954
CDX4	1046	0006355
LOC64180	64180	0006508
GAD1	2571	0006540 0042136 00251 00252 00410 00430 00650
TM4SF4	7104	0006487
CNTFR	1271	0007165
FLJ14813	84930	0006468
FDPS	2224	0006695 00100 00900
NFIL3	4783	0006355 0006366
GALNT8	26290	00512
S100A1	6271	0007242
PPGB	5476	0006508
CHIT1	1118	0009613
PDE9A	5152	0007165 00230
KIAA0863	22850	0006355
PAX6	5080	0006355 0007456 0007601 0030154
PSMA2	5683	0006511 03050
COL18A1	80781	0007601
FLJ20417	54925	0006355
ORC1L	4998	0006260 0006270 04110
COL11A1	1301	0007601
ARG1	383	0006527 00220 00330
KLK2	3817	0006508
IPF1	3651	0006355
CSL4	51013	0006364
OR2M4	26245	0007186 0007608
ACVR2	92	0006468
KIAA1735	85458	0007222
NFKB2	4791	0006355 0007165 04210
CHP	11261	0006813
CSTF1	1477	0006378 0006379 0006396
CKS2	1164	0000079 0000910 0007049
POU2AF1	5450	0006355 0006366
NXT1	29107	0006606
FLJ11149	55312	0009231
DMC1	11144	0006281 0007049 0007126 0007131 0007283
ART3	419	0006471
TIAL1	7073	0006357 0006917
HPCA	3208	0016192
KPNA3	3839	0006607
FLJ30499	221074	0030001
KIAA1719	80852	0007242
FLJ10514	55157	0006422
NFRKB	4798	0006366 0006954
HSD3B1	3283	00140 00150
ABCA1	19	0006911 0008203
GCLM	2730	0006534 00251 00480
CA5A	763	0006730 00910
FLJ35473	91917	0000226
MGC46235	150465	0006464
ENDOG	2021	0006259
BAAT	570	0006544 00120 00430
EBI2	1880	0007186
KCNJ4	3761	0006813
LY9	4063	0016064
C20orf100	84969	0006355
SALL3	27164	0006355
AP1S3	130340	0006897
ELF2	1998	0006355
PMS2L9	5387	0006355
OR6C2	81045	0007186 0007608
SP1	6667	0006355
TXNL	9352	0007165
ARNTL2	56938	0006355 0007165 04710
FLJ12606	79862	0006355
RGC32	28984	0000079
HRMT1L1	3275	0006479 0007165 00130 00150 00340 00350 00380 00440 00450 00626
ADCY5	111	0006171 0007242
NFATC4	4776	0006355 0006366 0006954
RPS12	6206	0006412 03010
VIPR2	7434	0007165 0007186
IL8RA	3577	0006954 0007186
TEK	7010	0006468 0007165
IL15RA	3601	0007165
CACNA1H	8912	0006816
STAT5B	6777	0006357 0007242 0007259
CPA4	51200	0006508
ODF1	4956	0007283
	7791	0007165 04510
AP1M2	10053	0006605 0006897 0006903
FUT1	2523	00601 00602 00603
MYF6	4618	0006357 0030154
SENP1	29843	0006508
NDUFC1	4717	0006120 00130 00190
TGFA	7039	0000074
RENBP	5973	00530
MRPL24	79590	0006412
MSH5	4439	0007126 0007131
HSPC052	29063	0006306
PPP1R1A	5502	0005977 0007165
LOC64174	64174	0006508
BRCA2	675	0000074 0000724 0006260 0007090 0007093
TYRL	7300	0008152
AXIN1	8312	0007222 0007309 0045786
IL18RAP	8807	0006954
DEFB108	245911	0006805
HIST3H2BB	128312	0007001
IGFBP4	3487	0006259 0007165
GNG12	55970	0007165 0007186 05010
TFAM	7019	0006356 0006390
DKFZp547H074	145790	0007242
MGC2941	79142	0006355
SLC5A7	60482	0008292
HIST1H1E	3008	0007001
POP4	10775	0006364 0008033
HIST1H1A	3024	0007283
RPL13	6137	0006412 03010
DPM2	8818	0006486
NOH61	54606	0006364
LOC92799	92799	0006813
LOC91801	91801	0006412
OAZIN	51582	0006596 0006596
SIMP	201595	0006486
DAP13	55967	00130 00190
AGL	178	0005978 00500
FLJ12118	79587	0006423
HMGCR	3156	0006695 0009058 00100
OR5D3P	8594	0007186 0007608
KIF20A	10112	0007017 0016192
CRYZ	1429	0007601
EIF4A2	1974	0006412 0006446
OPRM1	4988	0007187 0007600
PIP5K1A	8394	00562 04070
ILK	3611	0006468 00500 00562 00600 00632 00760 04510
CPT1A	1374	0006635 00071 00561
FOXC2	2303	0006355 0006366
NCOA3	8202	0006355 0007165
SEMA4D	10507	0006916
C1S	716	0006508 0006958
TRPC3	7222	0006816 0007602
PIK3CG	5294	0007186 04070
CD28	940	0042089 0042102 0045727 0045768
NPAS2	4862	0006355 0007165 04710
ATP6V1A1	523	0006754 00190 00193
LHX1	3975	0006355
SCTR	6344	0007186
CSNK2B	1460	0007165
LCP2	3937	0007242
HMOX1	3162	00860
GPR15	2838	0007186
IL1RL1LG	11018	0007165
PRKCN	23683	0006468 0007205 0007242 00500 00562 00600 00632 00760 04070
KMO	8564	0006725 00380
P2RXL1	9127	0007165
MASS1	84059	0009168
CPSF6	11052	0006397
ATP6V1G1	9550	0006754 0015992 00190 00193
CCNG2	901	0000075 0000910 0007049 0007067
FAP	2191	0006508
FZD4	8322	0007186 0007222
TFAP2B	7021	0006357
ARHGEF10	9639	0006508
SDF2	6388	0006486
CEL	1056	0006707 00120 00561
HLA-DMA	3108	0019884 0019886
HIPK2	28996	0006468 00500 00562 00600 00632 00760
PAM	5066	0006464
DKFZP434L1717	84076	00030 00710
FLJ40773	200150	0008152
TAF9	6880	0006352 0006355 0006366 03022
C11orf13	8045	0006355
TGFB2	7042	0000074 0007165 0016049
CNGB1	1258	0006813
C8FW	10221	0006468
NEUROD6	63974	0006355
LRE2	4030	0006278
DAPP1	27071	0007242
JIK	51347	0006468 0006508
FLJ12960	79691	0008616
BA526D8.4	83744	0006355
FGF9	2254	0000074 0007165 0030154
ET(B)R-LP-2	9283	0007186
DRIL1	1820	0006355
TXK	7294	0006468 0007242
SERPINB13	5275	0009411 0030162
CARD4	10392	0007165
ADAM11	4185	0006508
GNAO1	2775	0007165 0007186 0007165 0007186 05010
OSBPL5	114879	0008203
LOC90233	90233	0006355
FHL1	2273	0016049 0030154
SNAPAP	23557	0007269
INSL3	3640	0007283
HOXD1	3231	0006355
CD3E	916	0007172 0007186
NCR1	9437	0007165
EIF3S6	3646	0006412 0006446
NLK	51701	0006468
EBNA1BP2	10969	0007046
NMB	4828	0007165
BIRC2	329	0006916
ATP6V1B1	525	0006754 00190 00193
DLG5	9231	0000074 0007242
ABL2	27	0006468 0007242
EDG2	1902	0007186 0007202 0007204
FLJ40722	285966	0006508
KCNA1	3736	0006813
LIN7A	8825	0006887 0007242
IFNGR1	3459	0007165
ETV1	2115	0006355 0006366
MPST	4357	00272
PTPRK	5796	04070
CRB1	23418	0007163 0007601
PRDM10	56980	0006355
PLEKHB1	58473	0007602
DPYSL3	1809	0007165
IRX3	79191	0006355
GLS	2744	0006543 00251 00471 00910
TIMM13	26517	0006605
GABRA6	2559	0006821 0007165
MAP2	4133	0007017
RAD51L1	5890	0006281 0007131
PRKCM	5587	0006468 0007242 04070
TTN	7273	0006468
CREBL1	1388	0006355
LOC91661	91661	0006355
POU3F1	5453	0006355
CTCF	10664	0045786 0045893
SLA	6503	0007242
HRH4	59340	0007186
EFEMP1	2202	0007601
FAM3D	131177	0046676
GPR72	10888	0007186
GMDS	2762	0009058 00051
TRIP4	9325	0006355 0006366
HRI	27102	0046777 00500 00562 00600 00632 00760
REV3L	5980	0006281 00230 00240 03030
PEPP-2	84528	0006355
CYP4F2	8529	0006691 00590
HEYL	26508	0006355
SNAP23	8773	0006903 0006944
FLJ10640	54496	00130 00150 00340 00350 00380 00440 00450 00626
FLJ13659	80264	0006355
SLC34A1	6569	0006814 0006817
ATP1B3	483	0006813 0006814
MATK	4145	0000074 0006468 0007242
CTBP1	1487	0006468 0006564
MME	4311	0006508
NDUFA5	4698	00130 00190
KCNAB3	9196	0006813
ENPEP	2028	0006508
CYLD	1540	0006511
UGP2	7360	0006011 0008152 00040 00052 00500 00520
HF1	3075	0006957
DGKA	1606	0007205 0007242 00561 04070
KIAA1639	57729	0006468
RPL30	6156	0006412 03010
ERBB2	2064	0006468
FLJ38281	163051	0006355
POLD1	5424	0006260 0006281 0009411 00230 00240 03030
IL1B	3553	0000074 0006954 0006960 0007165
EEF1B2	1933	0006414
B3GNT5	84002	0006486 00601 00602
ATP6V0B	533	0006754 0015992 00190 00193
RPL39L	116832	0006412
CHML	1122	0007601
IKBKB	3551	0006468
DKFZp434N062	151313	0008152
FGF23	8074	0030154
FLJ11274	55334	0030001
RPL35	11224	0006412 03010
CCL15	6359	0006874 0006960 0007165
TCEB2	6923	0006355 0006368 04120
SLC11A1	6556	0009613
BTG2	7832	0006281
KCNC1	3746	0006813
YWHAQ	10971	0000074 0006887
ASB5	140458	0007242
UBE2J2	118424	05020
IL12B	3593	0006960 0007259 0042035 0042093 0042095 0042104 0045078
ADAM28	10863	0006508 0007283
SOX1	6656	0006355
MRPL2	51069	0006412
EIF3S9	8662	0006413
EEF1E1	9521	0006412
DDX11	1663	0006289
MAP3K13	9175	0006468 0007165
KLKB1	3818	0006508 0006954
MGC2396	90649	0006355
PMM2	5373	0006487 00051
PTPNS1	140885	04070
ACCN1	40	0006814
USP3	9960	0006511
KIAA0669	9819	0006355
LOC63923	63923	0006508 0016049
HSD17B12	51144	0008152 00051 00052 00053 00120 00260 00310 00520 00561 00625 00632 00650
TPSB2	64499	0006508
TNF	7124	0006355 0006916 0006954 0007165 04210
MMP11	4320	0030574
	51750	0006289
MGC4171	79153	0006071
ZNF202	7753	0006355
ECHS1	1892	0006635 00062 00071 00280 00310 00380 00410 00632 00640 00650
EPHA5	2044	0006468
Nbak2	204851	0006468
BCAR1	9564	04510
MGC39616	283078	0006355
FUCA1	2517	00511
ATP6V1F	9296	0006754 0015986 0015992 00190 00193
NAT1	9	0008152
ATP6V1G3	127124	0006754 0015992 00190 00193
KRT6D	140466	0030154
KCNK6	9424	0006813
FOXN4	121643	0006355
POLB	5423	0006281 00230 00240 03030
ACVR1	90	0006468
NDUFB6	4712	0006120 00130 00190
CTSF	8722	0006508
TNFRSF21	27242	0007165
KLC2	64837	0007017
LTF	4057	0006879
GIPR	2696	0007186
KIAA1855	84630	0006468
RPS16	6217	0006412 03010
GSTM3	2947	00480
ME1	4199	0006108 00620 00710
SP140	11262	0006355
PLCL2	23228	0007242
CHST7	56548	00272
SULT1C2	27233	00272
GSTZ1	2954	0006559 0006572 0009072 00350 00480 00643
FLJ32370	137695	0008152
TOPK	55872	0006468
FLJ38508	160428	0009058
CASP9	842	0006508 0008635 04210 05020
GALNT7	51809	00512
NDST1	3340	0006477 00532
FVT1	2531	0008152
SKIL	6498	0030154
CEP2	11190	0007049
AIF1	199	0006954
DLAT	1737	0006085 0008152 00010 00620
PTPRD	5789	04070
B3GAT3	26229	0006024 00532
UCP4	9481	0006839
HSD3B2	3284	00140 00150
HSP70-4	51182	0006508
AMY2B	280	00500
TSPAN-2	10100	0008583
AMPH	273	0006897
CLK4	57396	0006468
MRGX1	259249	0007186
OR1D2	4991	0007186 0007608
CTSD	1509	0006508
FLJ12443	79888	0008152
CDK2AP1	8099	0006468 0045786
TUBGCP3	10426	0007017
DNAI1	27019	0007017
GRM2	2912	0007186
PMPCB	9512	0006508
ADH7	131	0006355 00010 00071 00120 00350 00561
B3GNT7	93010	0006486
FAPP2	84725	05040
PLCB1	23236	0000074 0007242 00562 04070
SF3A2	8175	0006371
GMPR2	51292	00230
AF5Q31	27125	0006366
NAB2	4665	0006355
IGFBP5	3488	0007165
INAC	51802	0006814
FLJ25084	151516	0006508
ZFHX2	85446	0006355
DNMT3A	1788	00271
RASAL2	9462	0007165 04010
FALZ	2186	0006355
BRS3	680	0006006 0007186
IQGAP1	8826	0007165
GPR65	8477	0007186
HIST1H4A	8359	0007001
TPO	7173	0006590 00350
GNB2	2783	0007165 0007186 05010
FOXG1C	2292	0006355
KIAA1372	57558	0006511
HYPE	11153	0000074
TALDO1	6888	00030
PHKA2	5256	0005977 0006464
RFC4	5984	0006260 0006271
ERF	2077	0000074 0006357
DLX3	1747	0006355
CUL3	8452	0000082 0007049 0008629
DKFZp761P0423	157285	0006468
SOX12	6666	0006357
MST4	51765	0006468
	96443	04110
H2AFX	3014	0007001
B4GALT3	8703	00051 00510 00512 00533 00561 00563 00600 00601 00602 00603 00604
NCOR2	9612	0006355
ELA3A	10136	0006508 0008203
UGT2B4	7363	0006805 00040 00150 00500 00860
MGC40047	284521	0007186
BLM	641	0006260 0006281 0006310 0006960
IKBKAP	8518	0006468
C7orf16	10842	0006468 0007165
CASP5	838	0006508
GTF2F1	2962	0006355 0006367 03022
ZNF239	8187	0006355
SLC39A2	29986	0030001
CHM	1121	0007601
MGAT1	4245	0006487 00510
PRKG2	5593	0000074 0006468 0007165
FLJ20591	54512	0006364
PCCB	5096	0009062 00280 00640
CACNA1E	777	0006816
VAMP3	9341	0006887 0006904 0006944
RPL7	6129	0006412 03010
FURIN	5045	0006508
	347853	0006357
GNG4	2786	0007165 05010
PECR	55825	0008152
DKFZP434D0127	84101	0006511
ECH1	1891	0006635 00362 00628
GNA12	2768	0007165 0007186
TAF1A	9015	0006360 0006366
CSTF2	1478	0006378 0006379
STX11	8676	0006944
ADAMTS13	11093	0006508
NOL1	4839	0000074
CAMKK1	84254	0006468
ARR3	407	0007165 0007601
ABAT	18	0009448 0042135 00251 00252 00410 00640 00650
TAF6L	10629	0006352 0006357 03022
ZNFN1A2	22807	0006355
SMARCB1	6598	0006357 0045786
CRHBP	1393	0007165
ZNF72	7623	0006355
PEX16	9409	0007031
PHTF1	10745	0006355
NFKB1	4790	0006355 0006366 0006916 0006954 0006961 0007165 0009618 04210
SLC17A7	57030	0006817
SLIT2	9353	0007509 0007608 0008038 0008045
ITSN1	6453	0006897
PRKACB	5567	0006468 0007165
ATP6IP2	10159	0015992
ZNF151	7709	0006355
OR1A1	8383	0007186 0007608
FLJ32871	146279	0000226
RRM2	6241	0006260 0009186 00230 00240
HDAC8	55869	0006355 0016568 04110
MEFV	4210	0006954
ADRBK2	157	0006468 0007165
EML1	2009	0007017 0007601
KLK11	11012	0006508
EDNRA	1909	0007165 0007186 0007202 0007203 0007204
VN1R2	317701	0007186
CGI-58	51099	0006508 0006725
TPTE	7179	0007165 04070
MGC17986	163071	0006355
GATA6	2627	0006355
KIAA1243	57496	0006355
IL8	3576	0007186 0007242 0030593 0042119
FOSL1	8061	0006357
BDKRB2	624	0006954 0007186 0007203 0007204 0007600
TNRC9	27324	0006355
SCN1A	6323	0006814
RPS15	6209	0006412 03010
FLJ21172	79863	0006364
PIGN	23556	00563
AK2	204	00230
PEX6	5190	0007031
ELA1	1990	0006508
CAMK4	814	0006468 0007165
MYCL2	4611	0006355
ZNF255	10173	0006355
PEX10	5192	0007031
CLIC3	9022	0006821 0007165
MCM3AP	8888	0006260 0006606
PDE4A	5141	0007165 00230
HMG20B	10362	0006355
GHRH	2691	0007165 0007188
SSX5	6758	0006355
CETP	1071	0008203
NGFR	4804	0007165 04210
MNAT1	4331	0000079 0006281 0006357 0007049
KIAA0441	9841	0006355
WASF2	10163	0007188
TRPC4	7223	0006816
OTC	5009	0006207 0006526 00220 00330
PF1	57649	0006355 0008152
RBP3	5949	0006508 0007601
FAM16AX	8226	0008152
CHD1	1105	0006333 0006357 0007001
PISD	23761	0008654 00260 00561
ITPK1	3705	0007165
BIRC7	79444	0001719 0007257
LDHC	3948	00010 00272 00620 00640
KCNK2	3776	0006813
SUSP1	26054	0006508
LOXL1	4016	0006464 00330
ERBB2IP	55914	0007242
CD14	929	0006954
E1B-AP5	11100	0006396
FLJ23033	79739	0006464
PFC	5199	0006957
WARS	7453	0006436 00380 00970
CYP11A1	1583	0006700 00140
HIST1H3D	8351	0007001
AMBN	258	0030282
SHAPY	124583	00230 00240
GAS2	2620	0007049
PDE6B	5158	0007165 0007601 0007603 00230
PSPH	5723	0006564 0008152 00260
MGC8407	79012	0006468
PRSS16	10279	0006508 00310 00780
EIF2C1	26523	0006412 0006446
EYA1	2138	0008152
KCNK12	56660	0006813
ADPRH	141	0006464
FBXO5	26271	0006508
MRPS11	64963	0006412
RPL34	6164	0006412 03010
SNX13	23161	0007242
CCR1	1230	0006954 0007187 0007204
ICK	22858	0006468 0007165
EEF1A2	1917	0006414
CXCL12	6387	0006874 0006954 0007165 0007186
UTS2	10911	0007186
TPST2	8459	0006478
KCNJ2	3759	0006813
CENTG1	116986	0007165
C6orf4	10758	0007242
MEN1	4221	0006355
NUDT2	318	00230 00240
FGF16	8823	0007165 0008152
FUT4	2526	0006486 00051 00510 00512 00533 00561 00563 00600 00601 00602 00603 00604
GPR84	53831	0007186
GAD2	2572	0006540 0042136 00251 00252 00410 00430 00650
NAALAD2	10003	0006508
ALDRL6	55586	0016044 0019310 0048016 00562
MAP2K6	5608	0006975 0007165 00500 00562 00600 00632 00760 04510
NFIC	4782	0006260 0006355 0006366
SFRS3	6428	0006371
NR2F6	2063	0006355 0007165
SCN3B	55800	0006814
PCYT1A	5130	0008654 0009058 00440 00561
HRH1	3269	0006954
GBE1	2632	0005978 00500
FUK	197258	0008152 0016310 00051
MAPRE3	22924	0007017
MTNR1B	4544	0007187
PSMA3	5684	0006511 03050
FLJ40432	151195	0000910 0007049
FLJ35105	201516	0006355
CTBP2	1488	0006564
CCL17	6361	0006954 0007186
RPL23A	6147	0006412 03010
ISL1	3670	0006355
PPP1R1B	84152	0007165
USF1	7391	0006355 0006366
MMP7	4316	0030574
NR5A1	2516	0006357 0007165
BAK1	578	0006917 0008637
FLJ20344	55634	0006355
SIRT3	23410	0006355 0006471
SLC9A5	6553	0006814 0006885
PMM1	5372	0019307 00051
ENPP1	5167	00230 00500 00740 00760 00770
PLCG1	5335	0007242 00562 04070
ZFYVE20	64145	0016197
HDAC1	3065	0006355 0016568 04110
ERCC5	2073	0006283
RUNX1	861	0006355
OR5I1	10798	0007165 0007186 0007608
MSTP9	11223	0006508
ZNF70	7621	0006355
MMP26	56547	0030574
BACH1	571	0006355
POLG	5428	00230 00240 03030
GALT	2592	0006012 00052 00520
ZNF93	7646	0006355
PDCD8	9131	0008630
NMU	10874	0007165
FOXG1B	2290	0006355
COPB2	9276	0006887
CHN1	1123	0007242
MBL2	4153	0006958
RANBP1	5902	0007165
CCL4	6351	0006954 0007163 0007165
PCL1	51449	0030329
NEUROD2	4761	0006357 0030154
HP43.8KD	84640	0006511
DHH	50846	0006508
GRF2	2889	04510
KCNQ3	3786	0006813
MPHOSPH1	9585	0007017
ASB8	140461	0007242
PFKM	5213	0005977 0006006 00010 00030 00051 00052
IL1R1	3554	0006954
RPL28	6158	0006412 03010
C20orf3	57136	0009058
ING5	84289	0006355
C2orf3	6936	0006355
STK39	27347	0006468 00500 00562 00600 00632 00760
NEU2	4759	00511 00600
ACHE	43	0042135 00561 05010
GAL	51083	0030073
LOC115704	115704	0006468
C7orf10	79783	0008152
PMCH	5367	0007165 0007283
ANK3	288	0006605 0007165
PTTG1	9232	0006281 0006366 0007067 0007283 04110
STMN1	3925	0007017 0007242
XYLT2	64132	00532
CLCN1	1180	0006821
PSMD14	10213	0006511 03050
MSH4	4438	0007126 0007131
FLJ20335	54899	0006468 0007242
CPNE1	8904	0016192
TAF10	6881	0006352 0006355 03022
GAPD	2597	00010 00472 01510 05010 05040 05050
POLR2L	5441	0006356 0006366 0006383 03020
PFKFB2	5208	0006003 0008152 00051
ZNF274	10782	0006355
SAT	6303	00330
ASMT	438	0006412 0030187 00380
E2F3	1871	0000074 0006355 0006367 04110
PFKFB3	5209	0006003 0008152 00051
RAB1A	5861	0016192
HDAC5	10014	0000074 0006355 0006954 0016568 0030183 0045843 04110
EBF2	64641	0006355
ENTPD1	953	0006960 00230 00240
IKBKG	8517	0006355 0006917 0007249
OR52A1	23538	0007165 0007186 0007608
GRHPR	9380	0006564 0008152 00620 00630
ARHGAP10	57584	0007242
RFX3	5991	0006355 0016481
NME1	4830	0009142 0045786 00230 00240
LAMB1	3912	05060
CACNB3	784	0006816
DUSP2	1844	0000188 04070
TRAF2	7186	0007165 04210
SST	6750	0007186 0008628
PMVK	10654	0006468 0006695 00100
PSMD2	5708	03050
AGER	177	0006954
COLQ	8292	0008105 0042135
CCL3L1	6349	0006954
MASA	58478	0008152
FCGR2B	2213	0007165
LOC221143	221143	0006306
HTN1	3346	0006805
GSTA3	2940	00480
AK3	205	00230
ZNF42	7593	0006355
SMARCC2	6601	0006333
HOXB3	3213	0006355
SRCAP	10847	0006355
NR4A3	8013	0006355
CNGA2	1260	0006813 0007608
ACE2	59272	0006508
FCN2	2220	0006960 0008228
CSF1R	1436	0006468 0006960 0007165
DFFB	1677	0007242 04210
CDKN1A	1026	04110
GLUL	2752	0006542 00251 00550 00910
MAP2K3	5606	0006468 0007165 00500 00562 00600 00632 00760 04010 04510
CREM	1390	0006355 0007165
PASK	23178	0006468 0007165
FLJ40137	124817	0000910 0007049
ENO1	2023	00010 00400
EIF4E	1977	0006413
ASB6	140459	0007242
TAS2R43	259289	0007186
CDC10L	80703	0000910 0007049
DEFA4	1669	0006805
DEFB125	245938	0006805
PPARG	5468	0006357 0007165
LOC84643	84643	0007017
CYP2A7	1549	00071 00361 00380
KBF2	51580	0006366
DPP4	1803	0006508
MGC32065	257364	0007242
MAPK8IP3	23162	0016192 0046328
MADH7	4092	0006355 0007179
CDC2L5	8621	0006468 0007088 00500 00562 00600 00632 00760
ACINUS	22985	0030218 0030263
ALDH8A1	64577	0008152
UBE2L6	9246	05020
FPGS	2356	0006730 0009058 0009396 00790
AGXT2	64902	00252 00260
ZNF74	7625	0006355
DVL1L1	8215	0007222 0007242
OR5V1	81696	0007186 0007608
SC5DL	6309	0016126 00100
MPHOSPH9	10198	0000074 0000087
DKFZP586D2223	25862	0006511
PLA2G5	5322	0006644 00561 00580 00590
MAP4K3	8491	0006468
BCL2L13	23786	0006919
CDKL2	8999	0006468 0007165
IRF5	3663	0006355
KCNK15	60598	0006813
HIST1H2BM	8342	0007001
LLID-79152	79152	0008152
FUT10	84750	0006486
NR0B2	8431	0006355 0008203
POLD2	5425	0006260 00230 00240 03030
RAD21	5885	0006302 0007049 0007067 0007131
LIV-1	25800	0030001
ACADL	33	00071
MPI	4351	0006002 0006013 00051
CLECSF9	26253	0006960
NIR1	83394	0007170 0030384
RPS29	6235	0006412 03010
RIPK1	8737	0006468 0007165 04210
TKTL1	8277	0006007 0006772 00030 00710
UXS1	80146	0009225
CRSP7	9441	0006357 0006367
PRKRIR	5612	0006445 0007165
STK13	6795	0006468 0007049
TOP1MT	116447	0006265 0006268
FLJ31030	147949	0006355
BPI	671	0006805
SNX25	83891	0007242
LOC51042	51042	0006355
PGLS	25796	00030
GBA2	57704	0009058
PRDM13	59336	0006355
ASB16	92591	0007242
KIAA0472	25778	0006468
MLLT4	4301	0007242
SALL1	6299	0006355
MMP17	4326	0006508
MADH4	4089	0006355 04110
SCAND1	51282	0006355
NHLH2	4808	0006355 0030154
PLA2G4B	8681	0009395
EIF2C2	27161	0006412
PLAB	9518	0007165 0007179
CPZ	8532	0006508
FOXP1	27086	0006355
HSMDPKIN	55561	0006468
SLC9A3R1	9368	0007242
TFAP2A	7020	0006357 0007165
PAX5	5079	0006355 0006366 0007283 0030154
UBE2G2	7327	0006511 05020
KCNJ16	3773	0006813
PRX2	51450	0006355
P2RX4	5025	0007165
FLJ12998	64779	0008152
GUSB	2990	0006027 00500 00531 00860
OR1E6	81417	0007186
PSKH2	85481	0006468
API5	8539	0006916
RNPEP	6051	0006508
ASML3B	27293	00530
USP6	9098	0006464 0006511
DDAH1	23576	0006527
PAK3	5063	0006468 00500 00562 00600 00632 00760 04510
USP20	10868	0006511
SNTG1	54212	0007242
FOXE1	2304	0006355 0006366
KIF1B	23095	0007017
GOLGB1	2804	0007030
GPR49	8549	0007186
SIX6	4990	0006355 0007601
ADAM10	102	0006508
CGBP	30827	0006355
VAMP8	8673	0006904
CUL1	8454	0000082 0007049 0008629 04120
IGFALS	3483	0007165
PA2G4	5036	0006508
LOC220992	220992	0006355
TAS2R46	259292	0007186
PIK3CA	5290	0007165 00562 04070
SLC2A5	6518	0015755 0015758
FLJ20604	54995	0006412 0006468 0006633
CCRL2	9034	0007186
CHD2	1106	0006333 0006357 0007001
TACSTD2	4070	0007601
MYCBP	26292	0006355
SMPD2	6610	0006684 00570
KIAA0296	9726	0006355
SRP72	6731	03060
TIEG	7071	0006355 0007179
PSKH1	5681	0006468
	23529	00580
LHX3	8022	0006355
PLA2G10	8399	00561 00580 00590
GNAI1	2770	0007165 0007186
KRT12	3859	0007601
TULP2	7288	0007601
RPL35A	6165	0006412 03010
RGS11	8786	0007242
PTP9Q22	138639	04070
PRDM7	11105	0006355
GPR12	2835	0007186
FKSG79	84636	0007186
POLR2K	5440	0006356 0006366 0006383 03020
ANKH	56172	0006817 0007626 0030500
PRKAA1	5562	0000187 0006468 0006633 0017148 0045722 0045768 0046321 00500 00562 00600 00632 00760
VAV2	7410	0007242 04510
LNX	84708	0007242
ULK1	8408	0006468 0007165 00500 00562 00600 00632 00760
ZNF143	7702	0006357 0006359
APBA1	320	0007242 0008088 05010
KCNK3	3777	0006813
TNFRSF19	55504	0006917 0007254
ZNF79	7633	0006355
PSEN1	5663	0007242 0007242 0006916 0007001 0007242 01510 05010
SLC13A1	6561	0006814
TM4SF2	7102	0006487
KCNH1	3756	0000160 0006813
ALPL	249	0008152 00361 00561 00790
DAPK1	1612	0006468 0007165 0008624 00500 00562 00600 00632 00760
CAMLG	819	0007165
DLX4	1748	0006355
CAV2	858	04510
PTCH2	8643	0007283
FOXP3	50943	0006355
retSDR4	51635	0008152
KCNJ12	3768	0006813
PIGT	51604	00563
SLC13A3	64849	0006814
CSTF3	1479	0006378 0006379 0006396
KIAA0205	9926	0008152 0008654
PCCA	5095	0008152 00280 00640
CD72	971	0006960
MAP2K2	5605	0006468 00500 00562 00600 00632 00760 04010 04510
NFIB	4781	0006260 0006355
ATP12A	479	0006813 0008152 0015992 00190
KIF4A	24137	0006996 0007017
CECR2	27443	0000910 0016192
CR1	1378	0006958
LOC163227	163227	0006355
HSA9761	27292	0000154 0006364
TG	7038	0006590 0007165
CN2	55748	0006508
STK22A	23752	0006468 0007283
PTC	5726	0007186
OR1G1	8390	0007165 0007186 0007608
ZNF126	7680	0006355
PSCDBP	9595	0007242
KIF3C	3797	0007017
ST14	6768	0006508
NAALADASEL	10004	0006508
ZNF31	7579	0006355
ARHF	54509	0007015
ZNF69	7620	0006355
ART5	116969	0006471
MCP	4179	0006958
FLJ36040	162963	0006355
OBP2A	29991	0007608
GLP2R	9340	0007186 0007188
ARF3	377	0006902
PSK	51677	0006468
PAPOLG	64895	0006397
KIT	3815	0006468 0007165
DNMT2	1787	0006306
KERA	11081	0007456 0007601
SLC8A3	6547	0006814 0006816
PCSK4	54760	0006508
PADI2	11240	0006464
IL8RB	3579	0006954
BUB1B	701	0006468 0007049 0007067 0007093 00500 00562 00600 00632 00760 04110
GNL1	2794	0007165
RAD17	5884	0006260 0006281 0007049
ITPR3	3710	0006816 04070
RSU1	6251	0007165
ALCAM	214	0006960 0007165
SNCA	6622	0006916 01510 05010 05020
ZMPSTE24	10269	0006508
ZNFN1A3	22806	0006357
TPS1	7176	0006508
AKR1D1	6718	00120 00140 00150
TDO2	6999	0006568 0042133 00380
C8A	731	0006957 0006958 0009618
VN1R3	317702	0007186
MID1	4281	0000226 0006355
CA9	768	0006730 00910
PRKAR1A	5573	0006357 0006468 0007242
FGF10	2255	0000074 0007165
B4GALT5	9334	00510 00533 00602
FSHPRH1	2491	0007283
TKT	7086	00030 00710
LANCL1	10314	0007186
OPA1	4976	0007601
JCG1	120066	0007186 0007608
RPS6KA5	9252	0006508 0006975 0007165
APOB	338	0007165 0008203
HLA-A	3105	0019883 0019885
CABP5	56344	0007165
CRYBB2	1415	0007601
PLCD4	84812	0007242
MADH6	4091	0006355
REV1L	51455	0006281 03030
CTSH	1512	0006508
APEX1	328	0006366
UPB1	51733	0006807 00240 00410 00770
GPR51	9568	0007186
RPL21	6144	0006412 03010
UCHL3	7347	0006511
NGFB	4803	04210
NXF	266743	0007165
SLC23A2	9962	0006814
RSN	6249	0007017
ZNF155	7711	0006355
TIMP3	7078	0007601
CDC34	997	0000082 0006270 04120
TERT	7015	0006278 0007004
ORC5L	5001	0006260 0006270 04110
CAPN10	11132	0006508 04510
CCR5	1234	0006954 0007186 0007203 0007204
DDIT3	1649	0006355 0006974
RUNXBP2	7994	0006355
PTGER1	5731	0007186
UGT8	7368	0006688 0008152
GIPC2	54810	0007242
MAP1LC3B	81631	0007017
OVGP1	5016	0008152
FLJ25339	221191	0006508
MGC45586	163081	0006355
SCAP2	8935	0007165
NCK1	4690	0007242
VHL	7428	0006508 0045786 04120
KIAA1376	57561	0007165 0007600
ARHGDIB	397	0007162
PNOC	5368	0007165 0007600
LEF1	51176	0006355
HIST1H1B	3009	0007001
FLJ10613	54552	0006508
GLA	2717	00052 00561 00600 00603
RRH	10692	0007186 0007601
CAPN1	823	0006508 04510
ZNF384	171017	0006355
CA12	771	0006730 00910
MYO3A	53904	0006468
PCSK7	9159	0006508
PHOX2A	401	0006355 0006366 0042133
AGTR2	186	0007186
CHK	1119	00561
B3GALT3	8706	0006486
MGC12518	90816	0006355
GUCY2D	3000	0006182 0006468 0007242 0007601 00230
SFRS7	6432	0006371
TRIM	50852	0007165
XPNPEP2	7512	0006508
SIM1	6492	0006355 0007165
BHC80	51317	0006355
CSNK1G3	1456	0006468 0007165 00500 00562 00600 00632 00760
STX5A	6811	0006903
retSDR3	51171	0008152
WNT1	7471	0007223 0007283
LOC51248	51248	0007242
EPS15	2060	0007173
CYP3A7	1551	00071 00361 00380
IL2RG	3561	0007165
SEC15L	54536	0006887
KIAA0318	23504	0008152
INSR	3643	0006468 0007165 05010 05050
PLAGL1	5325	0006355 0006917
GUCY1A3	2982	0006182 00230
JAK3	3718	0006468 0007242
MGC16169	93627	0006468
APOL2	23780	0008203
DRD1	1812	0007187 0007204
HDAC11	79885	0006355 0016568
E2F5	1875	0000074 0006355 04110
CYSLTR2	57105	0007186
HSPC126	29079	0006355 0006366
MAD	4084	0006355
CD53	963	0006960 0007165
LOC284349	284349	0006508
SCNN1G	6340	0006814
RDH13	112724	0008152
MGC10561	84733	0006333 0006355
DYRK4	8798	0006468 00500 00562 00600 00632 00760
SPS	22929	0006464 00450
PLA2G7	7941	0006954 00561
RNF25	64320	00380
POU2F1	5451	0006355
RBAF600	23352	0008152
ALDH5A1	7915	0008152 0009450 00251 00650
LOC152687	152687	0006355
G6PT1	2542	0005977 0006006
MAPK1	5594	0006468 0006917 0007049 0007165 04010 04510
KIR2DL4	3805	0007165
HDC	3067	0006547 0042423 00340
CX3CR1	1524	0007186
SUPT6H	6830	0006355 0007242
SORD	6652	0006060 0007601 00051
MAS1	4142	0007186
SCYL1	57410	0006468
TNFSF13B	10673	0007165
RASSF1	11186	0007242
MYO9B	4650	0007242
SIAT7D	27090	0006486 00604
PGDS	27306	0001516 0007165 0007626 00590
LOC116113	116113	0006355
TOP2A	7153	0006259 0006265
FGFR3	2261	0000165 0006468 0007259 0008543 0016049
QDPR	5860	0006559 0008152
UGT1A6	54578	0006805 00040 00150 00500 00860
DIS3	22894	0006364
H963	29909	0007186
SLC35A1	10559	0006464 0015782
TGFB1	7040	0000074 0006916 0007179 0016049
WNT10B	7480	0007165 0007223
ODAG	57798	0006355
UPLC1	55616	0008152
RUNX3	864	0006355
IF2	9669	0006414 0006446
ZNF221	7638	0006355
MTMR3	8897	04070
ED1	1896	0007165 0030154
RFC5	5985	0006260 0006281
MGC11332	84804	0015904
ACAT1	38	00062 00071 00072 00310 00380 00620 00632 00640 00650
AHR	196	0006355 0006366 0007049 0007165
MAT1A	4143	0006730 00271 00450
PRSS12	8492	0006508
PYGM	5837	0005977 00500
DEFB104	140596	0006805
SNRPN	6638	0006371
GSC	145258	0006355
CALM2	805	0007186 04070 05040
RGS12	6002	0007242
ACOX2	8309	0006635 00071
MAOB	4129	00260 00330 00340 00350 00360 00380
CDK6	1021	0000074 0000910 0006468 04110
BOC	91653	0006306
PCBP2	5094	0016071
KCNAB2	8514	0006813
FLJ20125	54826	0006310
SMARCA2	6595	0006357
CYP7B1	9420	0008203 00100 00120 00130 00150 00340 00350 00360 00361 00380 00626 00627 00643 00680 00940 00950
LRP1	4035	0006897 05010
RFX2	5990	0006355
RPA3	6119	0006260 0006281
LOC147658	147658	0006355
PGF	5228	0000074 0007165
GAS41	8089	0006355
ALDOA	226	0006000 00010 00030 00051 00710
MAP3K11	4296	0006468 0007254
ATP6V0C	527	0006754 0015992 00190 00193
WNT3	7473	0007223
E2F2	1870	0000074 0006355 0006367 04110
KCNK7	10089	0006813
HOXC13	3229	0006355
C1QR1	22918	0042116
LATS2	26524	0006468
MTCO2	4513	0006123 00190
SIRT7	51547	0006355
STRN4	29888	0007165
HRMT1L2	3276	0006479 00130 00150 00340 00350 00380 00440 00450 00626
OR1E5	26186	0007186 0007608
SLC1A1	6505	0015813
SIPA1	6494	0006917 0007162 0007242 0045786
CACNB2	783	0006816
MRPL17	63875	0006412
SZFP41	92285	0006355
CKB	1152	00220 00330
TAS2R13	50838	0007186
ISL2	64843	0006355
RPS23	6228	0006412 03010
EPHA8	2046	0006468
PEA15	8682	0006916
GTF2H3	2967	0006289 0006355 03022
NP	4860	0006304 00230 00240 00760
TMF1	7110	0006355 0006366
PROZ	8858	0006508
	350383	0007186
C1R	715	0006508 0006958
MEST	4232	0006805
SENP2	59343	0006508 0030111
C20orf13	55617	0006516
GTF2A1	2957	0006355 0006367 03022
DUSP3	1845	04070
ADAMTS3	9508	0030574
LOC255189	255189	0009395
CDK9	1025	0000074 0006367 0006368 0006468 00500 00562 00600 00632 00760
DEFB118	117285	0006805 0007283
SENP3	26168	0006508
KIAA0967	22844	0007242
SNX14	57231	0007242
CSRP2	1466	0016049 0030154
KIAA1463	57609	0008152
CACNA1F	778	0006816 0007601
GALNT6	11226	00512
EFS	10278	0007242
APCL	10297	0006508 0007165
MCF2	4168	0007242
ZNF36	7586	0006355
NRL	4901	0006355 0006366 0007468 0007601
DGKB	1607	0007205 0007242 00561 04070
ATF2	1386	0006355
LSM10	84967	0006371
CACNG2	10369	0006816
CYBB	1536	0006954 0006960
FLJ35867	146050	0006355
SMUG1	23583	0006281
CACNG4	27092	0006816
NDUFA7	4701	00130 00190
GNG2	54331	0007165
CPLX2	10814	0006904 0006944
SRYP	131377	0006281
DBP	1628	0006357
CLOCK	9575	0006357 0007165 0007623 04710
MRPS16	51021	0006412
GNA13	10672	0007165 0007186
SHOX	6473	0006355 0006366
GRP58	2923	0006606 0007165
KLRF1	51348	0006960
CD2	914	0006917 0006960 0045580 0045768
CSF2RB	1439	0006960 0007165
HCA66	55813	0006396
PRDM4	11108	0006355 0006366 0007165
PECI	10455	0008152 00071
GTSE1	51512	0007017
ADAM15	8751	0006508
MAPK11	5600	0006468 0006960 0007165
FAM3B	54097	0030073
PDPK1	5170	0006468 0008286 04510
ZNF184	7738	0006355
GUK1	2987	00230
NEUROD1	4760	0006355 0030154
FLJ10826	55239	0019538
NRD1	4898	0006508
SF3B3	23450	0006371
RPA1	6117	0006281 0006310
PTPRC	5788	04070
STMN4	81551	0007242
KEAP1	9817	0006355
HIST1H2BG	8339	0007001
CHAT	1103	0042136 00561
FLJ31978	144423	0009058
KCNS2	3788	0006813
AKAP4	8852	0007165
NOLA3	55505	0001522
TIAF1	9220	0006916 0007249
MADCAM1	8174	0007165
TFIP11	24144	0030154 0045045
POU1F1	5449	0006355 0006366
SPEC2	56990	0007165
PIGL	9487	0006506 00563
EMP1	2012	0016049
PCNA	5111	0000074 0006260 0006275 0006281 04110
EOMES	8320	0006355
HPS1	3257	0007040 0007601
OLIG1	116448	0006355
MSTP028	83892	0006813
ATP6V0A4	50617	0006885 0015992 00190 00193
DUSP10	11221	0007254 04070
TLN2	83660	04510
USP12L1	219333	0006464 0006511
HS3ST2	9956	00532
ING1	3621	0006355
CXCL6	6372	0006954 0007165
KLK6	5653	0006508
LRP5	4041	0007165
MGST1	4257	00480
TRAP240	9969	0006355
MRPS21	54460	0006412
BFAR	51283	0006916
MSRA	4482	0006464 0006555
TNFRSF1A	7132	0007165 04210
FTLL1	284764	0006879
DLX2	1746	0006355
TRPC5	7224	0006816
LOC64172	64172	0006508
MLLT3	4300	0006355
MGC12466	93474	0006355
STK19	8859	0006468
STK23	26576	0006468
RACGAP1	29127	0007242
NR1H3	10062	0006355
OR2A4	79541	0007186 0007608
ABCC9	10060	0006813
MGC26717	285237	0006508
USP19	10869	0006511
C12orf5	57103	0008152
PAK2	5062	0006468 0006469 0007165 00500 00562 00600 00632 00760 04510
FUS2	24142	0045786 00280 00300 00310 00340 00350 00360 00472 00530 00561 00632 00642 00650
MEA	4201	0007283
ISGF3G	10379	0006355 0006366
CARD14	79092	0007242 0007250
DPP3	10072	0006508
GPR66	10316	0007186
KRAS2	3845	0000074 0000074 04010
SIAT8E	29906	0006486 0006688 00602 00603 00604
GOLGA4	2803	0016192
GPT	2875	0009058 00251 00252 00710
MUS81	80198	0006259
MMP25	64386	0006508 0006954
CYP4F12	66002	00071 00361 00380
SFN	2810	0000074 0006469 0007165
CD4	920	0030217 0045086
TSCOT	57864	0015904
PCYT1B	9468	0008654 0009058 00440 00561
MLAT4	55214	0019538
XYLT1	64131	00532
ZF	58487	0006355
GRIM19	51079	00130 00190
GIOT-3	51711	0006355
C1orf15	23057	0009058 0019363 00760
SIRT5	23408	0006355 0006471
PANK4	55229	0015937 00770
LHX6	26468	0006355
LEC2	22859	0018346
SCN2A2	6326	0006814
DVL2	1856	0007222 0007242
CPD	1362	0006508
DPP6	1804	0006508
GCM2	9247	0006355
CPO	1371	0006783 00860
DIM1	10907	0007067
ATP5D	513	0006754 0015992 00190 00193
LOC197322	197322	0008152
LCT	3938	00052
GCK	2645	00010 00051 00052 00500 00522 00530
CTSO	1519	0006508
CALCB	797	0006874 0007165
FAU	2197	0006412 03010
NDST3	9348	00532
PKIB	5570	0006469
MMP9	4318	0030574
USP29	57663	0006464 0006511
FLJ14753	84641	0015904
PRTD-NY3	81616	0008152
ATF7	11016	0006355
SRRM1	10250	0006371
GABRG2	2566	0006821
FLJ20950	80017	0006605
MGC27019	150483	0000226
OTX2	5015	0006355
SLC4A10	57282	0006355 0006821 0015701
IRF4	3662	0006355
ERVK2	2087	0006278
RIN1	9610	0006897 0007242
FAH	2184	0006559 0006572 0008152 0009072 00350 00643
TBK1	29110	0006468
PSMB4	5692	0006511 03050
SNX2	6643	0006897 0007242
RAB13	5872	0016192
LIPC	3990	0006487 00561
PRDX4	10549	0007252
PPARD	5467	0006357
KPNA4	3840	0006607
PAX8	7849	0006355 0030154
FLJ35936	91133	0006355
TFE3	7030	0006355 0006366
MGC27091	204219	0006355
MGC4400	84765	0006355
FLJ37300	124602	0007017
MGC15548	84838	0006355
OR1E3P	8389	0007186
ID4	3400	0006357
PDE4C	5143	0007165 00230
AARS	16	0006412 0006419 0008033 00252 00970
C7	730	0006957 0006958 0009618
STK24	8428	0006468 0007165
DKFZp434H055	125919	0006355
KIFC1	3833	0000070 0007017
INPP4A	3631	00562 04070
RIMS1	22999	0007242
APOBEC2	10930	0006397
CDC25B	994	0000074 0000910 0007067 04070 04110
PACSIN1	29993	0006897
C2orf7	84279	0006508
KIAA0854	22882	0006355
SLC38A6	145389	0006355
KIAA1970	124454	0006424
SYCP1	6847	0000910 0007126 0007131 0007283
GNG7	2788	0007165 05010
TCEB3	6924	0006357
IL9	3578	0006954
JFC1	84958	0015992
GNG10	2790	0007165 0007186 05010
ASCL1	429	0006357 0030154
CDC42BPB	9578	0006468 0007242
KCNJ11	3767	0006813
UNC5H2	219699	0007165
ARRB2	409	0007165 0007600
NKX6-2	84504	0006355
MUT	4594	0008152 00280 00640
GPR114	221188	0006508
GTF2IRD1	9569	0006355 03022
CRH	1392	0007165
C8B	732	0006957 0006958 0009618
SLC16A6	9120	0015718
GNAI2	2771	0007165 0007186
RIMS2	9699	0007242
	1658	0006396
QSCN6	5768	0000074
UGT1A4	54657	0008152 00040 00150 00500 00860
EPOR	2057	0007165
SEPT8	23176	0007049
DCTD	1635	00240 03090
CCR8	1237	0007186 0007204
PKM2	5315	00010 00230 00620 00710
DHRS4	10901	0008152
TMEPAI	56937	0030521
pknbeta	29941	0006468 0007165
INMT	11185	00380
NR4A2	4929	0006355 0006960 0007165
YY1	7528	0006357 0006960
SLC2A4	6517	0015758
NME5	8382	0006916 00230 00240
IRX4	50805	0006355
CAMK1G	57172	0006468
LOC115207	115207	0006813
HOOK2	29911	0006897
PNMT	5409	0042423 00350
TULP1	7287	0007601
LOC127540	127540	0006355
CRKL	1399	0006468 0007242 0007254
ZNF75	7626	0006355
SHC1	6464	0007242 04010 04510
CHI3L2	1117	0008152
ADAR	103	0006397 0006960
UNC5D	137970	0007165
SEC23A	10484	0016192
MPP6	51678	0007242
EDG8	53637	0007186
MTIF2	4528	0006414 0006446
PTBP1	5725	0006371
PEX11A	8800	0007031 0007165
DMRT3	58524	0006355
HTR7	3363	0007187 0007623
KCNJN1	3774	0006813
FLJ31295	121274	0006355
DUX3	26582	0006355
RPL36A	6173	0006412 03010
FLJ34389	197259	0006468
PRDM2	7799	0006355
TPH2	121278	0006587 0008152 0009072
ATP9A	10079	0008152
AGPAT3	56894	0008152 0008654 00561
GABRR2	2570	0007165
PAK4	10298	0006468 0007165 00500 00562 00600 00632 00760 04510
EEF1A1	1915	0006414
SIX4	51804	0006355
ZNF205	7755	0006355
RHO6	27289	0007015 0007162
TM4SF3	7103	0006486
PPP1R10	5514	0006606
NISCH	11188	0007242
IAPP	3375	0007165
SFRP1	6422	0006916 0007165
HARSL	23438	0006427 00340 00970
CREB1	1385	0006355 0007165
HNT	50863	0008038
MBTPS2	51360	0006508 0008203
PRODH2	58510	0006508 0006537 0006562
NEK7	140609	0006468
ADPRTL1	143	0006281 0006471 0006954
HIC1	3090	0006355 0045786
UQCRC1	7384	0006119 0006508 00190
ANAPC2	29882	0000079 0006511 0007049
RPL27A	6157	0006412 03010
LLID-51602	51602	0006364 0006608 0016049
CEBPB	1051	0006355 0006355 0006366 0006954
HADHSC	3033	00062 00071 00280 00310 00380 00632 00650
KIAA0173	9654	0006464
CLTA	1211	05040
GPR30	2852	0007186
HOXC4	3221	0006355
ATP1A3	478	0006813 0006814 0008152
FBXW1B	23291	04120
NPHP4	261734	0007165
ZNF12	7559	0006355
ZFD25	51427	0006355
SIRT2	22933	0006355 0006471 0016458
RAP1A	5906	0007165 0045786 04510
ZNF257	113835	0006355
PSEN2	5664	0007001 0007242 01510 05010
RELB	5971	0006355
LSM1	27257	0006371
KIAA1265	57181	0030001
CAV1	857	04510
UGT1A5	54579	0006805
MRPS36	92259	0006412
DELGEF	26297	0007165
STK17B	9262	0006468 0006917
ZNF281	23528	0006355
CHAF1A	10036	0006260 0006281 0007049
SEMACAP3	23024	0007242
MGC23280	147015	0008152
ZNF306	80317	0006355
OR7E19P	26651	0007186
ZNF225	7768	0006355
CCRN4L	25819	0006366
APBA2	321	0007242
HOXA13	3209	0006355
SLC12A7	10723	0006813 0006814 0006821
UST	10090	0006477 00532
76P	27229	0007017
FLJ23436	79724	0006366
H2AFB	83740	0007001
TIA1	7072	0006917
OMP	4975	0007165 0007608
LOC115131	115131	0007186
DLX1	1745	0006355
TAS2R47	259293	0007186
BARX1	56033	0006355
NAG	51594	0006412
IGF2R	3482	0007165
SSTR5	6755	0007187
BPGM	669	00010
SMAC	56616	0006917 0008625 0008635
LAMRL5	220885	0006412
CDC10	989	0000910 0007049
SP2	6668	0006357
KCNE2	9992	0006813
TYROBP	7305	0007242
DHRS1	115817	0008152
NAT5	51126	00280 00300 00310 00340 00350 00360 00472 00530 00561 00632 00642 00650
ASB14	142686	0007242
KLF7	8609	0006357
FLJ32685	152110	0006468
ASH1	55870	0006355 0006366
SLC2A8	29988	0015758
CHKL	1120	00561
PTGER2	5732	0007186
WFDC2	10406	0006508 0007283
ZNF131	7690	0006355
GTF2H4	2968	0006281 0006355 0006366 03022
KIAA0645	9681	0007242
GALNT4	8693	00512
CLIC1	1192	0006821
POU2F2	5452	0006355 0006366
LAF4	3899	0006355
HKR3	3104	0006355
SRPR	6734	0006605 03060
B3GALT4	8705	0006486 00604
ADPRTL2	10038	0006471
SYNJ2BP	55333	0007242
SNAPC2	6618	0006355 0006366 0006383 0009301
DUSP4	1846	0000074 0000165 04070
NME3	4832	0006917 00230 00240
MAP3K6	9064	0006468 0007165 0007257 00500 00562 00600 00632 00760
ADM	133	0006171 0006701 0007165 0009611
C20orf154	84515	0006260 0006270 0006355 0007049
FLJ20276	54875	0007165
MIF	4282	0006954
ARX	170302	0006355
KIF3B	9371	0007017
SULT1C1	6819	0009308 00272
REL	5966	0006355 0006366
AES	166	0006355
SRP19	6728	0006605 03060
ZNF212	7988	0006355
HM74	8843	0007186
JAK2	3717	0000074 0006468 0007242 0007259
SHMT2	6472	0006544 0006563 0006730 00260 00310 00460 00670 00680
MGC10204	126133	0008152
DMRT1	1761	0006355
MRPL15	29088	0006412
SIT	27240	0007165
STK22B	23617	0006468 0007283
TXNRD1	7296	0007165 00240
CSNK1G2	1455	0006468 0007165 00500 00562 00600 00632 00760
ADAM17	6868	0006508
GDF10	2662	0007179
UBE2L3	7332	0006511 05020
CPGL2	84735	0006508 00340 00410
HAP1	9001	05040
IL2RB	3560	0007165
POLD3	10714	0000731 0006260
PFDN1	5201	0007049
GPR37	2861	0007186 05020
TPR	7175	0006606
PRCP	5547	0006508
PCSK1	5122	0006508 0008152
FGF20	26281	0007165
DMRTC2	63946	0006355
HAO2	51179	0001561 00630
KIS	127933	0018105
ZAK	51776	0006468
SLC2A9	56606	0015758
TCF20	6942	0006355
IL13	3596	0006954 0006960 0007165
TUBE1	51175	0007098
DPP8	54878	0006508
SLC6A8	6535	0001504
EDG7	23566	0007187 0007204
EEF2K	29904	0006414 0006468 00500 00562 00600 00632 00760
SKI	6497	0030154
ATP5G2	517	0015992 00190 00193
RAD23B	5887	0006289
ZNF319	57567	0006355
IL10RB	3588	0006954 0007165
C4BPA	722	0006958
AKR1C4	1109	0015721 00120 00140 00150
NEK4	6787	0006468 0007067
ERCC1	2067	0006289
KNSL7	56992	0007017 0007067
MCM2	4171	0006260 0006270 0006355 0007049 04110
TBX6	6911	0006355
ADRB1	153	0007186
COX5A	9377	00190
GSK3B	2932	0005977 0006468 04110 05010
MRPL1	65008	0006412
GCPHLP	132954	0007602
MTCYB	4519	0006122 0007601 00190
LPA	4018	0006508
FLJ38964	161253	0000160
TOX	9760	0006355
MAPK7	5598	0006468 0007049 0007165 04510
CLONE24945	27106	0007165 0007600
TTLL1	25809	0006464
UCHL1	7345	0006511 01510 05020
ZNF213	7760	0006355
EIF4EL3	9470	0006413 0006445
KIAA1950	155185	0006508
FASN	2194	0006633 0009058 00061 00062
HIP1	3092	05040
DKFZP564M1416	25869	0007049
GPR40	2864	0007186
FLJ12552	64854	0006511
DEFA1	1667	0006805
KIAA1238	57494	0006464 0007046
ETS2	2114	0006355
G3BP2	9908	0006606 0007253
TAS2R41	259287	0007186
DEFB129	140881	0006805
HLA-DOA	3111	0019884 0019886
FLJ20920	80221	0008152
DMPK	1760	0006468 00500 00562 00600 00632 00760
SEC6	11336	0006887
EP300	2033	0006355 0006366 0007049 0007165 04110
ARHG	391	0000074
PET112L	5188	0006412 00251 00252
MNT	4335	0000074 0006355 0006366
GFRA3	2676	0007165
MPO	4353	0006916 00360 00680
GSTA2	2939	00480
CNAP1	9918	0007049 0007067 0007076
FLJ32191	147923	0006355
HPCAL1	3241	0016192
P3	8273	0006814
MRGX4	117196	0007186
GPCR2	139760	0007186
MYT1	4661	0006355
MGLL	11343	0006725 0006954
SPI1	6688	0006355
FEN1	2237	0006260 0006302
RIPK2	8767	0006468 0006954 0007165
AGPS	8540	00561
LILRA3	11026	0007165
WNT11	7481	0007165 0007223
CDK10	8558	0006468 00500 00562 00600 00632 00760
GTF2A2	2958	0006355 0006367 03022
ZNF123	7677	0006355
SNX12	29934	0007242
CDC45L	8318	0000074 0000076 0006260 0006270 04110
ALP	27295	0007242
ALX4	60529	0006355
FLJ23017	64863	0006306
ShrmL	57619	0007242
SERPINA3	12	05010
GFI1B	8328	0000114
HAS1	3036	0006024
LTB4R2	56413	0007186
FLJ30678	139324	0006355
KIAA1976	90249	0007165
PITRM1	10531	0007255
FZD8	8325	0007186 0007222
BACE	23621	0006508 05010
LRP2	4036	0006486
SLC12A6	9990	0006813 0006814 0006821
SLC5A1	6523	0006814
FLJ10847	55244	0006855
MGAT4A	11320	0006491 00510
AIPL1	23746	0007601
THEA	26027	0007242 00632
NYD-SP11	83889	0006412
GCN1L1	10985	0006355
PTGS1	5742	0001516 00590
TNP2	7142	0007001 0007283
OBP2B	29989	0007608
SMCY	8284	0006355 0007283
GZMM	3004	0006508
GIOT-1	92283	0006355
ZNF81	7635	0006355
PIK3R1	5295	0007242 04510
LDHA	3939	00010 00272 00620 00640
ANXA1	301	0006954
NSD1	64324	0006355
NCBP1	4686	0006371 0006406 0006412
OR12D2	26529	0007186 0007608
NEK11	79858	0006468
GLI2	2736	0006355 0006366 0007165
FGF13	2258	0007165
BIG1	10565	0006887
SLC9A3R2	9351	0007242
JUND	3727	0006357
BTG3	10950	0000074
KIAA0972	22869	0006355
AF3P21	51517	0006607 0007165
ADAMTS18	170692	0006508
NPY5R	4889	0007186
TGM2	7052	0006464
SSTR4	6754	0007187
RPL3L	6123	0006412 03010
PLA2G2F	64600	00561 00580 00590
MTCP1	4515	0000074 0000074
NFE2L1	4779	0006355 0006366 0006783 0006954
GPR31	2853	0007186
PIGO	84720	0006506 00563
[truncated: 1,792 more rows]
