# Supplementary material for: Consolidating the set of known human protein-protein interactions in preparation for large-scale mapping of the human interactome
Source: Genome Biol. 2005 Apr 15;6(5):R40. doi: 10.1186/gb-2005-6-5-r40 (PMC1175952; doi:10.1186/gb-2005-6-5-r40)
Supplement: Additional File 8 — Benchmark set of physical interactions [file gb-2005-6-5-r40-S8.txt]

BAT2	7916	SSR3	6747
MGC5309	84246	SURF5	6837
CD28	940	CD80	941
	379820	TCEB2	6923
CASPR4	85445	FBXO21	23014
	27756		107686
LCMR1	219541	HSPA9B	3313
MYC	4609	GCN5L2	2648
TIMP2	7077	MMP14	4323
PAX5	5079	DAXX	1616
MCM5	4174	MCM7	4176
HLA-DRB5	3127	HLA-DRA	3122
BAT2	7916	IMMT	10989
TAF1	6872	RB1	5925
STK36	27148	MAST205	23139
	81650	CG1I	10467
MGC5309	84246	PCQAP	51586
KHDRBS1	10657	HNRPK	3190
EG1	80306	POLR2L	5441
INSR	3643	SOCS1	8651
EPB41L3	23136	KIAA1032	23025
WASF1	8936	ABI-2	10152
RGS6	9628	DMAP1	55929
CDKN2C	1031	CDK6	1021
FLJ10193	55090	LOC51184	51184
DNMT3B	1789	UBL1	7341
RB1	5925	RBBP4	5928
STK19	8859		67710
EFNA3	1944	EPHA4	2043
TCL1B	9623	AKT1	207
FLJ10193	55090	DCD	117159
H11	26353	HSPB1	3315
PITPNM	9600	ARHA	387
HRK	8739	BCL2L1	598
ITGA3	3675	ITGB1	3688
SLAM	6504	PTPN11	5781
PHB	5245	SMARCA4	6597
TAF4	6874	HD	3064
SLC9A3R2	9351	ADRB2	154
COP1	64326	JUN	3725
LCMR1	219541	POLR2B	5431
STAT1	6772	KIT	3815
RAB3IP	117177	LOC51762	51762
SLI	25759	KDR	3791
MGC5309	84246	SURB7	9412
GTF2F1	2962	GTF2F2	2963
MGC5309	84246	MED6	10001
TSC1	7248	TSC2	7249
SOCS1	8651	FYN	2534
HD	3064	CASP7	840
BAT5	7920		114630
MGC5309	84246	CDK8	1024
EG1	80306	MED8	112950
ORC2L	4999	MCM10	55388
LCP2	3937	LYN	4067
RASA1	5921	STK12	9212
MGC5309	84246	HSPC126	29079
RAB3IP	117177	MEL	4218
BRCA1	672	SP1	6667
ARHGDIA	396		12540
SRP54	6729	SRP19	6728
BRCA2	675	RAD51	5888
ORC5L	5001	MCM3	4172
SOCS1	8651	PDGFRB	5159
SOCS1	8651	FLT3	2322
FOS	2353	JUN	3725
PCNA	5111	RFC5	5985
VWF	7450	IGKC	3514
ARPC1B	10095	ARPC4	10093
ITGA6	3655	ITGB1	3688
HBB	3043	HBA2	3040
BRCA1	672	RAD50	10111
SRC	6714	KHDRBS1	10657
CASP9	842	BIRC4	331
HD	3064	FNBP3	55660
PCNA	5111	MGC5528	79075
NSEP1	4904	HNRPK	3190
INSR	3643	SHC1	6464
EG1	80306	KIAA1028	23097
MGC5309	84246	POLR2A	5430
STK19	8859	PRAME	23532
	15461	PIK3CG	5294
SKP2	6502	CUL1	8454
EPB41L3	23136	KIAA0912	22995
PCNA	5111	NONO	4841
BAT2	7916	HNRPA1	3178
LCMR1	219541	NOLC1	9221
FLJ10193	55090	POLR2F	5435
IL1R1	3554	IL1B	3553
SIX3	6496	TLE3	7090
LCMR1	219541	ANAPC5	51433
CDC5L	988	ORC1L	4998
ABCD1	215	PXF	5824
PDE4D	5144	GRB2	2885
TSC2	7249	YWHAQ	10971
BAT2	7916	HNRPM	4670
	140670	AP2A2	161
BRCA1	672	HDAC2	3066
BRCA1	672	CCNB1	891
HD	3064	CTBP1	1487
BRCA1	672	RAD51	5888
SOS2	6655		15461
HD	3064	HIP14	23390
	14105	SNRP70	6625
HD	3064	DLG4	1742
SAE1	10055	UBA2	10054
UBL1	7341	CHD3	1107
CASPR4	85445	KIAA0561	23031
EIF3S10	8661	KRT7	3855
RUNX1	861	TLE1	7088
CCNB2	9133	CDKN1A	1026
BAT1	7919	TDG	6996
MURR1	150684	CUL1	8454
IKBKB	3551	NFKBIA	4792
CLU	1191	TGFBR2	7048
EFNB2	1948	EPHA4	2043
WRN	7486	TERF2	7014
KPNB1	3837		84509
KIAA1679	80731	KIAA1464	57610
ETFB	2109	ETFA	2108
MLH1	4292	MSH4	4438
MLH1	4292	MBD4	8930
LCMR1	219541	MGC23166	221504
EPHB2	2048	ACP1	52
TTRAP	51567	ETS1	2113
RELA	5970	JUN	3725
BCL2	596	BIK	638
MEN1	4221	VIM	7431
RANBP9	10048	ITGB2	3689
GNA15	2769	TTC1	7265
PDCD1	5133	B7-H1	29126
CCNE1	898	FBXW7	55294
MLC1SA	140465	MYO5A	4644
SKP2	6502	SKP1A	6500
TRAF2	7186	MALT1	10892
BAT2	7916	CPSF1	29894
MAPKAPK2	9261	ARPC5	10092
CSTA	1475	CTSH	1512
EG1	80306	CRSP9	9443
MCM7	4176	MCM2	4171
TP53	7157	HD	3064
PCNA	5111	FEN1	2237
LCK	3932	KHDRBS1	10657
CDC6	990	MCM10	55388
EIF2B1	1967	ADRB2	154
CDKN2D	1032	CDK6	1021
PSEN1	5663	CASP3	836
LAT	27040	GRAP	10750
DAXX	1616	ETS1	2113
MAP2K1	5604	MAPK1	5594
OPTN	10133	HD	3064
MAPKAPK2	9261	YWHAZ	7534
DRD3	1814	FLNA	2316
LCMR1	219541	FLJ20094	54819
MGC5309	84246	TNRC11	9968
TSC1	7248	YWHAH	7533
IGF2	3481	IGFBP5	3488
FLJ10193	55090	LCMR1	219541
MGC5309	84246	NONO	4841
SHB	6461	PDGFRB	5159
NTF3	4908	BDNF	627
ABCA2	20	CDK5RAP2	55755
TNFRSF1A	7132	LTA	4049
RAF1	5894		109905
PCNA	5111	POLE	5426
EPHB1	2047	GRB10	2887
ARHGDIA	396	ARHA	387
LMO4	8543	RBBP8	5932
RB1	5925	DNMT1	1786
EG1	80306	FLJ20045	54797
MDM2	4193	AKT1	207
LCMR1	219541	TRAP240	9969
FOXO1A	2308		17127
SRP14	6727	SRP9	6726
FLJ10193	55090	DKFZP586D2223	25862
VHL	7428	HIF1A	3091
PPARD	5467	HDAC7A	51564
MGC5309	84246	TARDBP	23435
PNLIP	5406	CLPS	1208
EG1	80306		20022
CCND1	595	ORC4L	5000
LCMR1	219541	KIAA1028	23097
CDC5L	988	MCM10	55388
SNCAIP	9627	UBB	7314
DNAJC5	80331	CFTR	1080
CDC45L	8318	ORC5L	5001
DRD3	1814		14299
PCNA	5111	DNMT1	1786
BRCA1	672		83712
MGC5309	84246	NPM1	4869
PCNA	5111	CDKN1A	1026
SIX2	10736	TLE1	7088
LAT	27040	GRAP2	9402
CD28	940	ITK	3702
RASA1	5921		15461
BRCA1	672	CDK2	1017
MGC5309	84246	POLR2I	5438
MGC5309	84246	HDAC6	10013
APPL	26060	PIK3CA	5290
BCKDHB	594	BCKDHA	593
ITK	3702	HNRPK	3190
TF	7018	CUBN	8029
ORC6L	23594	CDC6	990
EPHB1	2047	ACP1	52
CDK5R1	8851	CDK5	1020
MCM2	4171	MCM10	55388
MCM3	4172	MCM10	55388
NRP1	8829	PGF	5228
MGC5309	84246	TRAP100	9862
EG1	80306	TRAP240	9969
MAPK8	5599	JUN	3725
HDAC2	3066	PA2G4	5036
RB1	5925	MDM4	4194
PML	5371		67025
RB1	5925	E2F1	1869
SKP1A	6500	BTRC	8945
RBX1	9978	CUL1	8454
ARPC1B	10095		66713
B2M	567	HFE	3077
CASK	8573	CACNA1B	774
CDC7L1	8317	CDKN2A	1029
TCL1A	8115	AKT3	10000
PBX2	5089	FLJ34389	197259
RRP4	23404	FLJ20591	54512
BRCA1	672	RB1	5925
FLJ10193	55090	EIF4A1	1973
MAPK8IP1	9479	APP	351
MGC5309	84246	CRSP8	9442
TNFRSF1A	7132	TRADD	8717
CBFB	865	RUNX1	861
DLG1	1739	DLGAP1	9229
DKFZP586F1524	26073	PCNA	5111
MGC5309	84246	UBB	7314
PCNA	5111	RFC2	5982
GNB2L1	10399	RB1	5925
RDX	5962	SLC9A3R1	9368
SEMA6A	57556	POSH	57630
AATF	26574	RB1	5925
LCP2	3937	PLCG2	5336
CDK2AP1	8099	DOC-1R	10263
LCMR1	219541	CRSP9	9443
LRDD	55367	CRADD	8738
DNMT3L	29947	DNMT3B	1789
SIX3	6496	AES	166
CARD4	10392	CASP9	842
EGFR	1956	PIK3R2	5296
CBL	867	SYK	6850
GRIA1	2890	GRID2	2895
BLM	641	TP53	7157
SIX3	6496	TLE1	7088
MCM6	4175	ORC6L	23594
PLINP-1	90480	GADD45G	10912
LTA	4049	LGALS2	3957
LCMR1	219541	POLR2C	5432
PSEN1	5663	CASP1	834
DKFZP586F1524	26073	POLD2	5425
MLLT7	4303	MADH4	4089
TP53	7157	GSK3B	2932
PCNA	5111	POLD2	5425
APPBP1	8883	TP53BP2	7159
ZFYVE16	9765	TOM1	10043
SKI	6497	MADH4	4089
CLIC1	1192	FLJ90254	286262
LCMR1	219541	PTBP1	5725
GP1BA	2811	F2	2147
BAT2	7916	GPR2	2826
LEF1	51176	TLE1	7088
LCMR1	219541	DDX31	64794
RANGAP1	5905	UBE2I	7329
CELSR3	1951	SWAP70	23075
CRSP3	9439	KIAA1037	23038
CLU	1191	TGFBR1	7046
THRB	7068	CTCF	10664
RRP40	51010	RRP46	56915
PLXNA2	5362	FNBP4	23360
LCMR1	219541	RNPC2	9584
NSEP1	4904	SFRS9	8683
KRT14	3861	TRADD	8717
LCMR1	219541	FLJ20045	54797
STK19	8859	SP3	6670
GMNN	51053	CDKN1A	1026
SIRT1	23411	TP53	7157
TP53BP1	7158	TP53	7157
MGC5309	84246	POLR2D	5433
RANGAP1	5905	UBL1	7341
NSEP1	4904	PURA	5813
PDE4D	5144	ABL1	25
XRCC1	7515	PNKP	11284
MAGEA4	4103	PSMD10	5716
GRB2	2885	KHDRBS1	10657
LCMR1	219541		20022
ERBB3	2065	PA2G4	5036
VHL	7428	TCEB2	6923
MADH2	4087	SKI	6497
UBB	7314	APOBEC3G	60489
WASF1	8936	SPTAN1	6709
PLXNA2	5362	KIAA1374	57560
FLJ10193	55090	HSPA9B	3313
MCM5	4174	CDKN2A	1029
HRMT1L2	3276	TP53	7157
MAX	4149	MYC	4609
	17127	SKIL	6498
RB1	5925	SERPINB2	5055
SEC5	55770	RALA	5898
TSC1	7248	VIL2	7430
STAT6	6778	NMI	9111
BNIP2	663	ARHGAP1	392
PDCL	5082	TCP1	6950
SERPINA1	5265	CTSG	1511
BRCA1	672	MYC	4609
EG1	80306	POLR2C	5432
ORC2L	4999	ORC1L	4998
TPD52	7163	MAL2	114569
TP53	7157	HMGB1	3146
MCM3	4172	MCM5	4174
RPA1	6117	RPA3	6119
TP53	7157	PPP2CA	5515
TP53	7157	BAK1	578
IL6R	3570	IL6	3569
STAT1	6772	CREBBP	1387
LCMR1	219541	POLR2L	5441
MADH2	4087	CDK2	1017
LCMR1	219541	ANAPC1	64682
EPS15	2060	HRBL	3268
MGC5309	84246	RECQL5	9400
ITGA8	8516	ITGB1	3688
CDKN2A	1029	MCM2	4171
CCNA1	8900	CDKN1A	1026
LCMR1	219541	BAT1	7919
PCNA	5111	LIG1	3978
ORC4L	5000	ORC2L	4999
RAC2	5880	POR1	23647
CRX	1406	NRL	4901
ANG	283	RNH	6050
PDGFRB	5159	PTPN11	5781
TOP1	7150	SFPQ	6421
PIK3CA	5290		15461
ORC5L	5001	CDC6	990
FLJ10193	55090	POLR2B	5431
CRKL	1399	SYK	6850
CDC45L	8318	CDKN1A	1026
CLIC1	1192	LSM1	27257
	27756	ZNF408	79797
BIRC4	331	CASP3	836
LCMR1	219541	FLJ13150	79871
NTRK2	4915	NTF5	4909
TSC2	7249	YWHAH	7533
LCMR1	219541	ACINUS	22985
	81650	MBD4	8930
BAT2	7916	PSMA3	5684
CACNA1H	8912	KCNMA1	3778
ARPC2	10109	ACTR3	10096
LCMR1	219541	MED8	112950
PRKCA	5578	PBP	5037
AKT1	207	IMPDH2	3615
24432	65057	TINF2	26277
PRKAR2A	5576	CFTR	1080
ARHA	387	MCF2L	23263
EGFR	1956	GRB2	2885
SHB	6461	FGFR1	2260
SIRT1	23411	NCOR1	9611
PNN	5411	SRRM2	23524
BAT2	7916	HRMT1L1	3275
PCNA	5111	PRKDC	5591
LCMR1	219541	MGC3162	79050
HD	3064	PACSIN1	29993
BRCA1	672	CCNA1	8900
CALCA	796	CALCR	799
BRCA1	672	TP53	7157
COPB	1315	ARCN1	372
	17127	SKI	6497
CREBBP	1387	MAF	4094
TP53	7157	ESR1	2099
LCMR1	219541	LLID-51602	51602
B2M	567	FCGRT	2217
JJAZ1	23512	MGC17922	121536
RDBP	7936	NCOR1	9611
HD	3064	HIP2	3093
TP73	7161	HMGB1	3146
KIAA1573	57685	KIAA0240	23506
RBBP4	5928	JJAZ1	23512
	319186		51788
CBL	867	GRB2	2885
CDC7L1	8317	MCM3	4172
ARRB2	409	NFKBIA	4792
RB1	5925	SNAPC3	6619
HD	3064	AKT1	207
SHC1	6464	NTRK1	4914
CDT1	81620	ORC1L	4998
UBE2L3	7332	CBLB	868
EIF2S2	8894		81650
RPA1	6117	RPA2	6118
FLJ10193	55090	MED8	112950
EFNA5	1946	EPHA2	1969
MDM2	4193	TP53	7157
RNF5	6048	UBE2E1	7324
MGC5309	84246	POLR2F	5435
TP53BP2	7159	TP53	7157
TNNI3	7137	TNNC1	7134
MAD2L1	4085	ADAM17	6868
CD28	940	GRB2	2885
INSR	3643	IRS1	3667
	443882	USP7	7874
MGC22825	92421	PDCD6IP	10015
MIF	4282	CD74	972
NTRK1	4914	NGFB	4803
CHRM4	1132	EEF1A2	1917
E2F1	1869	CEBPE	1053
EGFR	1956	PLD2	5338
CD58	965	CD2	914
PTDSR	23210	ELMO1	9844
MCM3	4172	MCM2	4171
EPHB3	2049	MLLT4	4301
CDK6	1021	MCM2	4171
UBL1	7341	PIAS1	8554
TSC1	7248	RDX	5962
APPBP1	8883	APP	351
FLJ12688	79613	MACF1	23499
VHL	7428	VBP1	7411
RB1	5925	TBP	6908
EGFR	1956	HSPCA	3320
DDB1	1642	CUL4A	8451
MRE11A	4361	NBS1	4683
PDGFRB	5159	NCK1	4690
TRAF6	7189	MALT1	10892
LCMR1	219541	ELYS	25909
FLJ10193	55090	CCT3	7203
HSPC134	29082	PDCD6IP	10015
FOXH1	8928	MADH2	4087
LAT	27040	GRB2	2885
RGS19	10287	RGS19IP1	10755
MSH6	2956	BRCA1	672
IGF1R	3480		29753
SIRT1	23411	G22P1	2547
ARPC1B	10095	ARPC2	10109
CDKN1B	1027	CDK2	1017
BRCA1	672	NFYA	4800
SF3A2	8175	SF3A1	10291
	13626	MGC17922	121536
IGF1	3479	IGFBP4	3487
SF3A3	10946	SF3A1	10291
CD28	940	CD86	942
FLJ10193	55090	MSH6	2956
DRD4	1815	NCK1	4690
EFNA5	1946	EPHA4	2043
CDK6	1021	MCM10	55388
CCNC	892	CDK3	1018
TRAF2	7186	LTBR	4055
IGF2	3481	IGFBP1	3484
DRD2	1813		14299
LCMR1	219541	HSPA1L	3305
PBP	5037	ADRBK1	156
CDK4	1019	CCND1	595
MAP2K1	5604	RAF1	5894
MGC5309	84246	FLJ10081	55683
LCP2	3937	FYB	2533
STK11	6794	PRKAA2	5563
AES	166	RELA	5970
TOP1	7150	NCL	4691
	84509	KPNB2	3842
BRCA1	672	ATR	545
KIAA1649	84271	POLD2	5425
AKT1	207	TSC2	7249
LCMR1	219541	ELL2	22936
ZAP70	7535	CRKL	1399
FNTB	2342	FNTA	2339
CDC6	990	ORC1L	4998
EFNA4	1945	EPHA2	1969
FYN	2534	CD2	914
LCMR1	219541	EEF1A1	1915
FLJ10193	55090	KIAA1028	23097
SH2D1A	4068	CD244	51744
SIX4	51804	TLE3	7090
	27756		76522
CTNNBIP1	56998	CTNNB1	1499
MGC5309	84246	DKFZP586D2223	25862
APP	351	CTRB1	1504
BAT2	7916	C1QBP	708
NFE2	4778	YAP1	10413
PIK3R1	5295	PIK3CA	5290
ESR1	2099	NCOA1	8648
BAT1	7919	DDX39	10212
TSC1	7248	NF2	4771
SOCS1	8651	NCK1	4690
PSEN1	5663	CTNND2	1501
ERBB4	2066	DLG3	1741
FLJ10193	55090	TMLHE	55217
C1QG	714	C1QA	712
EFNB2	1948	EPHB1	2047
	12540	CDC42EP3	10602
KIR2DL1	3802	HLA-C	3107
TSC2	7249	YWHAZ	7534
CBL	867	PIK3R2	5296
KIAA0543	23145	KIAA1218	57485
ITGA4	3676	ITGB1	3688
ALOX5	240	TGFBRAP1	9392
STAT4	6775	NMI	9111
FLJ10193	55090	DICER1	23405
LMO2	4005	RBBP8	5932
SHB	6461	EPS8	2059
DIAPH2	1730	CENPA	1058
SIN3A	25942	ZNF145	7704
IGHG1	3500	IL10	3586
ORC4L	5000	ORC5L	5001
ERBB4	2066	DLG2	1740
MLH1	4292	MLH3	27030
FRAP1	2475	FKBP1A	2280
KIAA1573	57685	KIAA1464	57610
MCM5	4174	ORC5L	5001
YY1	7528	TP53	7157
CBX5	23468	INCENP	3619
MGC5309	84246	LCMR1	219541
DAXX	1616	UBL1	7341
ELKS	23085	NFKBIA	4792
CBL	867	YWHAQ	10971
CDKN2A	1029	CDK6	1021
PSEN1	5663	CASP7	840
HD	3064	CASP8	841
BAT1	7919	MIZ1	9063
	444804	PPP3CA	5530
GMNN	51053	MCM6	4175
MGC5309	84246	EIF4A1	1973
MGC5309	84246	CCNC	892
CDK4	1019	CDKN1A	1026
FLJ10193	55090	CRSP9	9443
	17127	ZNF198	7750
BLM	641	RAD51	5888
BIRC4	331	CASP7	840
CCNE2	9134	CDKN1A	1026
RASA1	5921	STK6	6790
BAT1	7919	LOC92906	92906
FOXO3A	2309	SIRT1	23411
LCMR1	219541	MYBBP1A	10514
HD	3064	HYPC	25766
SFPQ	6421	NONO	4841
CR2	1380	C3	718
PPFIA3	8541	GIT1	28964
RB1	5925	PPIA	5478
SLC9A3R1	9368	CFTR	1080
SKP1A	6500	CUL1	8454
TNFRSF6	355	UBL1	7341
BRCA1	672	JUN	3725
RBM8A	9939	MAGOH	4116
TSC1	7248		22628
COP1	64326	TP53	7157
CDKN1A	1026	POLD2	5425
WASF1	8936	SPTBN2	6712
PCNA	5111	UNG	7374
EFNB1	1947	EPHB1	2047
BAT1	7919		267019
BLM	641	TERF2	7014
LMNB1	4001	KIAA0133	9816
GTF2A2	2958	TBP	6908
YWHAZ	7534	MAPT	4137
RBBP2	5927	ESR1	2099
TGFA	7039	EGFR	1956
ORC2L	4999	MCM2	4171
LILRB1	10859	B2M	567
FLJ10193	55090	FLJ20045	54797
SOCS1	8651	TEK	7010
MEGF10	84466	U5-200KD	23020
EPHB6	2051	MLLT4	4301
	81650	LYN	4067
RASA1	5921	PDGFRB	5159
EPHB1	2047	GRB2	2885
PCNA	5111	RFC3	5983
TPST1	8460	SELPLG	6404
ABCD1	215	ABCD3	5825
CDC7L1	8317	ORC6L	23594
NCOA3	8202	E2F1	1869
PPARD	5467	NCOR2	9612
ORC5L	5001	CDC5L	988
PPP2R1A	5518	PPP2CA	5515
FLJ10193	55090		20022
PCNA	5111	POLD1	5424
CFLAR	8837	DAXX	1616
PSEN1	5663	CTNNB1	1499
PPP2R1B	5519	PPP2CA	5515
EG1	80306	CGI-125	51003
REV1L	51455	POLH	5429
MLH1	4292	MYC	4609
DRD3	1814	GRB2	2885
PTMA	5757		12034
NF2	4771	TARBP2	6895
ITGB4BP	3692	GNB2L1	10399
BAT5	7920	SPAG7	9552
IL8RA	3577	CXCL1	2919
BAG1	573	HSPA8	3312
LCMR1	219541	SAP18	10284
MGC5309	84246	FLJ10193	55090
PBX2	5089	COPS6	10980
FBXO18	84893	SKP1A	6500
LCMR1	219541		19826
CDC7L1	8317	CDKN1A	1026
MAP2K1	5604	MAP3K11	4296
LCMR1	219541	UBTF	7343
KHSRP	8570	RRP4	23404
BLM	641	TOP3A	7156
KIR2DL2	3803	HLA-C	3107
LATS1	9113	LIMK1	3984
	54124	CDK2	1017
MAPK10	5602	JUN	3725
EG1	80306	TRAP25	90390
PPARG	5468	RXRA	6256
LCMR1	219541	PRPF4B	8899
MUTYH	4595	RPA1	6117
RB1	5925	LMNA	4000
SOCS1	8651	PIK3R2	5296
BRCA1	672	JUND	3727
FLJ10193	55090	TRAP240	9969
RB1	5925	CCND1	595
HIRA	7290	CCNA2	890
FGFR2	2263	FGF10	2255
MUC1	4582	EGFR	1956
KIAA0116	23016	FLJ20591	54512
EPHA7	2045	MLLT4	4301
PDGFRB	5159	SRC	6714
LCMR1	219541		245841
FLT1	2321	VEGF	7422
SALL1	6299	UBE2I	7329
MADH2	4087	SKIL	6498
IGFBP7	3490	CCL21	6366
IGF1R	3480	SOCS2	8835
MGC5309	84246	POLR2B	5431
SIX4	51804	TLE1	7088
SH3BP5	9467	MAPK8	5599
CD28	940	PIK3R2	5296
SP100	6672	ETS1	2113
IGF1	3479	IGFBP6	3489
CASP9	842	APAF1	317
LCMR1	219541	TMPO	7112
MAD2L1	4085	CMT2	9587
	27756		20643
TP53	7157	CREBBP	1387
RPP20	10248	SMN1	6606
TSC1	7248	MSN	4478
LCP2	3937	GRAP2	9402
PXF	5824	ABCD3	5825
PPARD	5467	BCL6	604
STK12	9212	BIRC5	332
IL8RA	3577	IL8	3576
RB1	5925	ABL1	25
MCM7	4176	MCM10	55388
E2F1	1869	MDM4	4194
RDBP	7936	COBRA1	25920
GNB2L1	10399	RASA1	5921
NCOR2	9612	ZNF145	7704
SEMA6A	57556	SORBS1	10580
FLJ10193	55090	LLID-51602	51602
LCMR1	219541	RUVBL1	8607
CCNA2	890	CDK2	1017
	26419	JUN	3725
FLJ10193	55090	DSP	1832
PDGFRB	5159	PIK3R2	5296
KIAA0543	23145	KIAA1043	23331
TP53BPL	10210	TP53	7157
MGC5309	84246	RNPC2	9584
KIT	3815	GRB2	2885
REV1L	51455	POLK	51426
MCM10	55388	CDKN2A	1029
IGHG1	3500	TNFSF5	959
EPHB1	2047	PDGFRB	5159
MGC5309	84246	POLR2K	5440
IL12A	3592	IL12B	3593
FOXO1A	2308	MADH4	4089
STAT1	6772	NMI	9111
CCNA1	8900	MCM6	4175
SIAH1	6477	UBE2I	7329
FLJ10193	55090	CRSP3	9439
LCMR1	219541	TCOF1	6949
UBL1	7341	MIZ1	9063
TES	26136	ACTL7A	10881
FSHB	2488	CGA	1081
MYC	4609	NMI	9111
ATP6V1G2	534	ATP6V1E1	529
LCMR1	219541	CGI-125	51003
	81650	CSNK2A2	1459
PBX2	5089	DCTN3	11258
SOS1	6654		15461
TES	26136	ENAH	55740
PRDX1	5052	PA26	27244
BRCA1	672	ATF1	466
SOCS1	8651	KIT	3815
FLJ10193	55090	POLR2C	5432
GRB2	2885	PTPN11	5781
SERPIND1	3053	F2	2147
MAD2L1	4085	ESR2	2100
UBB	7314	LYN	4067
CBL	867	TYK2	7297
CDKN2A	1029	CDK4	1019
MGC5309	84246	POLR2L	5441
STAT5B	6777	NMI	9111
LCMR1	219541	GU2	79009
KHDRBS1	10657	RASA1	5921
LAT	27040	PIK3R1	5295
HNRPL	3191	HNRPK	3190
CBLB	868	SYK	6850
UXT	8409	SKP2	6502
BRCA1	672	CDS1	1040
SH3BP5	9467	MAPK10	5602
SHB	6461	SRC	6714
AKT1	207	YWHAZ	7534
EG1	80306	CRSP3	9439
GRB2	2885	SOS1	6654
IGF1	3479	IGFBP3	3486
CCND1	595	CDK6	1021
INSR	3643	SOCS4	9306
WASF1	8936	TUBA3	7846
LRP1	4035	ELA2	1991
	17127	NEDD9	4739
SIN3A	25942	HDAC1	3065
NFKBIA	4792	NFKB1	4790
LCMR1	219541	AF5Q31	27125
PDIP1	253980	PCNA	5111
NF2	4771	HGS	9146
LCMR1	219541	MGC4308	84319
CDC6	990	MCM2	4171
SH3BP5	9467	MAPK9	5601
CBL	867	EGFR	1956
FOXO3A	2309	MADH4	4089
TGFB1	7040	APP	351
TP53	7157	UBE2I	7329
DNMT3B	1789	UBE2I	7329
MGC5309	84246	MED8	112950
DDX1	1653	HNRPK	3190
IL10RA	3587	IL10	3586
HIF1A	3091	ARNT	405
FLJ10193	55090	HSPA1L	3305
IL1R1	3554	IL1RN	3557
MSN	4478	SLC9A3R1	9368
ELK4	2005	SRF	6722
BCL2	596	RHEB2	6009
ETS1	2113	PAX5	5079
C20orf178	128866	PDCD6IP	10015
PDIP1	253980	POLD2	5425
TP53	7157	TFAP2A	7020
RBBP4	5928	MGC17922	121536
DOK1	1796	RASA1	5921
ATR	545	PML	5371
CDC5L	988	CDKN2A	1029
IGF1R	3480	SHC1	6464
LCMR1	219541	LUC7A	51747
RASA1	5921	EGFR	1956
MCM6	4175	MCM10	55388
LCP2	3937	VAV1	7409
PDGFRB	5159	SHC1	6464
DRD2	1813	FLNA	2316
CCND3	896	CDKN1A	1026
MGC5309	84246	KIAA1028	23097
	15461	RALGDS	5900
CD8A	925	B2M	567
TPD52	7163	TPD52L1	7164
TP53	7157	TFAP2C	7022
TP73	7161	IRLB	10260
EG1	80306		67710
SIN3A	25942	HDAC2	3066
LCMR1	219541	IPO4	79711
ARPC1B	10095	ARPC5	10092
MGC5309	84246	TMLHE	55217
PXF	5824	ABCD2	225
FYN	2534	IL7R	3575
NGFB	4803	NGFR	4804
DOM3Z	1797	FLOT2	2319
EGFR	1956		336121
LCMR1	219541	USP7	7874
PPIA	5478	PPP3CA	5530
STK19	8859	SLC29A1	2030
CD4	920	HLA-DQA2	3118
MSH2	4436	MAX	4149
LCMR1	219541	CDC23	8697
SMG1	23049	RENT1	5976
TP53	7157	GPS2	2874
FZR1	51343	NEDD9	4739
	17127	EIF4ENIF1	56478
RB1	5925	CDK4	1019
C6orf9	63940	FGFR3	2261
FYN	2534	FCER2	2208
CBLB	868	CRKL	1399
TSC1	7248	YWHAB	7529
PCNA	5111	APEX2	27301
SIX6	4990	AES	166
CCND3	896	CDK6	1021
GRB2	2885	MAP4K1	11184
ITGA11	22801	ITGB1	3688
ARHGAP1	392		12540
PBX2	5089	ZDHHC7	55625
RPA3	6119	RPA2	6118
GSK3B	2932	MAPT	4137
HRK	8739	BCL2	596
ESR1	2099	NCOA2	10499
HD	3064	CASP6	839
MGC5309	84246	TRAP240	9969
ITGAV	3685	ITGB6	3694
ARPC2	10109	ARPC4	10093
SIN3A	25942	HD	3064
ITGA6	3655	ITGB4	3691
	93765	UBE2V2	7336
IL4R	3566	IL4	3565
LCMR1	219541	CRSP3	9439
LRP4	4038	DKFZP434N014	25861
MAX	4149	MAD	4084
IGF2	3481	IGFBP4	3487
	17127	CDK4	1019
LCMR1	219541	HCFC1	3054
ITGAV	3685	ITGB1	3688
PPP5C	5536	NR3C1	2908
BAT5	7920	DNAJC1	64215
MGC5309	84246	CRSP9	9443
BCR	613	ABL2	27
DMPK	1760	PPP1R12A	4659
BCL10	8915	UBE2V2	7336
PNN	5411	DKFZp564B0769	25957
ORC4L	5000	MCM10	55388
CARD15	64127	RIPK2	8767
BAT2	7916	P4HA2	8974
PLXNA2	5362	NICE-4	9898
TCL1A	8115	AKT1	207
ORC5L	5001	ORC1L	4998
FYN	2534	HNRPK	3190
MYC	4609	TRRAP	8295
CTNNBIP1	56998	JUP	3728
BCL2	596	BAD	572
BRCA2	675		20422
LOC55829	55829		269523
MGC5309	84246	PTBP1	5725
CCND3	896	MCM10	55388
CXCR4	7852	CXCL12	6387
MGC5309	84246	ELL2	22936
DLG1	1739	DLGAP2	9228
REST	5978	BAT8	10919
SNRPB	6628	RBBP6	5930
ARGBP2	8470	CBL	867
COPA	1314	COPE	11316
SH3BP5	9467		26419
BIRC2	329	LTBR	4055
LCMR1	219541	FBL	2091
CCND2	894	CDK4	1019
GAP43	2596		336121
MGC5309	84246	FLJ20045	54797
EIF2S2	8894	CSNK2A1	1457
BAT5	7920	IFITM1	8519
HLA-DRB1	3123	HLA-DRA	3122
BRAF	673	RAF1	5894
LCMR1	219541	POLR2E	5434
RASA1	5921	ARHGAP5	394
CGB5	93659	CGA	1081
STAT5A	6776	NMI	9111
RB1	5925	HDAC1	3065
MGC5309	84246		20022
MAD2L1	4085	CDC20	991
NTF5	4909	BDNF	627
NSEP1	4904	CTCF	10664
CBFB	865	RUNX3	864
RANBP1	5902		84509
RUNX3	864	TLE1	7088
PPIA	5478		444804
SHC1	6464	EGFR	1956
EG1	80306	SURF5	6837
MICA	4276	D12S2489E	22914
PVR	5817	VTN	7448
U2AF65	11338	U2AF1	7307
KIAA0854	22882	TIX1	23051
MGC5309	84246	POLR2C	5432
LCMR1	219541	TRAP25	90390
S100A4	6275	S100A1	6271
RNF5	6048		22193
CDC5L	988	MCM3	4172
EZH2	2146		13626
TAF1	6872	CCND1	595
CBL	867	BTK	695
NOG	9241	BMP7	655
RAP1GA1	5909		215449
EG1	80306	PCQAP	51586
RAF1	5894	YWHAZ	7534
LCMR1	219541	BAG2	9532
CSRP2	1466	PIAS1	8554
RRP4	23404	KIAA0116	23016
FLJ10193	55090	EEF1A1	1915
LCMR1	219541	NOL5A	10528
GNAQ	2776	TTC1	7265
NXF1	10482	NXT1	29107
HBB	3043	HBZ	3050
ARPC4	10093		66713
SIX2	10736	AES	166
SRC	6714	SHC1	6464
BCR	613	SRC	6714
BRCA1	672	RBBP4	5928
TSHR	7253	HSPA5	3309
CCNB2	9133	MCM2	4171
FLJ10193	55090	TMPO	7112
SNCAIP	9627	PARK2	5071
B2M	567	HLA-C	3107
DLG1	1739	ADAM17	6868
MRE11A	4361	RAD50	10111
PRKAR2A	5576	VIL2	7430
FLJ10193	55090	TRAP25	90390
24432	65057	POT1	25913
HCK	3055	KHDRBS1	10657
HD	3064	NCOR1	9611
PLINP-1	90480	GADD45A	1647
FYN	2534	PIK3R1	5295
PDE4D	5144	SPTAN1	6709
AIRE	326	CREBBP	1387
	14105	HSU53209	29896
RNF5	6048		81920
NF2	4771	SLC9A3R1	9368
LCMR1	219541	DD5	51366
NRG1	3084	ERBB3	2065
MCM6	4175	MCM3	4172
SLC9A3R1	9368	ADRB2	154
MTCP1	4515	AKT1	207
B2M	567	CD1A	909
FLJ10193	55090	BAG2	9532
NGFR	4804	RTN4R	65078
BRCA1	672	CDC2	983
MSH2	4436	BRCA1	672
EG1	80306	MED6	10001
BRCA1	672	BRCA2	675
EG1	80306	CDK8	1024
CSF3R	1441	CSF3	1440
EG1	80306	SURB7	9412
EG1	80306	HSPC126	29079
LCMR1	219541	PRKDC	5591
CREBBP	1387	HD	3064
MYC	4609	NFYB	4801
B2M	567	CD1B	910
CCNA1	8900	FLJ30619	196528
CDC7L1	8317	MCM10	55388
CDC5L	988	ORC2L	4999
MYC	4609	SP1	6667
TIMP2	7077	MMP2	4313
SALL1	6299	UBL1	7341
NR1H4	9971	RXRA	6256
PDGFRB	5159	PIK3R3	8503
FLJ10193	55090	CGI-125	51003
EG1	80306	POLR2A	5430
TP53	7157	PTTG1	9232
CHRM4	1132	GRB2	2885
GRIK2	2898	GRID2	2895
CCND3	896	CDK4	1019
TFRC	7037	HFE	3077
BCR	613	PTPN11	5781
	17127	APC10	10393
HD	3064	SH3GL3	6457
	67025	MDM2	4193
TP53	7157	SIN3A	25942
SRC	6714	HNRPK	3190
ORC6L	23594	MCM2	4171
TNFRSF1A	7132	UBL1	7341
STK19	8859	SF3B4	10262
ULBP3	79465	D12S2489E	22914
GSTM3	2947	GSTM2	2946
CCNA1	8900		388324
PAWR	5074	PRKCZ	5590
ORC5L	5001	ORC2L	4999
CAV1	857		24668
PBP	5037	RAF1	5894
ERBB4	2066	SNTB2	6645
UBE2I	7329	TTRAP	51567
SIX6	4990	TLE1	7088
ITGA5	3678	ITGB1	3688
IRS1	3667		29753
MLLT7	4303		17127
LCMR1	219541	SURF5	6837
PTDSR	23210	DOCK1	1793
BRCA1	672	BRIP1	83990
PDE4D	5144	LYN	4067
MAD2L1	4085	REV3L	5980
RB1	5925	SNAPC1	6617
YY1	7528	MDM2	4193
LCP2	3937	CBL	867
FADD	8772	TRADD	8717
LMNA	4000	KIAA0133	9816
EGFR	1956	CDH1	999
MGC5309	84246		245841
LCMR1	219541	PCQAP	51586
APPBP1	8883	UBE1C	9039
HD	3064	RASA1	5921
MEN1	4221	JUND	3727
BCR	613	RASA1	5921
PDE4D	5144	PIK3CG	5294
APPL	26060	AKT1	207
LCMR1	219541	RUVBL2	10856
IGF1R	3480	YWHAZ	7534
CCNA1	8900	RBM4	5936
EFNA4	1945	EPHA7	2045
ARHA	387	ARHGAP1	392
BRCA1	672	RBBP8	5932
MADH1	4086	SKIL	6498
HIST1H3H	8357		51788
PCNA	5111	EXO1	9156
WAS	7454		12540
BAT1	7919	ZHX1	11244
MYC	4609	NFYC	4802
CRSP3	9439	TRAP240	9969
TRAF3	7187	LTBR	4055
MEGF10	84466	KIAA1464	57610
BRCA1	672	NMI	9111
MCM10	55388	CDKN1A	1026
AKT2	208	APPL	26060
BIRC4	331	SMAC	56616
MLH1	4292	PMS2	5395
MGC5309	84246	HSPA1L	3305
PIN1	5300	TP73	7161
CCNA1	8900	E2F1	1869
CDT1	81620	CDC5L	988
BAT1	7919	DRIP78	85406
HD	3064	TRIP10	9322
DSCAML1	57453	PLCL2	23228
HDAC1	3065	ZNF145	7704
TPD52L1	7164	MAL2	114569
	64465	ARHGAP1	392
STAT3	6774	NMI	9111
UBB	7314	SYK	6850
SOCS1	8651	ITK	3702
LCMR1	219541	MED6	10001
CFTR	1080	CANX	821
UBE2I	7329	PIAS1	8554
LRP1	4035	SERPINA1	5265
LCMR1	219541	CDK8	1024
VAV1	7409	GRB2	2885
BCL11B	64919	CBX5	23468
BAT2	7916	NICE-4	9898
WASF1	8936	ACTG1	71
BRCA2	675	FLNA	2316
EGF	1950	EGFR	1956
ZAP70	7535	CRK	1398
BAT5	7920	NIFIE14	10430
LCMR1	219541	HSPC126	29079
BAT2	7916	GRB2	2885
IGF1R	3480	YWHAB	7529
EIF3S10	8661	EIF3S9	8662
GHR	2690	GH1	2688
LCMR1	219541	DDX3	1654
RGS19IP1	10755	NTRK1	4914
LCMR1	219541	ZNF281	23528
RECQL5	9400	TOP3A	7156
PRLR	5618	GH1	2688
STK36	27148	CDK5RAP2	55755
EGFR	1956	STAT3	6774
ADRA2A	150	ADRB1	153
BRCA1	672	SMARCA4	6597
ITGA9	3680	ITGB1	3688
SMAC	56616	LTBR	4055
LCMR1	219541		67710
IGFBP7	3490	CCL5	6352
IGF1R	3480	IRS1	3667
LCMR1	219541	EG1	80306
PRKCD	5580	PBP	5037
	19353	TIAM1	7074
DKFZP547E2110	25842	TAF1	6872
LCMR1	219541	POLR2A	5430
IGF1	3479	IGFBP2	3485
SIX1	6495	TLE1	7088
TGFB2	7042	APP	351
CDK2	1017	CDKN3	1033
BRCA1	672	ESR1	2099
BRCA1	672	LMO4	8543
AP2S1	1175		140670
CHUK	1147	FOXO3A	2309
STX1A	6804	CFTR	1080
RBBP2	5927	RARA	5914
CRKL	1399	MAP4K1	11184
MAP2K2	5605	MAPK3	5595
DSCAML1	57453	MAGI-3	260425
RB1	5925	GTF3C2	2976
	19353	POR1	23647
LCMR1	219541	HSPD1	3329
PDHB	5162	PDHA1	5160
RBBP2	5927	VDR	7421
HLA-DMB	3109	HLA-DMA	3108
TSC1	7248	YWHAQ	10971
PBX2	5089	RPL4	6124
DDR1	780	SHC1	6464
TRA@	6955	HLA-DRB1	3123
LCMR1	219541	TNRC11	9968
FLJ10193	55090		67710
DAG1	1605	LARGE	9215
FLJ10193	55090	EG1	80306
HGS	9146	TSG101	7251
IGF2	3481	IGFBP3	3486
ORC5L	5001	MCM2	4171
PLINP-1	90480	GADD45B	4616
EG1	80306	TRAP100	9862
GRIN1	2902	GRIN2A	2903
LCMR1	219541	DNM2	1785
MGC5309	84246	EEF1A1	1915
UBB	7314	MALT1	10892
MAPK7	5598	MAP2K5	5607
CDC5L	988	PLRG1	5356
ITGAL	3683	ICAM1	3383
BRCA1	672	E2F1	1869
CDC6	990	ORC2L	4999
TGFBR1	7046	FKBP1A	2280
CDC5L	988	CDKN1A	1026
BRCA1	672	CCND1	595
PDE4D	5144	SRC	6714
NDUFS1	4719	CASP3	836
RAF1	5894	MAP2K2	5605
FLJ10193	55090	HSPD1	3329
EG1	80306	CRSP8	9442
RB1	5925	TMPO	7112
NGFR	4804	SORT1	6272
	12540	CDC42EP2	10435
LCMR1	219541	SNRPD1	6632
IGF2	3481	IGFBP6	3489
PCNA	5111	MSH3	4437
CDC6	990	CDKN2A	1029
COPG	22820		56447
GRB2	2885	SHC1	6464
PARK2	5071	UBB	7314
TSC2	7249		22628
PITPNM	9600	CDC2	983
EPS15	2060	NUMB	8650
HD	3064	UBL1	7341
OPTN	10133	MEL	4218
INHBA	3624	ACVR2B	93
IFNGR1	3459	IFNG	3458
SOCS1	8651	CSF1R	1436
ACVR2	92	BMP7	655
DNMT3A	1788	DNMT1	1786
RB1	5925	PCAF	8850
SOX18	54345	MEF2C	4208
EG1	80306	TNRC11	9968
LCMR1	219541	RANGAP1	5905
PBX2	5089	NUP62	23636
FLJ10193	55090	POLR2E	5434
RAB11A	8766	KIAA0857	26056
LCMR1	219541	NONO	4841
TFDP2	7029	E2F4	1874
FLJ10193	55090	SNRPD1	6632
ITK	3702	LCP2	3937
CCRL1	51554	CXCL13	10563
BCL2L1	598	BCL2L11	10018
MCM5	4174	CDC5L	988
MSH2	4436	MSH3	4437
PTPN11	5781	KIT	3815
BCL2L1	598	BCL2L12	83596
PITPNM	9600	PLK	5347
ERBB4	2066	DLG4	1742
CDK6	1021	CDKN1A	1026
LCMR1	219541	NUMA1	4926
PDE4D	5144	FYN	2534
EG1	80306	POLR2D	5433
EPS15	2060	NUMBL	9253
RB1	5925	BDP1	55814
EFNA3	1944	EPHA7	2045
DLG4	1742	DLGAP1	9229
LCMR1	219541	TARDBP	23435
SH2D1A	4068	CD84	8832
PBX2	5089	ZMYND1	64754
PBX2	5089	GCN5L1	2647
PCNA	5111	TCOF1	6949
FYN	2534		397302
IGF1R	3480	SOCS1	8651
BRAP	8315		15461
LCMR1	219541	NPM1	4869
BAT5	7920	DKFZP564D0478	84065
MAP2K2	5605	ARAF1	369
DRD4	1815	GRB2	2885
FANCA	2175	FANCG	2189
PLXNA2	5362	KIAA1199	57214
LCMR1	219541	POLR2I	5438
UBL1	7341	TTRAP	51567
LCMR1	219541	HDAC6	10013
LEC2	22859	SHANK1	50944
AKT1	207	PEA15	8682
UBE2I	7329	UBL1	7341
GMNN	51053	SIX3	6496
PTPRN2	5799	KIAA0097	9793
TSC1	7248	NEFL	4747
ITGB1	3688	MYO10	4651
HD	3064	SP1	6667
	81650	CSNK2A1	1457
BRCA1	672	FANCD2	2177
LCMR1	219541	KPNA2	3838
LCMR1	219541	TRAP100	9862
ESR1	2099	EIF3S2	8668
LCMR1	219541	DNAJA1	3301
ITGB5	3693	MYO10	4651
DR1	1810	DRAP1	10589
IKBKB	3551	FOXO3A	2309
MCM5	4174	ORC1L	4998
CREBBP	1387	CDKN1A	1026
PIAS1	8554	TP53	7157
SERPINA1	5265	ELA2	1991
UBB	7314	IKBKG	8517
CCNA1	8900	CDKN1B	1027
F3	2152	F7	2155
VPS28	51160	TSG101	7251
AKT1	207	NCF1	4687
	13626	JJAZ1	23512
TP53	7157	NR3C1	2908
THBD	7056	F2	2147
LCMR1	219541	CRSP8	9442
SIX1	6495	AES	166
CTLA4	1493	CD80	941
RAF1	5894		15461
VHL	7428	Jade-1	79960
ARHGDIA	396	RAC2	5880
LCP2	3937	SHC1	6464
	20383	HNRPK	3190
SOCS1	8651	GRB2	2885
LCMR1	219541	SURB7	9412
NF2	4771	SDCBP	6386
IGF1	3479	IGFBP5	3488
TSHR	7253	CANX	821
EPO	2056	EPOR	2057
	12540	MCF2L	23263
LCMR1	219541		52717
	66713	ACTR3	10096
SOCS1	8651	VAV1	7409
TP53	7157	ING5	84289
BCL10	8915	IKBKG	8517
EPS15	2060	HRB	3267
CRSP3	9439	PUM2	23369
ABCD3	5825	ABCD2	225
BAT2	7916	EIF3S6	3646
SH2D1A	4068	LY9	4063
RB1	5925		83712
	13626	EZH1	2145
CAPNS1	826	CAPN2	824
MGC5309	84246	CGI-125	51003
RNF5	6048		403384
CBL	867	LYN	4067
IGFBP7	3490	CXCL10	3627
EPS15	2060	SH3BP4	23677
PDE4D	5144	ARRB1	408
BCL2L1	598	BAK1	578
LCMR1	219541	POLR2D	5433
CDC6	990	MCM3	4172
MUC1	4582	SRC	6714
FLJ10193	55090	SURB7	9412
RB1	5925	CDK2	1017
FLJ10193	55090	SURF5	6837
NF2	4771	VIL2	7430
RNF5	6048	FHOD1	29109
CBLB	868	GRB2	2885
MGC5309	84246	TRAP25	90390
ORC5L	5001	CDC7L1	8317
DNMT3L	29947	DNMT3A	1788
HIF1A	3091	TP53	7157
HBG1	3047	HBA1	3039
HD	3064	TBP	6908
PRDX1	5052	SES2	83667
RBBP2	5927	RB1	5925
BAT5	7920	HNRPA1	3178
VHL	7428		379820
AATF	26574		20022
CD4	920	HLA-DQB1	3119
ORC4L	5000	ORC6L	23594
PI3	5266	ELA1	1990
IFI35	3430	NMI	9111
PCNA	5111	POLB	5423
B2M	567	HLA-G	3135
BCL2	596	BAX	581
PCNA	5111	MUTYH	4595
TSC1	7248		29753
FLJ10193	55090	PCQAP	51586
NCBP2	22916	NCBP1	4686
RELA	5970	FOS	2353
BRCA1	672	CDK4	1019
MCM7	4176	ORC6L	23594
PARD6G	84552		12540
TP53	7157	STK6	6790
RECQL5	9400	TOP3B	8940
MCM7	4176	ORC4L	5000
CCNA1	8900	GNB2L1	10399
PBX2	5089	BAIAP2	10458
STK19	8859	POLE	5426
BRCA1	672	JUNB	3726
BCL10	8915	MALT1	10892
MADH2	4087	APC10	10393
	17127	CDK2	1017
HD	3064	TGM2	7052
LCMR1	219541	HNRPM	4670
TBP	6908	DRAP1	10589
GTF2A1	2957	TBP	6908
GNB2L1	10399	PDE4D	5144
FKBP1A	2280	PPP3CA	5530
ABL1	25	CRK	1398
MGC5309	84246	AF5Q31	27125
UBE2I	7329	MIZ1	9063
BAT2	7916	FGA	2243
KRT18	3875	TRADD	8717
IGF1R	3480	PIK3R2	5296
PBX2	5089	MCRS1	10445
SMG1	23049	TP53	7157
TIMP1	7076	MMP3	4314
REV1L	51455	POLI	11201
CDKN1B	1027	CCNA2	890
FLJ10193	55090	MED6	10001
NCF2	4688		19353
EFNA4	1945	EPHA4	2043
FLJ10193	55090	CDK8	1024
EGR1	1958	SP1	6667
ESR1	2099	ESR2	2100
FLJ10193	55090	HSPC126	29079
NFKBIA	4792	RELA	5970
MAP2K2	5605	MAPK1	5594
CDK4	1019	MCM2	4171
NAPG	8774	KIAA0857	26056
GTF2A2	2958	GTF2A1	2957
BRCA1	672	CREBBP	1387
JAK2	3717	DNAJA3	9093
PTBP1	5725	HNRPL	3191
MAD2L1	4085	CSF2RB	1439
ESR1	2099		12034
SNRPB	6628		431993
FLJ10193	55090	POLR2A	5430
RBP4	5950	TTR	7276
EG1	80306	DKFZP586D2223	25862
PDCD1	5133	PDL2	80380
CCND1	595	CDKN1A	1026
MAPK9	5601	JUN	3725
LCMR1	219541	ANAPC2	29882
CCND1	595	MCM10	55388
RBBP4	5928	HDAC1	3065
LCMR1	219541	LMNA	4000
TSC2	7249	YWHAB	7529
EFNA5	1946	EPHA7	2045
TCL1A	8115	AKT2	208
PBX2	5089	RPS6KC1	26750
BRCA1	672	HDAC1	3065
SLC9A3R1	9368	P2RY1	5028
	107686	SNRPD1	6632
LCMR1	219541	POLR2F	5435
PPFIA1	8500	GIT1	28964
ADPRT	142	CASP3	836
MUTYH	4595	APEX1	328
PCNA	5111	MSH6	2956
NRP1	8829	VEGF	7422
MSH6	2956	MSH2	4436
KIAA1573	57685	HCNP	56949
MAD1L1	8379	MAD2L1	4085
LCMR1	219541	PNN	5411
PDE4D	5144	ARRB2	409
DRD3	1814	NCK1	4690
VHL	7428	FLNA	2316
FOXH1	8928		17127
ARRB1	408	NFKBIA	4792
TNFRSF10B	8795	TNFSF10	8743
ITK	3702	LAT	27040
CASPR4	85445	KIAA1464	57610
	27756		67678
MADH2	4087	CDK4	1019
MGC5309	84246	CRSP3	9439
PDE6D	5147	ARL2	402
PSEN1	5663	CASP4	837
MAD2L1	4085	UBD	10537
FLJ10283	55109	TNFSF12	8742
G22P1	2547	CBX5	23468
BAT2	7916	QARS	5859
BCL2L1	598	TP53	7157
FKBP1A	2280		444804
AMPH	273	CDK5R1	8851
NFYC	4802	NFYB	4801
EG1	80306	CCNC	892
RBBP2	5927	NR3C1	2908
FGG	2266	FGA	2243
MUC1	4582	CTNNB1	1499
RANBP2	5903		84509
BAT1	7919	PMSCL1	5393
APBA1	320	CASK	8573
XRCC5	7520	G22P1	2547
LCMR1	219541	SMN1	6606
TRAF6	7189	UBB	7314
IRS1	3667	PIK3R2	5296
GRB2	2885	BCR	613
FLJ10193	55090	ELAVL1	1994
FLJ10193	55090	CCT4	10575
FLJ10193	55090	NONO	4841
CDT1	81620	GMNN	51053
MGC5309	84246	DDX3	1654
CDT1	81620	ORC2L	4999
BCL10	8915		93765
	81650	RPL5	6125
ESR1	2099	MDM2	4193
CDT1	81620	CDC6	990
TBP	6908	GTF2B	2959
MGC5309	84246	POLR2E	5434
ARPC5	10092		66713
	17127	PEX6	5190
APOE	348	CNTF	1270
LCMR1	219541	DDB1	1642
FLJ10193	55090	NUMA1	4926
MGC5309	84246		67710
MGC5309	84246	EG1	80306
RB1	5925	MAPK9	5601
CCNA1	8900	GPS2	2874
HD	3064	GRB2	2885
NCOA1	8648	PPARG	5468
CCNA1	8900	G22P1	2547
CBL	867	CRKL	1399
TRIP10	9322	WAS	7454
PMS1	5378	MLH1	4292
FLJ10193	55090	UBB	7314
BRCA1	672		81650
IGF2	3481	IGFBP2	3485
DRD5	1816		14299
TFPI	7035	PRSS3	5646
LCMR1	219541	DKFZP586D2223	25862
MAP2K1	5604	MAPK3	5595
SIRT1	23411	NCOR2	9612
FLJ10193	55090	SMN1	6606
	18508		18514
UBE2I	7329	CHD3	1107
HBA1	3039	HBB	3043
BIRC5	332	INCENP	3619
LRP1	4035	CTSG	1511
MCM5	4174	MCM2	4171
FLJ10193	55090	NPM1	4869
CDKN2A	1029	ORC4L	5000
TSC2	7249		29753
AP2M1	1173		140670
CARD4	10392	RIPK2	8767
BHLHB2	8553		20848
	27756	DNAJA1	3301
ARPC4	10093	ARPC5	10092
NRXN1	9378	KIAA0440	26037
FLJ10193	55090	HDAC6	10013
PNN	5411	SFRS4	6429
GMNN	51053	CDKN2A	1029
MAP2K1	5604	ARAF1	369
IGHE	3497	FCER1A	2205
PDGFRB	5159	CRK	1398
CRKL	1399	WAS	7454
CDC6	990	CDKN1A	1026
GNB2L1	10399	TP73	7161
FLJ10193	55090	KPNA2	3838
ITGB5	3693	ITGAV	3685
FLJ10193	55090	TRAP100	9862
TBP	6908	DR1	1810
WRN	7486	TP53	7157
ADRB1	153	GRB2	2885
KIT	3815	PIK3R2	5296
CCRL1	51554	CCL19	6363
PRKDC	5591	RPA2	6118
DMC1	11144	RAD54B	25788
CCRL1	51554	CCL21	6366
MURR1	150684	NFKBIA	4792
CBL	867	FYN	2534
LCMR1	219541		20383
BRCA1	672	E2F4	1874
FLJ10193	55090	CRSP8	9442
BRCA1	672	FANCA	2175
LMNA	4000	LMNB1	4001
FOXO3A	2309		17127
DAXX	1616	UBE2I	7329
ADRB1	153	RGS19IP1	10755
EG1	80306	POLR2B	5431
PSTPIP1	9051	WAS	7454
LCMR1	219541	EIF4A1	1973
SLC9A3R2	9351	CFTR	1080
LCMR1	219541	CCNC	892
S100A7	6278	FABP5	2171
PCNA	5111	MYBBP1A	10514
SLAM	6504	SH2D1A	4068
CDK4	1019	CDC7L1	8317
TES	26136	VASP	7408
PRKCA	5578		12540
CBL	867	CD19	930
GNAS	2778	TTC1	7265
IGF1	3479	IGFBP1	3484
CD28	940	NSF	4905
DNMT3B	1789	DNMT1	1786
FLJ10193	55090	TNRC11	9968
CTLA4	1493	CD86	942
AKT2	208	CHUK	1147
ABCD1	215	ABCD2	225
ITGA2	3673	ITGB1	3688
CDC45L	8318	CDKN2A	1029
FGFR1	2260	FGF1	2246
ROBO1	6091	ABL1	25
RB1	5925	CEBPE	1053
RARA	5914	RXRA	6256
ARHGDIB	397	RAC2	5880
BAT5	7920	RNF5	6048
TSHR	7253	CALR	811
GRAP2	9402	MAP4K1	11184
AANAT	15	YWHAZ	7534
TP53	7157	UBL1	7341
CDC45L	8318	MCM10	55388
FLJ10193	55090	POLR2D	5433
MCM3	4172	ORC4L	5000
LCP2	3937	NCK1	4690
MLH1	4292	BLM	641
ITGA4	3676	ITGB7	3695
PCNA	5111	POLD3	10714
CHC1	1104		84509
ITGAV	3685	ITGB8	3696
APP	351	PRSS1	5644
	27756	LSM7	51690
EPS15	2060	PRP17	51362
WASF1	8936	PRKAR2A	5576
BCL2L1	598	BAX	581
FYN	2534	SH2D1A	4068
PML	5371	MDM2	4193
EFNA3	1944	EPHA2	1969
BAT5	7920	PILR(BETA)	29990
SNRPF	6636	HNRPH1	3187
SNRPF	6636	SNRPG	6637
SNRPF	6636	HNRPH2	3188
SNRPF	6636	HNRPK	3190
SNRPF	6636	HNRPL	3191
SNRPF	6636	SFRS4	6429
SNRPF	6636	HNRPM	4670
SNRPF	6636	SFRS6	6431
SNRPF	6636	U2AF1	7307
SNRPF	6636	SFRS5	6430
SNRPF	6636	PRP17	51362
SNRPF	6636	U2AF65	11338
SNRPF	6636	CPSF1	29894
SNRPF	6636	LSM10	84967
SNRPF	6636	SNRP70	6625
SNRPF	6636	SNRPA	6626
SNRPF	6636	PCBP1	5093
SNRPF	6636	HNRPR	10236
SNRPF	6636	HNRPU	3192
SNRPF	6636	EIF4E	1977
SNRPF	6636	SFRS1	6426
SNRPF	6636	SFRS2	6427
SNRPF	6636	SNRPA1	6627
SNRPF	6636	CPSF2	53981
SNRPF	6636	SNRPB2	6629
SNRPF	6636	SFRS3	6428
SNRPF	6636	CPSF3	51692
SNRPF	6636	SFRS9	8683
SNRPF	6636	PAPOLA	10914
SNRPF	6636	PCBP2	5094
SNRPF	6636	PTBP1	5725
SNRPF	6636	HNRPA0	10949
SNRPF	6636	CSTF1	1477
SNRPF	6636	HNRPA1	3178
SNRPF	6636	CSTF2	1478
SNRPF	6636	HNRPA2B1	3181
SNRPF	6636	SF3A1	10291
SNRPF	6636	SF3A2	8175
SNRPF	6636	SF3A3	10946
SNRPF	6636	SLBP	7884
SNRPF	6636	HNRPC	3183
SNRPF	6636	HNRPD	3184
SNRPF	6636	HNRPF	3185
SNRPF	6636	RBMX	27316
SNRPF	6636	SF3B2	10992
SNRPF	6636	SF3B3	23450
SNRPF	6636	HEAB	10978
SNRPF	6636	SF3B4	10262
SNRPF	6636	PCF11	51585
SNRPF	6636	CD2BP2	10421
SNRPF	6636	SF3b10	83443
SNRPF	6636	FLJ38273	134353
SNRPF	6636	DDX38	9785
RPL9	6133	EIF1A	1964
SNRPG	6637	PTBP1	5725
SNRPG	6637	CSTF1	1477
SNRPG	6637	HNRPH1	3187
SNRPG	6637	HNRPA0	10949
SNRPG	6637	CSTF2	1478
SNRPG	6637	HNRPH2	3188
SNRPG	6637	HNRPA1	3178
SNRPG	6637	HNRPK	3190
SNRPG	6637	HNRPA2B1	3181
SNRPG	6637	SF3A1	10291
SNRPG	6637	HNRPL	3191
SNRPG	6637	SF3A2	8175
SNRPG	6637	SFRS4	6429
SNRPG	6637	HNRPM	4670
SNRPG	6637	SF3A3	10946
SNRPG	6637	SFRS6	6431
SNRPG	6637	SLBP	7884
SNRPG	6637	U2AF1	7307
SNRPG	6637	SFRS5	6430
SNRPG	6637	PRP17	51362
SNRPG	6637	U2AF65	11338
SNRPG	6637	CPSF1	29894
SNRPG	6637	LSM10	84967
SNRPG	6637	SNRP70	6625
SNRPG	6637	SNRPA	6626
SNRPG	6637	HNRPC	3183
SNRPG	6637	PCBP1	5093
SNRPG	6637	HNRPD	3184
SNRPG	6637	HNRPR	10236
SNRPG	6637	HNRPF	3185
SNRPG	6637	HNRPU	3192
SNRPG	6637	EIF4E	1977
SNRPG	6637	SF3B2	10992
SNRPG	6637	SFRS1	6426
SNRPG	6637	RBMX	27316
SNRPG	6637	SF3B3	23450
SNRPG	6637	SFRS2	6427
SNRPG	6637	HEAB	10978
SNRPG	6637	SNRPA1	6627
SNRPG	6637	CPSF2	53981
SNRPG	6637	SF3B4	10262
SNRPG	6637	PCF11	51585
SNRPG	6637	SNRPB2	6629
SNRPG	6637	SFRS3	6428
SNRPG	6637	CPSF3	51692
SNRPG	6637	SFRS9	8683
SNRPG	6637	SF3b10	83443
SNRPG	6637	CD2BP2	10421
SNRPG	6637	PAPOLA	10914
SNRPG	6637	FLJ38273	134353
SNRPG	6637	DDX38	9785
SNRPG	6637	PCBP2	5094
	83582		83581
	12649		11920
	12649		22390
	12649		12530
SNRP70	6625	PTBP1	5725
SNRP70	6625	CSTF1	1477
SNRP70	6625	HNRPH1	3187
SNRP70	6625	HNRPA0	10949
SNRP70	6625	CSTF2	1478
SNRP70	6625	HNRPH2	3188
SNRP70	6625	HNRPA1	3178
SNRP70	6625	HNRPK	3190
SNRP70	6625	HNRPA2B1	3181
SNRP70	6625	SF3A1	10291
SNRP70	6625	HNRPL	3191
SNRP70	6625	SF3A2	8175
SNRP70	6625	SFRS4	6429
SNRP70	6625	HNRPM	4670
SNRP70	6625	SF3A3	10946
SNRP70	6625	SFRS6	6431
SNRP70	6625	U2AF1	7307
SNRP70	6625	SFRS5	6430
SNRP70	6625	PRP17	51362
SNRP70	6625	U2AF65	11338
SNRP70	6625	CPSF1	29894
SNRP70	6625	SNRPA	6626
SNRP70	6625	HNRPC	3183
SNRP70	6625	PCBP1	5093
SNRP70	6625	HNRPD	3184
SNRP70	6625	HNRPR	10236
SNRP70	6625	HNRPF	3185
SNRP70	6625	HNRPU	3192
SNRP70	6625	SF3B2	10992
SNRP70	6625	SFRS1	6426
SNRP70	6625	RBMX	27316
SNRP70	6625	SF3B3	23450
SNRP70	6625	SFRS2	6427
SNRP70	6625	HEAB	10978
SNRP70	6625	SNRPA1	6627
SNRP70	6625	CPSF2	53981
SNRP70	6625	SF3B4	10262
SNRP70	6625	PCF11	51585
SNRP70	6625	SNRPB2	6629
SNRP70	6625	SFRS3	6428
SNRP70	6625	CPSF3	51692
SNRP70	6625	SFRS9	8683
SNRP70	6625	SF3b10	83443
SNRP70	6625	CD2BP2	10421
SNRP70	6625	PAPOLA	10914
SNRP70	6625	DDX38	9785
SNRP70	6625	PCBP2	5094
	11920		22059
	11920		17246
	11920		50883
	11920		12189
	11920		15270
SNRPA	6626	PTBP1	5725
SNRPA	6626	CSTF1	1477
SNRPA	6626	HNRPH1	3187
SNRPA	6626	HNRPA0	10949
SNRPA	6626	CSTF2	1478
SNRPA	6626	HNRPH2	3188
SNRPA	6626	HNRPA1	3178
SNRPA	6626	HNRPK	3190
SNRPA	6626	HNRPA2B1	3181
SNRPA	6626	SF3A1	10291
SNRPA	6626	HNRPL	3191
SNRPA	6626	SF3A2	8175
SNRPA	6626	SFRS4	6429
SNRPA	6626	HNRPM	4670
SNRPA	6626	SF3A3	10946
SNRPA	6626	SFRS6	6431
SNRPA	6626	U2AF1	7307
SNRPA	6626	SFRS5	6430
SNRPA	6626	PRP17	51362
SNRPA	6626	U2AF65	11338
SNRPA	6626	CPSF1	29894
SNRPA	6626	HNRPC	3183
SNRPA	6626	PCBP1	5093
SNRPA	6626	HNRPD	3184
SNRPA	6626	HNRPR	10236
SNRPA	6626	HNRPF	3185
SNRPA	6626	HNRPU	3192
SNRPA	6626	SF3B2	10992
SNRPA	6626	SFRS1	6426
SNRPA	6626	RBMX	27316
SNRPA	6626	SF3B3	23450
SNRPA	6626	SFRS2	6427
SNRPA	6626	HEAB	10978
SNRPA	6626	SNRPA1	6627
SNRPA	6626	CPSF2	53981
SNRPA	6626	SF3B4	10262
SNRPA	6626	PCF11	51585
SNRPA	6626	SNRPB2	6629
SNRPA	6626	SFRS3	6428
SNRPA	6626	CPSF3	51692
SNRPA	6626	SFRS9	8683
SNRPA	6626	SF3b10	83443
SNRPA	6626	CD2BP2	10421
SNRPA	6626	PAPOLA	10914
SNRPA	6626	DDX38	9785
SNRPA	6626	PCBP2	5094
GLRX	2745	RRM1	6240
GLRX	2745	RRM2	6241
EIF4A1	1973	EIF4B	1975
EIF4A1	1973	EIF5	1983
EIF4A1	1973	WBSCR1	7458
EIF4A1	1973	EIF4A2	1974
EIF4A1	1973	EIF4E	1977
EIF4A2	1974	EIF4B	1975
EIF4A2	1974	EIF5	1983
EIF4A2	1974	WBSCR1	7458
EIF4A2	1974	EIF4E	1977
PCBP1	5093	PTBP1	5725
PCBP1	5093	CSTF1	1477
PCBP1	5093	HNRPH1	3187
PCBP1	5093	HNRPA0	10949
PCBP1	5093	CSTF2	1478
PCBP1	5093	HNRPH2	3188
PCBP1	5093	HNRPA1	3178
PCBP1	5093	HNRPK	3190
PCBP1	5093	HNRPA2B1	3181
PCBP1	5093	SF3A1	10291
PCBP1	5093	HNRPL	3191
PCBP1	5093	SFRS4	6429
PCBP1	5093	SF3A2	8175
PCBP1	5093	HNRPM	4670
PCBP1	5093	SF3A3	10946
PCBP1	5093	SFRS6	6431
PCBP1	5093	U2AF1	7307
PCBP1	5093	SFRS5	6430
PCBP1	5093	PRP17	51362
PCBP1	5093	U2AF65	11338
PCBP1	5093	CPSF1	29894
PCBP1	5093	HNRPC	3183
PCBP1	5093	HNRPD	3184
PCBP1	5093	HNRPR	10236
PCBP1	5093	HNRPF	3185
PCBP1	5093	HNRPU	3192
PCBP1	5093	SF3B2	10992
PCBP1	5093	SFRS1	6426
PCBP1	5093	RBMX	27316
PCBP1	5093	SF3B3	23450
PCBP1	5093	SFRS2	6427
PCBP1	5093	HEAB	10978
PCBP1	5093	SNRPA1	6627
PCBP1	5093	CPSF2	53981
PCBP1	5093	SF3B4	10262
PCBP1	5093	PCF11	51585
PCBP1	5093	SFRS3	6428
PCBP1	5093	SNRPB2	6629
PCBP1	5093	CPSF3	51692
PCBP1	5093	SFRS9	8683
PCBP1	5093	CD2BP2	10421
PCBP1	5093	SF3b10	83443
PCBP1	5093	PAPOLA	10914
PCBP1	5093	DDX38	9785
PCBP1	5093	PCBP2	5094
EIF4E	1977	FLJ38273	134353
EIF4E	1977	EIF4B	1975
EIF4E	1977	WBSCR1	7458
EIF4E	1977	EIF5	1983
EIF4E	1977	EIF4EBP1	1978
PRIM1	5557	RFC2	5982
PRIM1	5557	RFC4	5984
PRIM1	5557	PRIM2A	5558
PRIM1	5557	RFC1	5981
PRIM1	5557	RFC3	5983
	17215		17219
	17215		17220
	17215		17216
	17215		17217
	17215		17218
	81807		25562
	59294		59102
	59294		25737
	59294		29240
	59294		79116
	59294		81513
	17217		17219
	17217		17220
	17217		17216
	17217		17218
CHEK1	1111	CDC25C	995
CHEK1	1111	CDC25A	993
CHEK1	1111	WEE1	7465
	17218		17219
	17218		17220
	17218		17216
	25737		59102
	17219		17220
	17219		17216
CHEK2	11200	CDC25C	995
CHEK2	11200	CDC25A	993
	17220		17216
PCBP2	5094	PTBP1	5725
PCBP2	5094	CSTF1	1477
PCBP2	5094	HNRPH1	3187
PCBP2	5094	HNRPA0	10949
PCBP2	5094	CSTF2	1478
PCBP2	5094	HNRPH2	3188
PCBP2	5094	HNRPA1	3178
PCBP2	5094	HNRPK	3190
PCBP2	5094	HNRPA2B1	3181
PCBP2	5094	SF3A1	10291
PCBP2	5094	HNRPL	3191
PCBP2	5094	SFRS4	6429
PCBP2	5094	SF3A2	8175
PCBP2	5094	HNRPM	4670
PCBP2	5094	SF3A3	10946
PCBP2	5094	SFRS6	6431
PCBP2	5094	U2AF1	7307
PCBP2	5094	SFRS5	6430
PCBP2	5094	PRP17	51362
PCBP2	5094	U2AF65	11338
PCBP2	5094	CPSF1	29894
PCBP2	5094	HNRPC	3183
PCBP2	5094	HNRPD	3184
PCBP2	5094	HNRPR	10236
PCBP2	5094	HNRPF	3185
PCBP2	5094	HNRPU	3192
PCBP2	5094	SF3B2	10992
PCBP2	5094	SFRS1	6426
PCBP2	5094	RBMX	27316
PCBP2	5094	SF3B3	23450
PCBP2	5094	SFRS2	6427
PCBP2	5094	HEAB	10978
PCBP2	5094	SNRPA1	6627
PCBP2	5094	CPSF2	53981
PCBP2	5094	SF3B4	10262
PCBP2	5094	PCF11	51585
PCBP2	5094	SFRS3	6428
PCBP2	5094	SNRPB2	6629
PCBP2	5094	CPSF3	51692
PCBP2	5094	SFRS9	8683
PCBP2	5094	CD2BP2	10421
PCBP2	5094	SF3b10	83443
PCBP2	5094	PAPOLA	10914
PCBP2	5094	DDX38	9785
INSR	3643	INS	3630
INSR	3643	IRS2	8660
PTBP1	5725	CSTF1	1477
PTBP1	5725	HNRPH1	3187
PTBP1	5725	HNRPA0	10949
PTBP1	5725	CSTF2	1478
PTBP1	5725	HNRPH2	3188
PTBP1	5725	HNRPA1	3178
PTBP1	5725	HNRPK	3190
PTBP1	5725	HNRPA2B1	3181
PTBP1	5725	SF3A1	10291
PTBP1	5725	SFRS4	6429
PTBP1	5725	SF3A2	8175
PTBP1	5725	HNRPM	4670
PTBP1	5725	SF3A3	10946
PTBP1	5725	SFRS6	6431
PTBP1	5725	U2AF1	7307
PTBP1	5725	SFRS5	6430
PTBP1	5725	PRP17	51362
PTBP1	5725	U2AF65	11338
PTBP1	5725	CPSF1	29894
PTBP1	5725	HNRPC	3183
PTBP1	5725	HNRPD	3184
PTBP1	5725	HNRPR	10236
PTBP1	5725	HNRPF	3185
PTBP1	5725	HNRPU	3192
PTBP1	5725	SF3B2	10992
PTBP1	5725	SFRS1	6426
PTBP1	5725	RBMX	27316
PTBP1	5725	SF3B3	23450
PTBP1	5725	SFRS2	6427
PTBP1	5725	HEAB	10978
PTBP1	5725	SNRPA1	6627
PTBP1	5725	CPSF2	53981
PTBP1	5725	SF3B4	10262
PTBP1	5725	PCF11	51585
PTBP1	5725	SFRS3	6428
PTBP1	5725	SNRPB2	6629
PTBP1	5725	CPSF3	51692
PTBP1	5725	SFRS9	8683
PTBP1	5725	CD2BP2	10421
PTBP1	5725	SF3b10	83443
PTBP1	5725	PAPOLA	10914
PTBP1	5725	DDX38	9785
INS	3630	IRS2	8660
INS	3630	IRS1	3667
HNRPA0	10949	CSTF1	1477
HNRPA0	10949	HNRPH1	3187
HNRPA0	10949	CSTF2	1478
HNRPA0	10949	HNRPH2	3188
HNRPA0	10949	HNRPA1	3178
HNRPA0	10949	HNRPK	3190
HNRPA0	10949	HNRPA2B1	3181
HNRPA0	10949	SF3A1	10291
HNRPA0	10949	HNRPL	3191
HNRPA0	10949	SFRS4	6429
HNRPA0	10949	SF3A2	8175
HNRPA0	10949	HNRPM	4670
HNRPA0	10949	SF3A3	10946
HNRPA0	10949	SFRS6	6431
HNRPA0	10949	SFRS5	6430
HNRPA0	10949	U2AF1	7307
HNRPA0	10949	PRP17	51362
HNRPA0	10949	U2AF65	11338
HNRPA0	10949	CPSF1	29894
HNRPA0	10949	HNRPC	3183
HNRPA0	10949	HNRPD	3184
HNRPA0	10949	HNRPR	10236
HNRPA0	10949	HNRPF	3185
HNRPA0	10949	HNRPU	3192
HNRPA0	10949	RBMX	27316
HNRPA0	10949	SFRS1	6426
HNRPA0	10949	SF3B2	10992
HNRPA0	10949	SFRS2	6427
HNRPA0	10949	SF3B3	23450
HNRPA0	10949	HEAB	10978
HNRPA0	10949	SNRPA1	6627
HNRPA0	10949	CPSF2	53981
HNRPA0	10949	SF3B4	10262
HNRPA0	10949	PCF11	51585
HNRPA0	10949	SFRS3	6428
HNRPA0	10949	SNRPB2	6629
HNRPA0	10949	CPSF3	51692
HNRPA0	10949	SFRS9	8683
HNRPA0	10949	CD2BP2	10421
HNRPA0	10949	SF3b10	83443
HNRPA0	10949	PAPOLA	10914
HNRPA0	10949	DDX38	9785
SMC1L1	8243	SNRPF	6636
SMC1L1	8243	PTBP1	5725
SMC1L1	8243	SNRPG	6637
SMC1L1	8243	HNRPH1	3187
SMC1L1	8243	HNRPA0	10949
SMC1L1	8243	HNRPH2	3188
SMC1L1	8243	HNRPA1	3178
SMC1L1	8243	HNRPK	3190
SMC1L1	8243	HNRPA2B1	3181
SMC1L1	8243	SF3A1	10291
SMC1L1	8243	HNRPL	3191
SMC1L1	8243	SFRS4	6429
SMC1L1	8243	SF3A2	8175
SMC1L1	8243	HNRPM	4670
SMC1L1	8243	SF3A3	10946
SMC1L1	8243	LSM2	57819
SMC1L1	8243	SFRS6	6431
SMC1L1	8243	NSEP1	4904
SMC1L1	8243	SNRPB	6628
SMC1L1	8243	U2AF1	7307
SMC1L1	8243	SFRS5	6430
SMC1L1	8243	PRP17	51362
SMC1L1	8243	U2AF65	11338
SMC1L1	8243	SNRPD1	6632
SMC1L1	8243	SNRP70	6625
SMC1L1	8243	SNRPA	6626
SMC1L1	8243	HNRPC	3183
SMC1L1	8243	HNRPD	3184
SMC1L1	8243	HNRPR	10236
SMC1L1	8243	PCBP1	5093
SMC1L1	8243	HNRPF	3185
SMC1L1	8243	HNRPU	3192
SMC1L1	8243	C20orf14	24148
SMC1L1	8243	SF3B2	10992
SMC1L1	8243	SFRS1	6426
SMC1L1	8243	RBMX	27316
SMC1L1	8243	U5-116KD	9343
SMC1L1	8243	SF3B3	23450
SMC1L1	8243	SFRS2	6427
SMC1L1	8243	U5-200KD	23020
SMC1L1	8243	SNRPA1	6627
SMC1L1	8243	SF3B4	10262
SMC1L1	8243	NHP2L1	4809
SMC1L1	8243	SNRPB2	6629
SMC1L1	8243	SFRS3	6428
SMC1L1	8243	SFRS9	8683
SMC1L1	8243	PRPF4	9128
SMC1L1	8243	SF3b10	83443
SMC1L1	8243	CD2BP2	10421
SMC1L1	8243	DDX38	9785
SMC1L1	8243	SF3B1	23451
SMC1L1	8243	SNRPD2	6633
SMC1L1	8243	SNRPD3	6634
SMC1L1	8243	SNRPE	6635
SMC1L1	8243	PCBP2	5094
HNRPA1	3178	CSTF1	1477
HNRPA1	3178	HNRPH1	3187
HNRPA1	3178	CSTF2	1478
HNRPA1	3178	HNRPH2	3188
HNRPA1	3178	HNRPK	3190
HNRPA1	3178	HNRPA2B1	3181
HNRPA1	3178	SF3A1	10291
HNRPA1	3178	HNRPL	3191
HNRPA1	3178	SFRS4	6429
HNRPA1	3178	SF3A2	8175
HNRPA1	3178	HNRPM	4670
HNRPA1	3178	SF3A3	10946
[truncated: 9,425 more rows]
