# Supplementary material for: Consolidating the set of known human protein-protein interactions in preparation for large-scale mapping of the human interactome
Source: Genome Biol. 2005 Apr 15;6(5):R40. doi: 10.1186/gb-2005-6-5-r40 (PMC1175952; doi:10.1186/gb-2005-6-5-r40)
Supplement: Additional File 9 — Discriminating word list used by the Bayesian classifier to estimate the likelihood of Medline abstracts to discuss protein interactions [file gb-2005-6-5-r40-S9.txt]

Discriminating_Word	Frequency_in_interaction_abstracts	Background_frequency
WITH	1.50E-02	1.00E-02
PROTEIN	1.10E-02	5.30E-03
PROTEINS	7.00E-03	2.60E-03
COMPLEX	6.10E-03	1.10E-03
CELL	4.00E-03	2.50E-03
INTERACTION	3.60E-03	7.00E-04
DOMAIN	3.60E-03	1.20E-03
BINDING	3.60E-03	1.70E-03
FROM	3.20E-03	5.80E-03
FUNCTION	3.00E-03	1.20E-03
REQUIRED	3.00E-03	9.20E-04
BETWEEN	2.80E-03	1.60E-03
KINASE	2.80E-03	8.90E-04
ON	2.40E-03	3.90E-03
IDENTIFIED	2.30E-03	1.10E-03
INTERACT	2.10E-03	2.60E-04
TWO-HYBRID	2.10E-03	2.20E-04
ESSENTIAL	2.10E-03	6.60E-04
TRANSCRIPTION	2.10E-03	1.10E-03
VITRO	2.00E-03	1.00E-03
INTERACTIONS	1.90E-03	3.90E-04
ROLE	1.90E-03	8.90E-04
SHOW	1.90E-03	8.10E-04
ACTIVATION	1.70E-03	7.40E-04
FACTOR	1.70E-03	7.80E-04
SUGGESTING	1.50E-03	5.00E-04
TRANSCRIPTIONAL	1.50E-03	5.10E-04
DOMAINS	1.40E-03	4.70E-04
COMPLEXES	1.40E-03	3.20E-04
SUBUNITS	1.30E-03	4.10E-04
DEMONSTRATE	1.30E-03	3.70E-04
ENCODES	1.30E-03	4.90E-04
PATHWAY	1.30E-03	6.00E-04
FUNCTIONS	1.20E-03	4.00E-04
INTERACTS	1.10E-03	1.70E-04
COMPONENTS	1.10E-03	2.90E-04
COMPONENT	1.10E-03	2.70E-04
BINDS	9.30E-04	2.70E-04
ASSOCIATION	9.30E-04	2.20E-04
PHOSPHORYLATION	9.10E-04	3.30E-04
BIND	8.80E-04	3.00E-04
OVEREXPRESSION	8.40E-04	2.10E-04
TERMINUS	8.20E-04	2.10E-04
ASSEMBLY	8.20E-04	2.50E-04
C-TERMINAL	7.70E-04	2.80E-04
DIRECTLY	7.50E-04	2.30E-04
DEFECTIVE	7.50E-04	2.50E-04
SCREEN	7.30E-04	1.50E-04
EXPRESSION	7.30E-04	1.60E-03
BIOCHEMICAL	7.30E-04	2.20E-04
TOGETHER	7.10E-04	2.40E-04
LOCALIZATION	6.80E-04	2.30E-04
LETHAL	6.20E-04	1.70E-04
IMPLICATED	5.70E-04	1.30E-04
PHENOTYPES	5.50E-04	1.70E-04
HOMOLOG	5.50E-04	1.60E-04
ENZYME	4.90E-04	1.50E-03
PROTEIN-PROTEIN	4.40E-04	5.50E-05
FILAMENTS	4.20E-04	3.90E-05
IMMUNOPRECIPITATION	4.00E-04	4.50E-05
INTERACTED	3.80E-04	3.90E-05
CASCADE	3.80E-04	5.20E-05
ASSOCIATES	3.80E-04	4.00E-05
PHYSICALLY	3.50E-04	4.10E-05
SEQUENCES	3.30E-04	1.10E-03
LETHALITY	3.30E-04	5.90E-05
UBIQUITINATION	2.70E-04	3.30E-05
FILAMENT	2.70E-04	2.40E-05
POLYMERIZATION	2.40E-04	3.40E-05
LOCALIZES	2.40E-04	2.80E-05
LOCALIZE	2.40E-04	3.40E-05
SYNTHETICALLY	2.20E-04	9.20E-06
COACTIVATOR	2.00E-04	1.60E-05
SCREENS	1.80E-04	1.50E-05
CO-IMMUNOPRECIPITATION	1.80E-04	9.20E-06
UBIQUITIN-PROTEIN	1.50E-04	9.20E-06
RESPECTIVELY	1.10E-04	5.80E-04
BUD-SITE	1.10E-04	2.70E-06
PROTEIN-ASSOCIATED	8.80E-05	1.20E-06
CDNA	8.80E-05	7.40E-04
CONCENTRATION	4.40E-05	4.30E-04
SPECIES	2.20E-05	7.20E-04
